# Supplementary material for: The transcription factor Traffic jam orchestrates the somatic piRNA pathway in Drosophila ovaries
Source: Cell Rep. Author manuscript; Available in PMC 2026 Feb 24. (PMC7618790; doi:10.1016/j.celrep.2025.115453)
Supplement: Supplemental Information [file EMS212575-supplement-Supplemental_Information.zip]

Archive with 6 entries (6 files):
- 1-s2.0-S2211124725002244-mmc3.xlsx
- 1-s2.0-S2211124725002244-mmc1.pdf
- 1-s2.0-S2211124725002244-mmc2.xlsx
- 1-s2.0-S2211124725002244-mmc4.xlsx
- 1-s2.0-S2211124725002244-mmc5.xlsx
- 1-s2.0-S2211124725002244-mmc6.pdf
