# Supplementary material for: The transcription factor Traffic jam orchestrates the somatic piRNA pathway in Drosophila ovaries
Source: Cell Rep. Author manuscript; Available in PMC 2026 Feb 24. (PMC7618790; doi:10.1016/j.celrep.2025.115453)
Supplement: Supplemental Information [file EMS212575-supplement-Supplemental_Information.zip › 1-s2.0-S2211124725002244-mmc3.xlsx]

## Sheet: Feuil1
Table S2 : Ovarian phenotypes associated with the knockdown of the somatic DNA-binding factor
Flybase ID	CG #	Gene Name	Bloomington ID	Library	Phenotype
FBgn0004666	7771	single-minded	32488	TRIP line	viable; normal ovaries
FBgn0001297	33956	kayak	33379	TRIP line	viable; normal ovaries
FBgn0001078	4059	ftz transcription factor 1	33625	TRIP line	viable; normal ovaries
FBgn0016917	4257	Stat92E Signal-transducer and activator of transcription protein at 92E	33637	TRIP line	viable; very small ovaries
FBgn0036126	6272-PA	Irbp18	33652	TRIP line	viable; normal ovaries
FBgn0001168	6494	hairy	34326	TRIP line	viable; normal ovaries
FBgn0000964	10034	traffic jam	34595	TRIP line	viable; very small ovaries
FBgn0005612	3090	Sox box protein 14	34794	TRIP line	viable; normal ovaries
FBgn0003118	17077	pointed	35038	TRIP line	viable; normal ovaries
FBgn0000568	8127	Ecdysone-induced protein 75B	35780	TRIP line	viable; normal ovaries
FBgn0003870	1856	tramtrack	36748	TRIP line	viable; normal ovaries
FBgn0021872	9415	X box binding protein-1	36755	TRIP line	viable; normal ovaries
FBgn0016076	14029	vrille	40862	TRIP line	viable; normal ovaries
FBgn0016694	17888	PAR-domain protein 1	40863	TRIP line	viable; normal ovaries
FBgn0004396	7450	Cyclic-AMP response element binding protein A	42562	TRIP line	viable; normal ovaries
FBgn0027339	11352	jim	42662	TRIP line	viable; normal ovaries
FBgn0264075	11987	tango	53351	TRIP line	viable; small ovaries
FBgn0003345	8544	scalloped	55404	TRIP line	viable; normal ovaries
FBgn0052529	32529	Histone gene-specific Epigenetic Repressor in late S phase	61858	TRIP line	viable; normal ovaries
FBgn0019890	8954	Smg5 nonsense mediated mRNA decay factor	62261	TRIP line	viable; normal ovaries
FBgn0035499	14996	chd64	62377	TRIP line	viable; intermediate ovaries
FBgn0004859	2125	cubitus interruptus	64928	TRIP line	viable; small ovaries
FBgn0014343	10601	mirror	65877	TRIP line	viable; normal ovaries
FBgn0003053 FBgn0003053	12212	pebbled peb	33901 33943	TRIP line TRIP line	viable; normal ovaries viable; normal ovaries
FBgn0261113 FBgn0261113	17836 17836	Xrp1 Xrp1	34521 51054	TRIP line TRIP line	viable; normal ovaries viable; normal ovaries
FBgn0003507 FBgn0003507	3992 3992	serpent serpent	34623 35813	TRIP line TRIP line	viable; normal ovaries viable; normal ovaries
FBgn0003396 FBgn0003396	7734 7734	schnurri schnurri	34689 82982	TRIP line TRIP line	viable; intermediate ovaries
FBgn0267033 FBgn0267033	45477 45477	maternal gene required for meiosis (mamo) maternal gene required for meiosis	51770 60111	TRIP line TRIP line	viable; normal ovaries viable; small ovaries
FBgn0024250 FBgn0024250	9653 9653	brinker brinker	51789 80438	TRIP line TRIP line	viable; normal ovaries viable; normal ovaries
FBgn0264562 FBgn0264562	43934 43934	Hormone receptor 4 Hormone receptor 4	54803 58195	TRIP line TRIP line	viable; normal ovaries viable; normal ovaries
