# Supplementary material for: The transcription factor Traffic jam orchestrates the somatic piRNA pathway in Drosophila ovaries
Source: Cell Rep. Author manuscript; Available in PMC 2026 Feb 24. (PMC7618790; doi:10.1016/j.celrep.2025.115453)
Supplement: Supplemental Information [file EMS212575-supplement-Supplemental_Information.zip › 1-s2.0-S2211124725002244-mmc2.xlsx]

## Sheet: armi_TSS_500bp_OSC_ATAC_motifs
piRNA_factor	OSC_ATAC_seq_peak_within_TSS_500bp	motif_id	motif_alt_id	sequence_name	start	stop	strand	score	p-value	q-value	matched_sequence
armi	>armi_dm6_OSC_ATAC_peak range=chr3L:3462036-3462392	FBgn0005659	Ets98B_SANGER_10	range=chr3L	3462372	3462380	+	16.7064	2.72e-06	0.00185	ACCCGGATC
armi	>armi_dm6_OSC_ATAC_peak range=chr3L:3462036-3462392	FBgn0008649	dei_da_SANGER_5	range=chr3L	3462099	3462108	-	14.4796	6.63e-06	0.0046	ACCATCTGTA
armi	>armi_dm6_OSC_ATAC_peak range=chr3L:3462036-3462392	FBgn0000413_7	dei_da_SANGER_5	range=chr3L	3462099	3462108	-	14.4796	6.63e-06	0.0046	ACCATCTGTA
armi	>armi_dm6_OSC_ATAC_peak range=chr3L:3462036-3462392	FBgn0000964	tj_SANGER_5	range=chr3L	3462245	3462256	-	13.1327	1.76e-05	0.0119	CGCTGAGATAGC
armi	>armi_dm6_OSC_ATAC_peak range=chr3L:3462036-3462392	FBgn0004895	fd64A_SANGER_5	range=chr3L	3462090	3462097	-	12.17	2.18e-05	0.0151	TGTAAACA
armi	>armi_dm6_OSC_ATAC_peak range=chr3L:3462036-3462392	FBgn0005630_24	lola-PL_SOLEXA	range=chr3L	3462166	3462179	+	12.3276	2.71e-05	0.0176	GAAACCACCGAGGG
armi	>armi_dm6_OSC_ATAC_peak range=chr3L:3462036-3462392	FBgn0002931	net_da_SANGER_10	range=chr3L	3462100	3462108	-	12.9082	2.89e-05	0.0195	ACCATCTGT
armi	>armi_dm6_OSC_ATAC_peak range=chr3L:3462036-3462392	FBgn0000413_15	net_da_SANGER_10	range=chr3L	3462100	3462108	-	12.9082	2.89e-05	0.0194	ACCATCTGT
armi	>armi_dm6_OSC_ATAC_peak range=chr3L:3462036-3462392	FBgn0004110	Tin_Cell	range=chr3L	3462208	3462215	-	12.7959	3.26e-05	0.0228	TTCAAGTG
armi	>armi_dm6_OSC_ATAC_peak range=chr3L:3462036-3462392	FBgn0003986_3	Vnd_SOLEXA	range=chr3L	3462208	3462215	-	11.2041	3.26e-05	0.0227	TTCAAGTG
armi	>armi_dm6_OSC_ATAC_peak range=chr3L:3462036-3462392	FBgn0053557	CG33557_da_SANGER_5	range=chr3L	3462109	3462129	+	12.0816	3.48e-05	0.023	CCACATTTCCAGGCTAAGAAA
armi	>armi_dm6_OSC_ATAC_peak range=chr3L:3462036-3462392	FBgn0000413_6	CG33557_da_SANGER_5	range=chr3L	3462109	3462129	+	12.0816	3.48e-05	0.023	CCACATTTCCAGGCTAAGAAA
armi	>armi_dm6_OSC_ATAC_peak range=chr3L:3462036-3462392	FBgn0020378	Sp1_SANGER_5	range=chr3L	3462175	3462185	+	11.9286	4.56e-05	0.0315	GAGGGCGGGAA
armi	>armi_dm6_OSC_ATAC_peak range=chr3L:3462036-3462392	FBgn0032209	Hand_da_SANGER_5	range=chr3L	3462101	3462109	+	12.3394	4.61e-05	0.0305	CAGATGGTC
armi	>armi_dm6_OSC_ATAC_peak range=chr3L:3462036-3462392	FBgn0000413_24	Hand_da_SANGER_5	range=chr3L	3462101	3462109	+	12.3394	4.61e-05	0.0305	CAGATGGTC
armi	>armi_dm6_OSC_ATAC_peak range=chr3L:3462036-3462392	FBgn0003715	CG16778_SANGER_5	range=chr3L	3462346	3462353	+	12.6837	4.72e-05	0.0329	CACATACG
armi	>armi_dm6_OSC_ATAC_peak range=chr3L:3462036-3462392	FBgn0004110_3	Tin_SOLEXA	range=chr3L	3462208	3462215	-	10.8644	5.04e-05	0.0353	TTCAAGTG
armi	>armi_dm6_OSC_ATAC_peak range=chr3L:3462036-3462392	FBgn0000233	btd_NAR	range=chr3L	3462174	3462183	+	12.0225	5.08e-05	0.0334	CGAGGGCGGG
armi	>armi_dm6_OSC_ATAC_peak range=chr3L:3462036-3462392	FBgn0037672	sage_da_SANGER_5	range=chr3L	3462100	3462110	-	11.6837	5.21e-05	0.0354	GGACCATCTGT
armi	>armi_dm6_OSC_ATAC_peak range=chr3L:3462036-3462392	FBgn0032741	Side_SANGER_5	range=chr3L	3462100	3462110	-	11.6837	5.21e-05	0.0354	GGACCATCTGT
armi	>armi_dm6_OSC_ATAC_peak range=chr3L:3462036-3462392	FBgn0000413_16	sage_da_SANGER_5	range=chr3L	3462100	3462110	-	11.6837	5.21e-05	0.0354	GGACCATCTGT
armi	>armi_dm6_OSC_ATAC_peak range=chr3L:3462036-3462392	FBgn0005630_8	lola-PW_SANGER_5	range=chr3L	3462218	3462224	+	12.945	5.35e-05	0.0362	GTCTGCA
armi	>armi_dm6_OSC_ATAC_peak range=chr3L:3462036-3462392	FBgn0001204	hkb_NAR	range=chr3L	3462176	3462184	+	11.0674	5.77e-05	0.0372	AGGGCGGGA
armi	>armi_dm6_OSC_ATAC_peak range=chr3L:3462036-3462392	FBgn0004110_2	tin_FlyReg	range=chr3L	3462205	3462216	-	10.9083	6.18e-05	0.0414	CTTCAAGTGGTT
armi	>armi_dm6_OSC_ATAC_peak range=chr3L:3462036-3462392	FBgn0020378_2	Sp1_SOLEXA_2.5	range=chr3L	3462173	3462186	+	11.1364	6.41e-05	0.0439	CCGAGGGCGGGAAG
armi	>armi_dm6_OSC_ATAC_peak range=chr3L:3462036-3462392	FBgn0001320_3	kni_SANGER_5	range=chr3L	3462105	3462116	-	11.1429	6.9e-05	0.0302	AAATGTGGACCA
armi	>armi_dm6_OSC_ATAC_peak range=chr3L:3462036-3462392	FBgn0045759_2	bin_SANGER_5	range=chr3L	3462090	3462096	-	12.5	7.93e-05	0.0554	GTAAACA
armi	>armi_dm6_OSC_ATAC_peak range=chr3L:3462036-3462392	FBgn0003430	slp1_NAR	range=chr3L	3462089	3462099	+	11.2444	8.44e-05	0.0585	ATGTTTACAAT
armi	>armi_dm6_OSC_ATAC_peak range=chr3L:3462036-3462392	FBgn0005613	Sox15_SANGER_5	range=chr3L	3462073	3462080	-	11.449	8.79e-05	0.0615	ATACAATG
armi	>armi_dm6_OSC_ATAC_peak range=chr3L:3462036-3462392	FBgn0001320_3	kni_SANGER_5	range=chr3L	3462288	3462299	+	10.6224	8.87e-05	0.0302	GAAAGCAGCGCA
armi	>armi_dm6_OSC_ATAC_peak range=chr3L:3462036-3462392	FBgn0000210_11	br-PE_SOLEXA	range=chr3L	3462350	3462364	+	11.069	8.89e-05	0.061	TACGTTAGCAAGTTT
armi	>armi_dm6_OSC_ATAC_peak range=chr3L:3462036-3462392	FBgn0015550	tap_da_SANGER_5	range=chr3L	3462100	3462110	-	10.5714	9.25e-05	0.0619	GGACCATCTGT
armi	>armi_dm6_OSC_ATAC_peak range=chr3L:3462036-3462392	FBgn0000413_18	tap_da_SANGER_5	range=chr3L	3462100	3462110	-	10.5714	9.25e-05	0.0619	GGACCATCTGT
armi	>armi_dm6_OSC_ATAC_peak range=chr3L:3462036-3462392	FBgn0035405	pfk_SANGER_5	range=chr3L	3462096	3462110	+	9.86735	9.58e-05	0.0648	CAATACAGATGGTCC
armi	>armi_dm6_OSC_ATAC_peak range=chr3L:3462036-3462392	FBgn0001994	crp_SANGER_10	range=chr3L	3462098	3462108	+	9.93878	9.71e-05	0.0658	ATACAGATGGT
armi	>armi_dm6_OSC_ATAC_peak range=chr3L:3462036-3462392	FBgn0005630_16	lola-PA_SANGER_5	range=chr3L	3462126	3462132	-	11.6514	9.74e-05	0.0674	GGGTTTC
# FIMO (Find Individual Motif Occurrences): Version 5.5.5 compiled on Dec 6 2023 at 19:32:37
# The format of this file is described at https://meme-suite.org/meme/doc/fimo-output-format.html#tsv_results.
# fimo --oc . --verbosity 1 --bgfile --nrdb-- --thresh 1.0E-4 fly_factor_survey.meme sequences.fa

## Sheet: Yb_TSS_500bp_OSC_ATAC_motifs
piRNA_factor	OSC_ATAC_seq_peak_within_TSS_500bp	motif_id	motif_alt_id	sequence_name	start	stop	strand	score	p-value	q-value	matched_sequence
fs(1)Yb	>Yb_dm6_OSC_ATAC_peak range=chrX:2720594-2720830	FBgn0001078	ftz-f1_FlyReg	range=chrX	2720655	2720672	+	8.68571	1.09e-05	0.00415	GCAGCCTCCCTCGACTTT
fs(1)Yb	>Yb_dm6_OSC_ATAC_peak range=chrX:2720594-2720830	FBgn0003499	sr_SANGER_5	range=chrX	2720794	2720807	-	13.5204	1.46e-05	0.00548	ATGCGGGGGCAGGA
fs(1)Yb	>Yb_dm6_OSC_ATAC_peak range=chrX:2720594-2720830	FBgn0033782_2	sug_SOLEXA_5	range=chrX	2720677	2720691	-	12.3485	2.4e-05	0.00981	TCCGCAGGGTGTGCG
fs(1)Yb	>Yb_dm6_OSC_ATAC_peak range=chrX:2720594-2720830	FBgn0031573	CG3407_SANGER_2.5	range=chrX	2720779	2720787	+	12.9184	2.59e-05	0.0118	ATGTCAACA
fs(1)Yb	>Yb_dm6_OSC_ATAC_peak range=chrX:2720594-2720830	FBgn0001320	kni_NAR	range=chrX	2720647	2720658	+	12.764	2.64e-05	0.0119	AATCCGGAGCAG
fs(1)Yb	>Yb_dm6_OSC_ATAC_peak range=chrX:2720594-2720830	FBgn0003002_3	opa_SOLEXA	range=chrX	2720676	2720690	+	12.0862	3.22e-05	0.0124	GCGCACACCCTGCGG
fs(1)Yb	>Yb_dm6_OSC_ATAC_peak range=chrX:2720594-2720830	FBgn0039039_2	lmd_SOLEXA_5	range=chrX	2720677	2720691	-	12.0606	3.38e-05	0.0145	TCCGCAGGGTGTGCG
fs(1)Yb	>Yb_dm6_OSC_ATAC_peak range=chrX:2720594-2720830	FBgn0037446	CG10267_SANGER_5	range=chrX	2720781	2720790	+	12.3469	3.46e-05	0.0158	GTCAACACTA
fs(1)Yb	>Yb_dm6_OSC_ATAC_peak range=chrX:2720594-2720830	FBgn0031573_2	CG3407_SOLEXA_2.5	range=chrX	2720779	2720803	+	12.3143	3.76e-05	0.016	ATGTCAACACTATTCTCCTGCCCCC
fs(1)Yb	>Yb_dm6_OSC_ATAC_peak range=chrX:2720594-2720830	FBgn0003986_2	vnd_FlyReg	range=chrX	2720820	2720829	-	10.6143	4.06e-05	0.018	GCACTTGACC
fs(1)Yb	>Yb_dm6_OSC_ATAC_peak range=chrX:2720594-2720830	FBgn0030899	Her_SANGER_5	range=chrX	2720780	2720788	+	11.899	4.4e-05	0.0199	TGTCAACAC
fs(1)Yb	>Yb_dm6_OSC_ATAC_peak range=chrX:2720594-2720830	FBgn0259938	cwo_SANGER_5	range=chrX	2720819	2720830	-	8.22936	4.57e-05	0.0194	AGCACTTGACCG
fs(1)Yb	>Yb_dm6_OSC_ATAC_peak range=chrX:2720594-2720830	FBgn0000964	tj_SANGER_5	range=chrX	2720723	2720734	-	11.3776	4.71e-05	0.0181	TGCTGACATATC
fs(1)Yb	>Yb_dm6_OSC_ATAC_peak range=chrX:2720594-2720830	FBgn0004110	Tin_Cell	range=chrX	2720821	2720828	+	12.6633	4.72e-05	0.0217	GTCAAGTG
fs(1)Yb	>Yb_dm6_OSC_ATAC_peak range=chrX:2720594-2720830	FBgn0003986_3	Vnd_SOLEXA	range=chrX	2720821	2720828	+	10.7857	4.72e-05	0.0216	GTCAAGTG
fs(1)Yb	>Yb_dm6_OSC_ATAC_peak range=chrX:2720594-2720830	FBgn0262139	tgo_trh_SANGER_5	range=chrX	2720627	2720636	-	11.6122	4.75e-05	0.0201	GTACGTGAAG
fs(1)Yb	>Yb_dm6_OSC_ATAC_peak range=chrX:2720594-2720830	FBgn0015014_8	tgo_trh_SANGER_5	range=chrX	2720627	2720636	-	11.6122	4.75e-05	0.0197	GTACGTGAAG
fs(1)Yb	>Yb_dm6_OSC_ATAC_peak range=chrX:2720594-2720830	FBgn0005558	ey_FlyReg	range=chrX	2720799	2720816	+	5	5.94e-05	0.0235	CCCCCGCATGGGGCAATG
fs(1)Yb	>Yb_dm6_OSC_ATAC_peak range=chrX:2720594-2720830	FBgn0003002	opa_NAR	range=chrX	2720679	2720690	+	10.0612	6.11e-05	0.0226	CACACCCTGCGG
fs(1)Yb	>Yb_dm6_OSC_ATAC_peak range=chrX:2720594-2720830	FBgn0011236	ken_SANGER_10	range=chrX	2720668	2720676	-	11.7551	6.28e-05	0.028	CGAGAAAGT
fs(1)Yb	>Yb_dm6_OSC_ATAC_peak range=chrX:2720594-2720830	FBgn0003499_2	sr_SOLEXA_5	range=chrX	2720794	2720807	-	11.4138	6.31e-05	0.025	ATGCGGGGGCAGGA
fs(1)Yb	>Yb_dm6_OSC_ATAC_peak range=chrX:2720594-2720830	FBgn0000210_10	br-PA_SOLEXA	range=chrX	2720786	2720800	+	11.2931	6.61e-05	0.0295	CACTATTCTCCTGCC
fs(1)Yb	>Yb_dm6_OSC_ATAC_peak range=chrX:2720594-2720830	FBgn0036179	CG7368_SANGER_5	range=chrX	2720788	2720807	-	-0.275229	7.2e-05	0.0154	ATGCGGGGGCAGGAGAATAG
fs(1)Yb	>Yb_dm6_OSC_ATAC_peak range=chrX:2720594-2720830	FBgn0011236_2	ken_SOLEXA_5	range=chrX	2720666	2720680	-	10.8182	7.78e-05	0.0345	TGCGCGAGAAAGTCG
fs(1)Yb	>Yb_dm6_OSC_ATAC_peak range=chrX:2720594-2720830	FBgn0036179	CG7368_SANGER_5	range=chrX	2720787	2720806	-	-0.651376	8e-05	0.0154	TGCGGGGGCAGGAGAATAGT
fs(1)Yb	>Yb_dm6_OSC_ATAC_peak range=chrX:2720594-2720830	FBgn0038766_2	CG4854_SOLEXA_5	range=chrX	2720764	2720788	+	9.05634	8.06e-05	0.0343	AGCTCGCCGAGCGGGATGTCAACAC
fs(1)Yb	>Yb_dm6_OSC_ATAC_peak range=chrX:2720594-2720830	FBgn0004110_3	Tin_SOLEXA	range=chrX	2720821	2720828	+	10.4746	8.69e-05	0.04	GTCAAGTG
fs(1)Yb	>Yb_dm6_OSC_ATAC_peak range=chrX:2720594-2720830	FBgn0035691	CG7386-F10-12_SOLEXA	range=chrX	2720627	2720637	+	10.8276	9e-05	0.0214	CTTCACGTACG
fs(1)Yb	>Yb_dm6_OSC_ATAC_peak range=chrX:2720594-2720830	FBgn0005630_24	lola-PL_SOLEXA	range=chrX	2720619	2720632	+	11.069	9.36e-05	0.037	GGAACCACCTTCAC
fs(1)Yb	>Yb_dm6_OSC_ATAC_peak range=chrX:2720594-2720830	FBgn0035691	CG7386-F10-12_SOLEXA	range=chrX	2720820	2720830	+	10.7586	9.42e-05	0.0214	GGTCAAGTGCT
fs(1)Yb	>Yb_dm6_OSC_ATAC_peak range=chrX:2720594-2720830	FBgn0000210_9	br-PA_SANGER_5	range=chrX	2720714	2720720	-	11.8919	9.66e-05	0.0446	AATAGTT
fs(1)Yb	>Yb_dm6_OSC_ATAC_peak range=chrX:2720594-2720830	FBgn0005630_18	lola-PC_SOLEXA	range=chrX	2720687	2720697	+	11.1552	9.67e-05	0.0417	GCGGAAAAGGG
# FIMO (Find Individual Motif Occurrences): Version 5.5.7 compiled on Aug 29 2024 at 17:50:14
# The format of this file is described at https://meme-suite.org/meme/doc/fimo-output-format.html#tsv_results.
# fimo --oc . --verbosity 1 --bgfile --nrdb-- --thresh 1.0E-4 fly_factor_survey.meme sequences.fa

## Sheet: nxf2_TSS_500bp_OSC_ATAC_motifs
piRNA_factor	OSC_ATAC_seq_peak_within_TSS_500bp	motif_id	motif_alt_id	sequence_name	start	stop	strand	score	p-value	q-value	matched_sequence
nxf2	>nxf2_dm6_OSC_ATAC_peak range=chr3L:16580215-16580358	FBgn0004110_2	tin_FlyReg	range=chr3L	16580306	16580317	+	18.3028	9.24e-08	2.39e-05	TCTCAAGTGGCC
nxf2	>nxf2_dm6_OSC_ATAC_peak range=chr3L:16580215-16580358	FBgn0003986	Vnd_Cell	range=chr3L	16580306	16580314	+	14.6531	4.03e-06	0.001	TCTCAAGTG
nxf2	>nxf2_dm6_OSC_ATAC_peak range=chr3L:16580215-16580358	FBgn0031573	CG3407_SANGER_2.5	range=chr3L	16580325	16580333	+	13.7857	8.06e-06	0.00207	ATGTCAACC
nxf2	>nxf2_dm6_OSC_ATAC_peak range=chr3L:16580215-16580358	FBgn0003028_2	ovo_SANGER_5	range=chr3L	16580248	16580258	-	14.7143	8.9e-06	0.00238	ATAACGGAATT
nxf2	>nxf2_dm6_OSC_ATAC_peak range=chr3L:16580215-16580358	FBgn0003028_3	ovo_SOLEXA_5	range=chr3L	16580248	16580261	-	14.3857	8.91e-06	0.00225	AGTATAACGGAATT
nxf2	>nxf2_dm6_OSC_ATAC_peak range=chr3L:16580215-16580358	FBgn0035997	phol_SANGER_5	range=chr3L	16580314	16580323	-	13.9388	8.99e-06	0.00234	CAATATGGCC
nxf2	>nxf2_dm6_OSC_ATAC_peak range=chr3L:16580215-16580358	FBgn0004110_3	Tin_SOLEXA	range=chr3L	16580307	16580314	+	11.1864	1.47e-05	0.00387	CTCAAGTG
nxf2	>nxf2_dm6_OSC_ATAC_peak range=chr3L:16580215-16580358	FBgn0004110	Tin_Cell	range=chr3L	16580307	16580314	+	14.2449	1.47e-05	0.00402	CTCAAGTG
nxf2	>nxf2_dm6_OSC_ATAC_peak range=chr3L:16580215-16580358	FBgn0003986_3	Vnd_SOLEXA	range=chr3L	16580307	16580314	+	11.4898	1.47e-05	0.00372	CTCAAGTG
nxf2	>nxf2_dm6_OSC_ATAC_peak range=chr3L:16580215-16580358	FBgn0002521_2	pho_SANGER_10	range=chr3L	16580312	16580323	-	12.7449	2.08e-05	0.00534	CAATATGGCCAC
nxf2	>nxf2_dm6_OSC_ATAC_peak range=chr3L:16580215-16580358	FBgn0000964	tj_SANGER_5	range=chr3L	16580344	16580355	-	12.8061	2.19e-05	0.00582	TGCCGAGGCAGG
nxf2	>nxf2_dm6_OSC_ATAC_peak range=chr3L:16580215-16580358	FBgn0035997_2	phol_SOLEXA_5	range=chr3L	16580311	16580325	-	12.5323	2.35e-05	0.00561	TTCAATATGGCCACT
nxf2	>nxf2_dm6_OSC_ATAC_peak range=chr3L:16580215-16580358	FBgn0036900	CG8765_SANGER_5	range=chr3L	16580257	16580270	+	12.2626	3.23e-05	0.00801	ATACTACAAACTCA
nxf2	>nxf2_dm6_OSC_ATAC_peak range=chr3L:16580215-16580358	FBgn0002573	sens_SANGER_10	range=chr3L	16580296	16580305	+	11.8878	3.37e-05	0.00879	GCACTGATTT
nxf2	>nxf2_dm6_OSC_ATAC_peak range=chr3L:16580215-16580358	FBgn0051632_2	sens2_SOLEXA	range=chr3L	16580295	16580305	+	11.7759	5.01e-05	0.013	AGCACTGATTT
nxf2	>nxf2_dm6_OSC_ATAC_peak range=chr3L:16580215-16580358	FBgn0000462_2	dl_FlyReg	range=chr3L	16580300	16580309	-	11.2088	5.37e-05	0.0143	GAGAAAATCA
nxf2	>nxf2_dm6_OSC_ATAC_peak range=chr3L:16580215-16580358	FBgn0002573_2	sens_SOLEXA_5	range=chr3L	16580295	16580309	+	10.5758	7.7e-05	0.0182	AGCACTGATTTTCTC
nxf2	>nxf2_dm6_OSC_ATAC_peak range=chr3L:16580215-16580358	FBgn0002521_3	pho_SOLEXA_5	range=chr3L	16580311	16580325	-	10.8788	7.76e-05	0.0188	TTCAATATGGCCACT
nxf2	>nxf2_dm6_OSC_ATAC_peak range=chr3L:16580215-16580358	FBgn0031573_2	CG3407_SOLEXA_2.5	range=chr3L	16580325	16580349	+	11.1714	8.25e-05	0.0175	ATGTCAACCTAAATTTCTGCCTGCC
nxf2	>nxf2_dm6_OSC_ATAC_peak range=chr3L:16580215-16580358	FBgn0042650_2	disco-r-F1-2_SOLEXA	range=chr3L	16580322	16580336	-	11.1552	8.4e-05	0.0217	TTAGGTTGACATTCA
nxf2	>nxf2_dm6_OSC_ATAC_peak range=chr3L:16580215-16580358	FBgn0003986_2	vnd_FlyReg	range=chr3L	16580306	16580315	-	9.35	8.78e-05	0.0227	CCACTTGAGA
# FIMO (Find Individual Motif Occurrences): Version 5.5.5 compiled on Dec 6 2023 at 19:32:37
# The format of this file is described at https://meme-suite.org/meme/doc/fimo-output-format.html#tsv_results.
# fimo --oc . --verbosity 1 --bgfile --nrdb-- --thresh 1.0E-4 fly_factor_survey.meme sequences.fa

## Sheet: panx_TSS_500bp_OSC_ATAC_motifs
piRNA_factor	OSC_ATAC_seq_peak_within_TSS_500bp	motif_id	motif_alt_id	sequence_name	start	stop	strand	score	p-value	q-value	matched_sequence
panx	>panx_dm6_OSC_ATAC_peak1 range=chr2R:21311815-21312023	FBgn0039169	CG5669_SANGER_10	range=chr2R	21311992	21312006	+	15.9184	2.41e-06	0.000636	TAGGGGAGTGGCCTC
panx	>panx_dm6_OSC_ATAC_peak1 range=chr2R:21311815-21312023	FBgn0035454_2	CG12029_SOLEXA_5	range=chr2R	21311992	21312006	+	13.6557	1.16e-05	0.00447	TAGGGGAGTGGCCTC
panx	>panx_dm6_OSC_ATAC_peak1 range=chr2R:21311815-21312023	FBgn0039169_2	CG5669_SOLEXA_5	range=chr2R	21311992	21312006	+	13.5	1.2e-05	0.00438	TAGGGGAGTGGCCTC
panx	>panx_dm6_OSC_ATAC_peak1 range=chr2R:21311815-21312023	FBgn0034946_3	CG3065_F1-5_SOLEXA_2.5	range=chr2R	21311992	21312005	+	12.1613	2.44e-05	0.00915	TAGGGGAGTGGCCT
panx	>panx_dm6_OSC_ATAC_peak1 range=chr2R:21311815-21312023	FBgn0035454	CG12029_SANGER_10	range=chr2R	21311993	21312003	+	12.1429	2.5e-05	0.00804	AGGGGAGTGGC
panx	>panx_dm6_OSC_ATAC_peak1 range=chr2R:21311815-21312023	FBgn0003002	opa_NAR	range=chr2R	21311983	21311994	+	11.9388	2.53e-05	0.00725	GCCCTCCCGTAG
panx	>panx_dm6_OSC_ATAC_peak1 range=chr2R:21311815-21312023	FBgn0040765_2	luna_SOLEXA_5	range=chr2R	21311991	21312004	+	12.3485	2.79e-05	0.00983	GTAGGGGAGTGGCC
panx	>panx_dm6_OSC_ATAC_peak1 range=chr2R:21311815-21312023	FBgn0002521	pho_FlyReg	range=chr2R	21311993	21312006	+	11.7886	3e-05	0.00994	AGGGGAGTGGCCTC
panx	>panx_dm6_OSC_ATAC_peak1 range=chr2R:21311815-21312023	FBgn0035997_2	phol_SOLEXA_5	range=chr2R	21311818	21311832	-	11.8226	3.59e-05	0.0138	CCGAAGATGGAGCCC
panx	>panx_dm6_OSC_ATAC_peak1 range=chr2R:21311815-21312023	FBgn0034810_2	CG9895_SOLEXA_5	range=chr2R	21311994	21312004	+	11.7258	4.32e-05	0.0169	GGGGAGTGGCC
panx	>panx_dm6_OSC_ATAC_peak1 range=chr2R:21311815-21312023	FBgn0034946	CG3065_F1-3_SANGER_2.5	range=chr2R	21311993	21312003	+	8.27551	4.45e-05	0.0126	AGGGGAGTGGC
panx	>panx_dm6_OSC_ATAC_peak1 range=chr2R:21311815-21312023	FBgn0020378_2	Sp1_SOLEXA_2.5	range=chr2R	21311991	21312004	+	11.5303	5.09e-05	0.0194	GTAGGGGAGTGGCC
panx	>panx_dm6_OSC_ATAC_peak1 range=chr2R:21311815-21312023	FBgn0005630_20	lola-PF_SOLEXA	range=chr2R	21311963	21311977	+	11.7414	5.2e-05	0.0195	TGTGGCGGAGTCTCG
panx	>panx_dm6_OSC_ATAC_peak1 range=chr2R:21311815-21312023	FBgn0003448_2	sna_SANGER_10	range=chr2R	21311924	21311933	+	11.3571	5.46e-05	0.0214	CAACCTGATC
panx	>panx_dm6_OSC_ATAC_peak1 range=chr2R:21311815-21312023	FBgn0002521_3	pho_SOLEXA_5	range=chr2R	21311818	21311832	-	11.3485	5.93e-05	0.0228	CCGAAGATGGAGCCC
panx	>panx_dm6_OSC_ATAC_peak1 range=chr2R:21311815-21312023	FBgn0037722_2	CG8319_SOLEXA_2.5	range=chr2R	21311896	21311906	+	10.6053	6.01e-05	0.023	AAGGTTACCAT
panx	>panx_dm6_OSC_ATAC_peak1 range=chr2R:21311815-21312023	FBgn0020378	Sp1_SANGER_5	range=chr2R	21311993	21312003	+	11.398	6.43e-05	0.0226	AGGGGAGTGGC
panx	>panx_dm6_OSC_ATAC_peak1 range=chr2R:21311815-21312023	FBgn0035849	ERR_SANGER_5	range=chr2R	21311895	21311902	+	11.6429	6.51e-05	0.0258	CAAGGTTA
panx	>panx_dm6_OSC_ATAC_peak1 range=chr2R:21311815-21312023	FBgn0039039	lmd_SANGER_5	range=chr2R	21311989	21312002	+	9.42857	6.58e-05	0.015	CCGTAGGGGAGTGG
panx	>panx_dm6_OSC_ATAC_peak1 range=chr2R:21311815-21312023	FBgn0034946_2	CG3065_F1-3_SOLEXA_2.5	range=chr2R	21311991	21312005	+	9.27143	7.6e-05	0.0284	GTAGGGGAGTGGCCT
panx	>panx_dm6_OSC_ATAC_peak1 range=chr2R:21311815-21312023	FBgn0003396_2	shn-F1-2_SOLEXA	range=chr2R	21311941	21311955	+	10.3182	8.13e-05	0.0301	AGGGACTCCGCAGGC
panx	>panx_dm6_OSC_ATAC_peak1 range=chr2R:21311815-21312023	FBgn0039039_2	lmd_SOLEXA_5	range=chr2R	21311988	21312002	+	10.3636	9.29e-05	0.0344	CCCGTAGGGGAGTGG
panx	>panx_dm6_OSC_ATAC_peak1 range=chr2R:21311815-21312023	FBgn0037722	CG8319_SANGER_2.5	range=chr2R	21311897	21311904	+	10.7245	9.34e-05	0.032	AGGTTACC
panx	>panx_dm6_OSC_ATAC_peak1 range=chr2R:21311815-21312023	FBgn0011648	Mad_FlyReg	range=chr2R	21311874	21311883	+	10.6224	9.74e-05	0.0144	TCGGCGTCGC
panx	>panx_dm6_OSC_ATAC_peak1 range=chr2R:21311815-21312023	FBgn0011648	Mad_FlyReg	range=chr2R	21311877	21311886	-	10.6224	9.74e-05	0.0144	TCGGCGACGC
panx	>panx_dm6_OSC_ATAC_peak1 range=chr2R:21311815-21312023	FBgn0000964	tj_SANGER_5	range=chr2R	21311868	21311879	-	9.78571	0.000108	0.0369	CGCCGACTTCGG
panx	>panx_dm6_OSC_ATAC_peak1 range=chr2R:21311815-21312023	FBgn0003900_2	twi_da_SANGER_5	range=chr2R	21311959	21311968	-	10.3232	0.000109	0.0375	GCCACATGCG
panx	>panx_dm6_OSC_ATAC_peak1 range=chr2R:21311815-21312023	FBgn0000413_19	twi_da_SANGER_5	range=chr2R	21311959	21311968	-	10.3232	0.000109	0.0373	GCCACATGCG
panx	>panx_dm6_OSC_ATAC_peak1 range=chr2R:21311815-21312023	FBgn0005630_24	lola-PL_SOLEXA	range=chr2R	21311881	21311894	-	10.7241	0.000125	0.0413	TCCACCACTCGGCG
panx	>panx_dm6_OSC_ATAC_peak1 range=chr2R:21311815-21312023	FBgn0003715	CG16778_SANGER_5	range=chr2R	21311959	21311966	-	10.4796	0.000131	0.0496	CACATGCG
panx	>panx_dm6_OSC_ATAC_peak1 range=chr2R:21311815-21312023	FBgn0003002_3	opa_SOLEXA	range=chr2R	21311989	21312003	-	9.75862	0.000131	0.042	GCCACTCCCCTACGG
panx	>panx_dm6_OSC_ATAC_peak1 range=chr2R:21311815-21312023	FBgn0037937	Fer3_da_SANGER_5	range=chr2R	21311847	21311856	-	10.3673	0.000131	0.0478	CAGCCGTCCC
panx	>panx_dm6_OSC_ATAC_peak1 range=chr2R:21311815-21312023	FBgn0000413_10	Fer3_da_SANGER_5	range=chr2R	21311847	21311856	-	10.3673	0.000131	0.0478	CAGCCGTCCC
panx	>panx_dm6_OSC_ATAC_peak1 range=chr2R:21311815-21312023	FBgn0017578	dm_Max_SANGER_10	range=chr2R	21311959	21311968	-	8.20408	0.000138	0.0482	GCCACATGCG
panx	>panx_dm6_OSC_ATAC_peak1 range=chr2R:21311815-21312023	FBgn0000472	dm_Max_SANGER_10	range=chr2R	21311959	21311968	-	8.20408	0.000138	0.0479	GCCACATGCG
panx	>panx_dm6_OSC_ATAC_peak1 range=chr2R:21311815-21312023	FBgn0003448_3	sna_SOLEXA_5	range=chr2R	21311924	21311937	-	9.22951	0.000138	0.0529	TCCGGATCAGGTTG
panx	>panx_dm6_OSC_ATAC_peak1 range=chr2R:21311815-21312023	FBgn0011277_3	HLH4C_da_SANGER_5_3	range=chr2R	21311925	21311934	+	7.31193	0.000142	0.0499	AACCTGATCC
panx	>panx_dm6_OSC_ATAC_peak1 range=chr2R:21311815-21312023	FBgn0000413_25	HLH4C_da_SANGER_5_3	range=chr2R	21311925	21311934	+	7.31193	0.000142	0.0499	AACCTGATCC
panx	>panx_dm6_OSC_ATAC_peak1 range=chr2R:21311815-21312023	FBgn0000210_12	br-PL_SOLEXA	range=chr2R	21311841	21311851	+	10.0172	0.000172	0.0684	TGTCTAGGGAC
panx	>panx_dm6_OSC_ATAC_peak1 range=chr2R:21311815-21312023	FBgn0028386	cic_SANGER_5	range=chr2R	21311834	21311841	-	9.78571	0.00018	0.0707	ACCATTGA
panx	>panx_dm6_OSC_ATAC_peak1 range=chr2R:21311815-21312023	FBgn0005630_11	lola_PK_SANGER_5	range=chr2R	21311920	21311930	+	10.0183	0.000194	0.0771	GCACCAACCTG
panx	>panx_dm6_OSC_ATAC_peak1 range=chr2R:21311815-21312023	FBgn0039169	CG5669_SANGER_10	range=chr2R	21311872	21311886	+	5.7449	0.000198	0.0262	AGTCGGCGTCGCCGA
panx	>panx_dm6_OSC_ATAC_peak1 range=chr2R:21311815-21312023	FBgn0035144_2	CG17181_SOLEXA_5	range=chr2R	21311922	21311936	+	8.56061	0.000202	0.0751	ACCAACCTGATCCGG
panx	>panx_dm6_OSC_ATAC_peak1 range=chr2R:21311815-21312023	FBgn0000233	btd_NAR	range=chr2R	21311992	21312001	+	8.26966	0.000206	0.0675	TAGGGGAGTG
panx	>panx_dm6_OSC_ATAC_peak1 range=chr2R:21311815-21312023	FBgn0003448	sna_FlyReg	range=chr2R	21311924	21311933	+	9.81081	0.000221	0.0552	CAACCTGATC
panx	>panx_dm6_OSC_ATAC_peak1 range=chr2R:21311815-21312023	FBgn0040765	luna_SANGER_5	range=chr2R	21311995	21312004	+	6.82653	0.000252	0.067	GGGAGTGGCC
panx	>panx_dm6_OSC_ATAC_peak1 range=chr2R:21311815-21312023	FBgn0003900	twi_FlyReg	range=chr2R	21311958	21311969	+	9.29293	0.000256	0.091	ACGCATGTGGCG
panx	>panx_dm6_OSC_ATAC_peak1 range=chr2R:21311815-21312023	FBgn0036423	CG3919_SANGER_5	range=chr2R	21311961	21311975	-	5.2449	0.000265	0.103	AGACTCCGCCACATG
panx	>panx_dm6_OSC_ATAC_peak1 range=chr2R:21311815-21312023	FBgn0022935	D19A_F10-12_SANGER_5	range=chr2R	21312012	21312020	+	8.10811	0.000268	0.108	CGTTAATGC
panx	>panx_dm6_OSC_ATAC_peak1 range=chr2R:21311815-21312023	FBgn0039169_2	CG5669_SOLEXA_5	range=chr2R	21311962	21311976	+	7.04545	0.00027	0.0493	ATGTGGCGGAGTCTC
panx	>panx_dm6_OSC_ATAC_peak1 range=chr2R:21311815-21312023	FBgn0001078	ftz-f1_FlyReg	range=chr2R	21311904	21311921	-	-0.792857	0.000273	0.0881	GCAGCGATCCTGAGGATG
panx	>panx_dm6_OSC_ATAC_peak1 range=chr2R:21311815-21312023	FBgn0053557	CG33557_da_SANGER_5	range=chr2R	21311958	21311978	+	8.34694	0.000276	0.0973	ACGCATGTGGCGGAGTCTCGC
panx	>panx_dm6_OSC_ATAC_peak1 range=chr2R:21311815-21312023	FBgn0000413_6	CG33557_da_SANGER_5	range=chr2R	21311958	21311978	+	8.34694	0.000276	0.1	ACGCATGTGGCGGAGTCTCGC
panx	>panx_dm6_OSC_ATAC_peak1 range=chr2R:21311815-21312023	FBgn0043457	CG5180_SANGER_5	range=chr2R	21311829	21311838	-	8.15306	0.000283	0.113	ATTGAACCGA
panx	>panx_dm6_OSC_ATAC_peak1 range=chr2R:21311815-21312023	FBgn0005658	Ets65A_SANGER_10	range=chr2R	21311933	21311940	+	4.94898	0.000283	0.105	CCGGACAT
panx	>panx_dm6_OSC_ATAC_peak1 range=chr2R:21311815-21312023	FBgn0003448	sna_FlyReg	range=chr2R	21311958	21311967	-	9.45946	0.000284	0.0552	CCACATGCGT
panx	>panx_dm6_OSC_ATAC_peak1 range=chr2R:21311815-21312023	FBgn0029957	CG12155_SANGER_5	range=chr2R	21312008	21312019	-	5.46939	0.000287	0.114	CATTAACGAGGA
panx	>panx_dm6_OSC_ATAC_peak1 range=chr2R:21311815-21312023	FBgn0005630_29	lola-PW_SOLEXA	range=chr2R	21311915	21311924	-	9.45714	0.000287	0.108	GGTGCAGCGA
panx	>panx_dm6_OSC_ATAC_peak1 range=chr2R:21311815-21312023	FBgn0013469	klu_SANGER_10	range=chr2R	21311963	21311973	+	4.33673	0.000302	0.108	TGTGGCGGAGT
panx	>panx_dm6_OSC_ATAC_peak1 range=chr2R:21311815-21312023	FBgn0032651	Oli_da_SANGER_5_1	range=chr2R	21311936	21311946	-	5.52041	0.000303	0.119	GTCCCTATGTC
panx	>panx_dm6_OSC_ATAC_peak1 range=chr2R:21311815-21312023	FBgn0000413_27	Oli_da_SANGER_5_1	range=chr2R	21311936	21311946	-	5.52041	0.000303	0.119	GTCCCTATGTC
panx	>panx_dm6_OSC_ATAC_peak1 range=chr2R:21311815-21312023	FBgn0000606_2	eve_FlyReg	range=chr2R	21311894	21311905	-	9.36634	0.000304	0.12	TGGTAACCTTGT
panx	>panx_dm6_OSC_ATAC_peak1 range=chr2R:21311815-21312023	FBgn0010433_3	ato_da_SANGER_5_3	range=chr2R	21311959	21311967	-	9.19388	0.000313	0.111	CCACATGCG
panx	>panx_dm6_OSC_ATAC_peak1 range=chr2R:21311815-21312023	FBgn0000413_22	ato_da_SANGER_5_3	range=chr2R	21311959	21311967	-	9.19388	0.000313	0.111	CCACATGCG
panx	>panx_dm6_OSC_ATAC_peak1 range=chr2R:21311815-21312023	FBgn0005630_8	lola-PW_SANGER_5	range=chr2R	21311916	21311922	+	9.33945	0.000313	0.118	CGCTGCA
panx	>panx_dm6_OSC_ATAC_peak1 range=chr2R:21311815-21312023	FBgn0002723_2	Met_SANGER_5	range=chr2R	21311961	21311967	+	9.73469	0.000313	0.124	CATGTGG
panx	>panx_dm6_OSC_ATAC_peak1 range=chr2R:21311815-21312023	FBgn0037937	Fer3_da_SANGER_5	range=chr2R	21311976	21311985	+	8.88776	0.000317	0.0577	CGCCTGTGCC
panx	>panx_dm6_OSC_ATAC_peak1 range=chr2R:21311815-21312023	FBgn0000413_10	Fer3_da_SANGER_5	range=chr2R	21311976	21311985	+	8.88776	0.000317	0.0577	CGCCTGTGCC
panx	>panx_dm6_OSC_ATAC_peak1 range=chr2R:21311815-21312023	FBgn0004859_2	ci_SOLEXA	range=chr2R	21311983	21311995	+	7.5	0.000323	0.098	GCCCTCCCGTAGG
panx	>panx_dm6_OSC_ATAC_peak1 range=chr2R:21311815-21312023	FBgn0003002_3	opa_SOLEXA	range=chr2R	21311980	21311994	+	8.03448	0.000323	0.0518	TGTGCCCTCCCGTAG
panx	>panx_dm6_OSC_ATAC_peak1 range=chr2R:21311815-21312023	FBgn0000567_2	Eip74EF_SANGER_5	range=chr2R	21311931	21311940	+	2.54082	0.000328	0.124	ATCCGGACAT
panx	>panx_dm6_OSC_ATAC_peak1 range=chr2R:21311815-21312023	FBgn0000591_2	E(spl)_SANGER_5	range=chr2R	21311960	21311969	+	4.83673	0.000338	0.103	GCATGTGGCG
panx	>panx_dm6_OSC_ATAC_peak1 range=chr2R:21311815-21312023	FBgn0011277_2	HLH4C_SANGER_5	range=chr2R	21311819	21311833	-	-1.12844	0.000338	0.0668	ACCGAAGATGGAGCC
panx	>panx_dm6_OSC_ATAC_peak1 range=chr2R:21311815-21312023	FBgn0261703	gce_Clk_SANGER_5	range=chr2R	21311961	21311968	-	6.05102	0.000342	0.108	GCCACATG
panx	>panx_dm6_OSC_ATAC_peak1 range=chr2R:21311815-21312023	FBgn0023076_2	gce_Clk_SANGER_5	range=chr2R	21311961	21311968	-	6.05102	0.000342	0.107	GCCACATG
panx	>panx_dm6_OSC_ATAC_peak1 range=chr2R:21311815-21312023	FBgn0050420	Atf-2_SANGER_5	range=chr2R	21312002	21312012	+	4.9633	0.000353	0.136	GCCTCGTCCTC
panx	>panx_dm6_OSC_ATAC_peak1 range=chr2R:21311815-21312023	FBgn0033182	CG1621_SANGER_5	range=chr2R	21311931	21311938	+	9.5102	0.000373	0.135	ATCCGGAC
panx	>panx_dm6_OSC_ATAC_peak1 range=chr2R:21311815-21312023	FBgn0033782_2	sug_SOLEXA_5	range=chr2R	21311981	21311995	-	6.31818	0.000386	0.11	CCTACGGGAGGGCAC
panx	>panx_dm6_OSC_ATAC_peak1 range=chr2R:21311815-21312023	FBgn0034946	CG3065_F1-3_SANGER_2.5	range=chr2R	21311873	21311883	+	1.06122	0.000394	0.056	GTCGGCGTCGC
panx	>panx_dm6_OSC_ATAC_peak1 range=chr2R:21311815-21312023	FBgn0005659	Ets98B_SANGER_10	range=chr2R	21311930	21311938	-	5.2844	0.000407	0.101	GTCCGGATC
panx	>panx_dm6_OSC_ATAC_peak1 range=chr2R:21311815-21312023	FBgn0001983_2	wor_SOLEXA_2.5	range=chr2R	21311960	21311967	-	7.72414	0.000408	0.14	CCACATGC
panx	>panx_dm6_OSC_ATAC_peak1 range=chr2R:21311815-21312023	FBgn0040765	luna_SANGER_5	range=chr2R	21311965	21311974	+	5.05102	0.000418	0.067	TGGCGGAGTC
panx	>panx_dm6_OSC_ATAC_peak1 range=chr2R:21311815-21312023	FBgn0011277_4	HLH4C_da_SANGER_5_4	range=chr2R	21311956	21311967	-	5.46939	0.000419	0.107	CCACATGCGTTT
panx	>panx_dm6_OSC_ATAC_peak1 range=chr2R:21311815-21312023	FBgn0000413_26	HLH4C_da_SANGER_5_4	range=chr2R	21311956	21311967	-	5.46939	0.000419	0.107	CCACATGCGTTT
panx	>panx_dm6_OSC_ATAC_peak1 range=chr2R:21311815-21312023	FBgn0035997	phol_SANGER_5	range=chr2R	21311821	21311830	-	-0.153061	0.000423	0.161	GAAGATGGAG
panx	>panx_dm6_OSC_ATAC_peak1 range=chr2R:21311815-21312023	FBgn0034810	CG9895_SANGER_10	range=chr2R	21311957	21311968	+	6.59596	0.000425	0.144	AACGCATGTGGC
panx	>panx_dm6_OSC_ATAC_peak1 range=chr2R:21311815-21312023	FBgn0003964	usp_SANGER_5	range=chr2R	21311999	21312007	-	4.17347	0.000428	0.166	CGAGGCCAC
panx	>panx_dm6_OSC_ATAC_peak1 range=chr2R:21311815-21312023	FBgn0013469_2	klu_SOLEXA_5	range=chr2R	21311990	21312004	+	6.51515	0.000435	0.157	CGTAGGGGAGTGGCC
panx	>panx_dm6_OSC_ATAC_peak1 range=chr2R:21311815-21312023	FBgn0035481	CG12605_SANGER_10	range=chr2R	21311925	21311933	+	5.36735	0.000436	0.174	AACCTGATC
panx	>panx_dm6_OSC_ATAC_peak1 range=chr2R:21311815-21312023	FBgn0086758	chinmo_SOLEXA	range=chr2R	21311917	21311927	+	8.13115	0.000437	0.173	GCTGCACCAAC
panx	>panx_dm6_OSC_ATAC_peak1 range=chr2R:21311815-21312023	FBgn0032587	CG5953_SANGER_5	range=chr2R	21311860	21311867	-	4.89796	0.000439	0.177	ACGAACAT
panx	>panx_dm6_OSC_ATAC_peak1 range=chr2R:21311815-21312023	FBgn0011277	HLH4C_da_SANGER_5	range=chr2R	21311920	21311934	+	5.52041	0.00044	0.133	GCACCAACCTGATCC
panx	>panx_dm6_OSC_ATAC_peak1 range=chr2R:21311815-21312023	FBgn0000413_11	HLH4C_da_SANGER_5	range=chr2R	21311920	21311934	+	5.52041	0.00044	0.133	GCACCAACCTGATCC
panx	>panx_dm6_OSC_ATAC_peak1 range=chr2R:21311815-21312023	FBgn0039169	CG5669_SANGER_10	range=chr2R	21311962	21311976	+	3.20408	0.000443	0.039	ATGTGGCGGAGTCTC
panx	>panx_dm6_OSC_ATAC_peak1 range=chr2R:21311815-21312023	FBgn0005630_23	lola-PK_SOLEXA	range=chr2R	21311989	21311999	+	8.74138	0.000446	0.078	CCGTAGGGGAG
panx	>panx_dm6_OSC_ATAC_peak1 range=chr2R:21311815-21312023	FBgn0051782_2	CG31782-F9-11_SOLEXA	range=chr2R	21311834	21311844	+	8.68966	0.000448	0.0948	TCAATGGTGTC
panx	>panx_dm6_OSC_ATAC_peak1 range=chr2R:21311815-21312023	FBgn0005630_23	lola-PK_SOLEXA	range=chr2R	21311937	21311947	+	8.72414	0.000451	0.078	ACATAGGGACT
panx	>panx_dm6_OSC_ATAC_peak1 range=chr2R:21311815-21312023	FBgn0005660	Ets21c_SANGER_5	range=chr2R	21311932	21311940	-	4.83673	0.000459	0.18	ATGTCCGGA
panx	>panx_dm6_OSC_ATAC_peak1 range=chr2R:21311815-21312023	FBgn0041092	tai_Clk_SANGER_5	range=chr2R	21311960	21311968	+	4.30612	0.000459	0.146	GCATGTGGC
panx	>panx_dm6_OSC_ATAC_peak1 range=chr2R:21311815-21312023	FBgn0023076_4	tai_Clk_SANGER_5	range=chr2R	21311960	21311968	+	4.30612	0.000459	0.146	GCATGTGGC
panx	>panx_dm6_OSC_ATAC_peak1 range=chr2R:21311815-21312023	FBgn0002633	HLHm7_SANGER_5	range=chr2R	21311960	21311970	+	1.13265	0.000468	0.0786	GCATGTGGCGG
panx	>panx_dm6_OSC_ATAC_peak1 range=chr2R:21311815-21312023	FBgn0030899	Her_SANGER_5	range=chr2R	21311888	21311896	-	8.50505	0.00047	0.179	TGTCCACCA
panx	>panx_dm6_OSC_ATAC_peak1 range=chr2R:21311815-21312023	FBgn0039740_2	CG7928_SOLEXA_5	range=chr2R	21311845	21311858	+	6.62121	0.000482	0.174	TAGGGACGGCTGTA
panx	>panx_dm6_OSC_ATAC_peak1 range=chr2R:21311815-21312023	FBgn0015239	Hr78_SANGER_5	range=chr2R	21312000	21312007	-	8.12245	0.000493	0.174	CGAGGCCA
panx	>panx_dm6_OSC_ATAC_peak1 range=chr2R:21311815-21312023	FBgn0005630_20	lola-PF_SOLEXA	range=chr2R	21311941	21311955	-	6.17241	0.000497	0.0932	GCCTGCGGAGTCCCT
panx	>panx_dm6_OSC_ATAC_peak1 range=chr2R:21311815-21312023	FBgn0037436	Hr83_SANGER_5	range=chr2R	21311870	21311883	+	6.02041	0.000503	0.185	GAAGTCGGCGTCGC
panx	>panx_dm6_OSC_ATAC_peak1 range=chr2R:21311815-21312023	FBgn0003396_2	shn-F1-2_SOLEXA	range=chr2R	21311963	21311977	-	6.04545	0.000505	0.0932	CGAGACTCCGCCACA
panx	>panx_dm6_OSC_ATAC_peak1 range=chr2R:21311815-21312023	FBgn0032223	GATAd_SANGER_5	range=chr2R	21311898	21311905	+	7.45918	0.000505	0.204	GGTTACCA
panx	>panx_dm6_OSC_ATAC_peak1 range=chr2R:21311815-21312023	FBgn0039225	Ets96B_SANGER_5	range=chr2R	21311932	21311942	+	3.06122	0.000511	0.183	TCCGGACATAG
panx	>panx_dm6_OSC_ATAC_peak1 range=chr2R:21311815-21312023	FBgn0004618_3	gl_SOLEXA_5	range=chr2R	21311830	21311844	-	7.40909	0.000511	0.197	GACACCATTGAACCG
panx	>panx_dm6_OSC_ATAC_peak1 range=chr2R:21311815-21312023	FBgn0038418_2	pad_SOLEXA_5	range=chr2R	21311976	21312000	+	7.98361	0.000513	0.171	CGCCTGTGCCCTCCCGTAGGGGAGT
panx	>panx_dm6_OSC_ATAC_peak1 range=chr2R:21311815-21312023	FBgn0051782_2	CG31782-F9-11_SOLEXA	range=chr2R	21311991	21312001	+	8.5	0.000525	0.0948	GTAGGGGAGTG
panx	>panx_dm6_OSC_ATAC_peak1 range=chr2R:21311815-21312023	FBgn0003053_2	peb-F1-3_SOLEXA	range=chr2R	21311902	21311912	-	8.27586	0.00053	0.195	CTGAGGATGGT
panx	>panx_dm6_OSC_ATAC_peak1 range=chr2R:21311815-21312023	FBgn0025679_2	Bteb2_SOLEXA_2.5	range=chr2R	21311990	21312003	+	6.3	0.000532	0.175	CGTAGGGGAGTGGC
panx	>panx_dm6_OSC_ATAC_peak1 range=chr2R:21311815-21312023	FBgn0037937	Fer3_da_SANGER_5	range=chr2R	21311925	21311934	+	7.89796	0.000534	0.0648	AACCTGATCC
panx	>panx_dm6_OSC_ATAC_peak1 range=chr2R:21311815-21312023	FBgn0000413_10	Fer3_da_SANGER_5	range=chr2R	21311925	21311934	+	7.89796	0.000534	0.0648	AACCTGATCC
panx	>panx_dm6_OSC_ATAC_peak1 range=chr2R:21311815-21312023	FBgn0039740	CG7928_SANGER_10	range=chr2R	21311940	21311957	+	2.26531	0.000534	0.185	TAGGGACTCCGCAGGCAA
panx	>panx_dm6_OSC_ATAC_peak1 range=chr2R:21311815-21312023	FBgn0259789	vfl_SANGER_5	range=chr2R	21311924	21311931	-	4.12245	0.000541	0.153	TCAGGTTG
panx	>panx_dm6_OSC_ATAC_peak1 range=chr2R:21311815-21312023	FBgn0010109	dpn_SANGER_10	range=chr2R	21311959	21311969	+	-0.969388	0.000549	0.141	CGCATGTGGCG
panx	>panx_dm6_OSC_ATAC_peak1 range=chr2R:21311815-21312023	FBgn0024249	cato_da_SANGER_10	range=chr2R	21311959	21311968	+	7.78571	0.000549	0.2	CGCATGTGGC
panx	>panx_dm6_OSC_ATAC_peak1 range=chr2R:21311815-21312023	FBgn0000413_5	cato_da_SANGER_10	range=chr2R	21311959	21311968	+	7.78571	0.000549	0.199	CGCATGTGGC
panx	>panx_dm6_OSC_ATAC_peak1 range=chr2R:21311815-21312023	FBgn0000448_2	Hr46_SANGER_5	range=chr2R	21312006	21312015	+	7.97959	0.000556	0.218	CGTCCTCGTT
panx	>panx_dm6_OSC_ATAC_peak1 range=chr2R:21311815-21312023	FBgn0005659	Ets98B_SANGER_10	range=chr2R	21311925	21311933	+	4.7156	0.000562	0.101	AACCTGATC
panx	>panx_dm6_OSC_ATAC_peak1 range=chr2R:21311815-21312023	FBgn0002633	HLHm7_SANGER_5	range=chr2R	21312000	21312010	-	0.346939	0.000574	0.0786	GGACGAGGCCA
panx	>panx_dm6_OSC_ATAC_peak1 range=chr2R:21311815-21312023	FBgn0261239	Hr39_SANGER_5	range=chr2R	21311894	21311903	-	3.95918	0.000575	0.214	GTAACCTTGT
panx	>panx_dm6_OSC_ATAC_peak1 range=chr2R:21311815-21312023	FBgn0033782	sug_SANGER_5	range=chr2R	21311989	21312002	+	2.96939	0.000579	0.158	CCGTAGGGGAGTGG
panx	>panx_dm6_OSC_ATAC_peak1 range=chr2R:21311815-21312023	FBgn0035405	pfk_SANGER_5	range=chr2R	21311848	21311862	-	5.45918	0.000583	0.16	CATCTACAGCCGTCC
panx	>panx_dm6_OSC_ATAC_peak1 range=chr2R:21311815-21312023	FBgn0023076_3	Met_Clk_SANGER_5	range=chr2R	21311961	21311968	-	4.42857	0.000586	0.205	GCCACATG
panx	>panx_dm6_OSC_ATAC_peak1 range=chr2R:21311815-21312023	FBgn0002723	Met_Clk_SANGER_5	range=chr2R	21311961	21311968	-	4.42857	0.000586	0.206	GCCACATG
panx	>panx_dm6_OSC_ATAC_peak1 range=chr2R:21311815-21312023	FBgn0035481_2	CG12605_SOLEXA_5	range=chr2R	21311924	21311936	+	5.84848	0.000588	0.229	CAACCTGATCCGG
panx	>panx_dm6_OSC_ATAC_peak1 range=chr2R:21311815-21312023	FBgn0001168_2	h_SANGER_5	range=chr2R	21311994	21312003	-	-0.969388	0.000592	0.173	GCCACTCCCC
panx	>panx_dm6_OSC_ATAC_peak1 range=chr2R:21311815-21312023	FBgn0002521_2	pho_SANGER_10	range=chr2R	21311819	21311830	-	2.7551	0.000593	0.189	GAAGATGGAGCC
panx	>panx_dm6_OSC_ATAC_peak1 range=chr2R:21311815-21312023	FBgn0003396	shn-F1-2_SANGER_5	range=chr2R	21311942	21311952	+	0.633028	0.000608	0.227	GGGACTCCGCA
panx	>panx_dm6_OSC_ATAC_peak1 range=chr2R:21311815-21312023	FBgn0003715	CG16778_SANGER_5	range=chr2R	21311961	21311968	-	6.86735	0.000609	0.116	GCCACATG
panx	>panx_dm6_OSC_ATAC_peak1 range=chr2R:21311815-21312023	FBgn0003720_2	tll_FlyReg	range=chr2R	21311896	21311902	+	8.13043	0.000612	0.249	AAGGTTA
panx	>panx_dm6_OSC_ATAC_peak1 range=chr2R:21311815-21312023	FBgn0035407_2	CG14962_SOLEXA_5	range=chr2R	21311818	21311830	-	5.35526	0.000621	0.245	GAAGATGGAGCCC
panx	>panx_dm6_OSC_ATAC_peak1 range=chr2R:21311815-21312023	FBgn0025679	Bteb2_SANGER_2.5	range=chr2R	21311993	21312000	+	4.33028	0.000622	0.126	AGGGGAGT
panx	>panx_dm6_OSC_ATAC_peak1 range=chr2R:21311815-21312023	FBgn0033782_2	sug_SOLEXA_5	range=chr2R	21311988	21312002	+	5.01515	0.000623	0.11	CCCGTAGGGGAGTGG
panx	>panx_dm6_OSC_ATAC_peak1 range=chr2R:21311815-21312023	FBgn0003145	prd_NAR	range=chr2R	21311969	21311979	+	6.79775	0.000625	0.231	GGAGTCTCGCC
panx	>panx_dm6_OSC_ATAC_peak1 range=chr2R:21311815-21312023	FBgn0029711	Usf_SANGER_5	range=chr2R	21311957	21311966	+	4.57143	0.000638	0.183	AACGCATGTG
panx	>panx_dm6_OSC_ATAC_peak1 range=chr2R:21311815-21312023	FBgn0013469	klu_SANGER_10	range=chr2R	21311990	21312000	+	1.97959	0.000639	0.114	CGTAGGGGAGT
panx	>panx_dm6_OSC_ATAC_peak1 range=chr2R:21311815-21312023	FBgn0039733	CG11504_SANGER_5	range=chr2R	21311962	21311970	-	5.33333	0.000644	0.258	CCGCCACAT
panx	>panx_dm6_OSC_ATAC_peak1 range=chr2R:21311815-21312023	FBgn0001168	h_NAR	range=chr2R	21311959	21311968	-	3.03061	0.000646	0.107	GCCACATGCG
panx	>panx_dm6_OSC_ATAC_peak1 range=chr2R:21311815-21312023	FBgn0042650	disco-r-Cl1_SANGER_5	range=chr2R	21311890	21311901	-	5.37615	0.00065	0.186	AACCTTGTCCAC
panx	>panx_dm6_OSC_ATAC_peak1 range=chr2R:21311815-21312023	FBgn0003870_5	ttk-PA_SOLEXA	range=chr2R	21311990	21312004	-	7.15517	0.000657	0.207	GGCCACTCCCCTACG
panx	>panx_dm6_OSC_ATAC_peak1 range=chr2R:21311815-21312023	FBgn0001981	esg_SANGER_2.5	range=chr2R	21311976	21311982	+	4.66972	0.000661	0.249	CGCCTGT
panx	>panx_dm6_OSC_ATAC_peak1 range=chr2R:21311815-21312023	FBgn0005630_15	lola-PL_SANGER_2.5	range=chr2R	21311919	21311927	-	4.88073	0.000661	0.138	GTTGGTGCA
panx	>panx_dm6_OSC_ATAC_peak1 range=chr2R:21311815-21312023	FBgn0011278_2	Lbe_SOLEXA	range=chr2R	21312011	21312017	-	8.66667	0.000662	0.269	TTAACGA
panx	>panx_dm6_OSC_ATAC_peak1 range=chr2R:21311815-21312023	FBgn0001204	hkb_NAR	range=chr2R	21311994	21312002	+	3.13483	0.000664	0.204	GGGGAGTGG
panx	>panx_dm6_OSC_ATAC_peak1 range=chr2R:21311815-21312023	FBgn0039039_2	lmd_SOLEXA_5	range=chr2R	21311981	21311995	-	6.33333	0.000666	0.113	CCTACGGGAGGGCAC
panx	>panx_dm6_OSC_ATAC_peak1 range=chr2R:21311815-21312023	FBgn0038787	CG4360_F1-3_SANGER_2.5	range=chr2R	21311854	21311866	-	-0.0550459	0.000669	0.263	CGAACATCTACAG
panx	>panx_dm6_OSC_ATAC_peak1 range=chr2R:21311815-21312023	FBgn0005630_23	lola-PK_SOLEXA	range=chr2R	21311842	21311852	+	8.01724	0.000681	0.0786	GTCTAGGGACG
panx	>panx_dm6_OSC_ATAC_peak1 range=chr2R:21311815-21312023	FBgn0004396	CrebA_SANGER_5	range=chr2R	21311873	21311884	-	3.05102	0.000698	0.216	GGCGACGCCGAC
panx	>panx_dm6_OSC_ATAC_peak1 range=chr2R:21311815-21312023	FBgn0001983_2	wor_SOLEXA_2.5	range=chr2R	21311924	21311931	+	6.51724	0.000706	0.14	CAACCTGA
panx	>panx_dm6_OSC_ATAC_peak1 range=chr2R:21311815-21312023	FBgn0022740	HLH54F_da_SANGER_5	range=chr2R	21311881	21311891	-	3.47959	0.000707	0.203	ACCACTCGGCG
panx	>panx_dm6_OSC_ATAC_peak1 range=chr2R:21311815-21312023	FBgn0000413_12	HLH54F_da_SANGER_5	range=chr2R	21311881	21311891	-	3.47959	0.000707	0.202	ACCACTCGGCG
panx	>panx_dm6_OSC_ATAC_peak1 range=chr2R:21311815-21312023	FBgn0011655	Med_FlyReg	range=chr2R	21311975	21311986	+	7.78899	0.00071	0.184	TCGCCTGTGCCC
panx	>panx_dm6_OSC_ATAC_peak1 range=chr2R:21311815-21312023	FBgn0004880_2	scrt_SOLEXA_2.5_1	range=chr2R	21311924	21311936	+	4	0.000712	0.279	CAACCTGATCCGG
panx	>panx_dm6_OSC_ATAC_peak1 range=chr2R:21311815-21312023	FBgn0005630_8	lola-PW_SANGER_5	range=chr2R	21311852	21311858	+	7.20183	0.000713	0.134	GGCTGTA
panx	>panx_dm6_OSC_ATAC_peak1 range=chr2R:21311815-21312023	FBgn0020378_2	Sp1_SOLEXA_2.5	range=chr2R	21311961	21311974	+	6.06061	0.000714	0.136	CATGTGGCGGAGTC
panx	>panx_dm6_OSC_ATAC_peak1 range=chr2R:21311815-21312023	FBgn0034946	CG3065_F1-3_SANGER_2.5	range=chr2R	21312002	21312012	-	-1.21429	0.000722	0.0684	GAGGACGAGGC
panx	>panx_dm6_OSC_ATAC_peak1 range=chr2R:21311815-21312023	FBgn0038766_2	CG4854_SOLEXA_5	range=chr2R	21311897	21311921	-	3.74648	0.000725	0.267	GCAGCGATCCTGAGGATGGTAACCT
panx	>panx_dm6_OSC_ATAC_peak1 range=chr2R:21311815-21312023	FBgn0011277_2	HLH4C_SANGER_5	range=chr2R	21311971	21311985	-	-3.84404	0.000728	0.0668	GGCACAGGCGAGACT
panx	>panx_dm6_OSC_ATAC_peak1 range=chr2R:21311815-21312023	FBgn0000054	Adf1_FlyReg	range=chr2R	21311869	21311876	-	5.59633	0.00073	0.241	CGACTTCG
panx	>panx_dm6_OSC_ATAC_peak1 range=chr2R:21311815-21312023	FBgn0004618_2	gl_SANGER_5	range=chr2R	21311937	21311948	-	-0.0306122	0.00074	0.293	GAGTCCCTATGT
panx	>panx_dm6_OSC_ATAC_peak1 range=chr2R:21311815-21312023	FBgn0004880_3	scrt_SOLEXA_2.5_2	range=chr2R	21311923	21311935	+	2.62857	0.000747	0.292	CCAACCTGATCCG
panx	>panx_dm6_OSC_ATAC_peak1 range=chr2R:21311815-21312023	FBgn0045759	bin_FlyReg	range=chr2R	21312008	21312017	-	5.4878	0.000748	0.299	TTAACGAGGA
panx	>panx_dm6_OSC_ATAC_peak1 range=chr2R:21311815-21312023	FBgn0032651_2	Oli_da_SANGER_5_2	range=chr2R	21311959	21311973	-	3.23469	0.000748	0.138	ACTCCGCCACATGCG
panx	>panx_dm6_OSC_ATAC_peak1 range=chr2R:21311815-21312023	FBgn0000413_28	Oli_da_SANGER_5_2	range=chr2R	21311959	21311973	-	3.23469	0.000748	0.138	ACTCCGCCACATGCG
panx	>panx_dm6_OSC_ATAC_peak1 range=chr2R:21311815-21312023	FBgn0005630_15	lola-PL_SANGER_2.5	range=chr2R	21311963	21311971	+	4.58716	0.000749	0.138	TGTGGCGGA
panx	>panx_dm6_OSC_ATAC_peak1 range=chr2R:21311815-21312023	FBgn0002735_2	HLHmgamma_SANGER_5_2	range=chr2R	21311841	21311847	+	5.01835	0.000753	0.291	TGTCTAG
panx	>panx_dm6_OSC_ATAC_peak1 range=chr2R:21311815-21312023	FBgn0004198	Ct_Cell	range=chr2R	21311832	21311839	-	8.35354	0.000764	0.309	CATTGAAC
panx	>panx_dm6_OSC_ATAC_peak1 range=chr2R:21311815-21312023	FBgn0040765_2	luna_SOLEXA_5	range=chr2R	21311961	21311974	+	6.10606	0.000778	0.137	CATGTGGCGGAGTC
panx	>panx_dm6_OSC_ATAC_peak1 range=chr2R:21311815-21312023	FBgn0005630_14	lola-PF_SANGER_5	range=chr2R	21311966	21311975	-	4.29358	0.000786	0.157	AGACTCCGCC
panx	>panx_dm6_OSC_ATAC_peak1 range=chr2R:21311815-21312023	FBgn0005630_14	lola-PF_SANGER_5	range=chr2R	21311993	21312002	-	4.29358	0.000786	0.157	CCACTCCCCT
panx	>panx_dm6_OSC_ATAC_peak1 range=chr2R:21311815-21312023	FBgn0011277_4	HLH4C_da_SANGER_5_4	range=chr2R	21311924	21311935	+	3.52041	0.000795	0.107	CAACCTGATCCG
panx	>panx_dm6_OSC_ATAC_peak1 range=chr2R:21311815-21312023	FBgn0000413_26	HLH4C_da_SANGER_5_4	range=chr2R	21311924	21311935	+	3.52041	0.000795	0.107	CAACCTGATCCG
panx	>panx_dm6_OSC_ATAC_peak1 range=chr2R:21311815-21312023	FBgn0005694	Aef1_FlyReg	range=chr2R	21311855	21311862	-	6.56429	0.000798	0.318	CATCTACA
panx	>panx_dm6_OSC_ATAC_peak1 range=chr2R:21311815-21312023	FBgn0000413_20	da_SANGER_10	range=chr2R	21311848	21311858	-	2.77551	0.000807	0.252	TACAGCCGTCC
panx	>panx_dm6_OSC_ATAC_peak1 range=chr2R:21311815-21312023	FBgn0036179	CG7368_SANGER_5	range=chr2R	21311885	21311904	+	-9.82569	0.000807	0.253	GAGTGGTGGACAAGGTTACC
panx	>panx_dm6_OSC_ATAC_peak1 range=chr2R:21311815-21312023	FBgn0259789	vfl_SANGER_5	range=chr2R	21311950	21311957	+	3.4898	0.000808	0.153	GCAGGCAA
panx	>panx_dm6_OSC_ATAC_peak1 range=chr2R:21311815-21312023	FBgn0005630_16	lola-PA_SANGER_5	range=chr2R	21311897	21311903	+	8.3211	0.000813	0.329	AGGTTAC
panx	>panx_dm6_OSC_ATAC_peak1 range=chr2R:21311815-21312023	FBgn0003870_4	ttk-PA_SANGER_5	range=chr2R	21311985	21311993	+	4.40367	0.000821	0.274	CCTCCCGTA
panx	>panx_dm6_OSC_ATAC_peak1 range=chr2R:21311815-21312023	FBgn0004865	Eip78C_SANGER_5	range=chr2R	21311982	21311987	-	7.20408	0.000821	0.266	AGGGCA
panx	>panx_dm6_OSC_ATAC_peak1 range=chr2R:21311815-21312023	FBgn0003507	srp_FlyReg	range=chr2R	21311972	21311983	+	5.43902	0.000829	0.307	GTCTCGCCTGTG
panx	>panx_dm6_OSC_ATAC_peak1 range=chr2R:21311815-21312023	FBgn0029822_2	CG12236_SOLEXA_5	range=chr2R	21311829	21311843	+	5.80303	0.000843	0.329	TCGGTTCAATGGTGT
panx	>panx_dm6_OSC_ATAC_peak1 range=chr2R:21311815-21312023	FBgn0035407	CG14962_SANGER_5	range=chr2R	21311818	21311830	-	2.69388	0.000843	0.327	GAAGATGGAGCCC
panx	>panx_dm6_OSC_ATAC_peak1 range=chr2R:21311815-21312023	FBgn0005630_29	lola-PW_SOLEXA	range=chr2R	21311851	21311860	-	6.5	0.000846	0.16	TCTACAGCCG
panx	>panx_dm6_OSC_ATAC_peak1 range=chr2R:21311815-21312023	FBgn0032651_2	Oli_da_SANGER_5_2	range=chr2R	21311931	21311945	+	2.85714	0.000852	0.138	ATCCGGACATAGGGA
panx	>panx_dm6_OSC_ATAC_peak1 range=chr2R:21311815-21312023	FBgn0000413_28	Oli_da_SANGER_5_2	range=chr2R	21311931	21311945	+	2.85714	0.000852	0.138	ATCCGGACATAGGGA
panx	>panx_dm6_OSC_ATAC_peak1 range=chr2R:21311815-21312023	FBgn0015381	dsf_SANGER_5	range=chr2R	21311869	21311878	+	4.42857	0.000854	0.342	CGAAGTCGGC
panx	>panx_dm6_OSC_ATAC_peak1 range=chr2R:21311815-21312023	FBgn0013799	Deaf1_FlyReg	range=chr2R	21311863	21311868	+	8.74312	0.000864	0.31	TTCGTC
panx	>panx_dm6_OSC_ATAC_peak1 range=chr2R:21311815-21312023	FBgn0001168	h_NAR	range=chr2R	21311959	21311968	+	1.78571	0.000865	0.107	CGCATGTGGC
panx	>panx_dm6_OSC_ATAC_peak1 range=chr2R:21311815-21312023	FBgn0002723_2	Met_SANGER_5	range=chr2R	21311960	21311966	-	5.86735	0.000867	0.171	CACATGC
panx	>panx_dm6_OSC_ATAC_peak1 range=chr2R:21311815-21312023	FBgn0011277_2	HLH4C_SANGER_5	range=chr2R	21311905	21311919	-	-4.53211	0.000873	0.0668	AGCGATCCTGAGGAT
panx	>panx_dm6_OSC_ATAC_peak1 range=chr2R:21311815-21312023	FBgn0024250	brk_FlyReg	range=chr2R	21312016	21312023	-	5.72477	0.000877	0.252	GCGGCATT
panx	>panx_dm6_OSC_ATAC_peak1 range=chr2R:21311815-21312023	FBgn0011277_3	HLH4C_da_SANGER_5_3	range=chr2R	21311957	21311966	-	2.05505	0.000889	0.156	CACATGCGTT
panx	>panx_dm6_OSC_ATAC_peak1 range=chr2R:21311815-21312023	FBgn0000413_25	HLH4C_da_SANGER_5_3	range=chr2R	21311957	21311966	-	2.05505	0.000889	0.156	CACATGCGTT
panx	>panx_dm6_OSC_ATAC_peak1 range=chr2R:21311815-21312023	FBgn0038766	CG4854_SANGER_10	range=chr2R	21311899	21311910	-	1.69725	0.00089	0.342	GAGGATGGTAAC
panx	>panx_dm6_OSC_ATAC_peak1 range=chr2R:21311815-21312023	FBgn0053557	CG33557_da_SANGER_5	range=chr2R	21311843	21311863	-	5.5	0.000891	0.157	ACATCTACAGCCGTCCCTAGA
panx	>panx_dm6_OSC_ATAC_peak1 range=chr2R:21311815-21312023	FBgn0000413_6	CG33557_da_SANGER_5	range=chr2R	21311843	21311863	-	5.5	0.000891	0.162	ACATCTACAGCCGTCCCTAGA
panx	>panx_dm6_OSC_ATAC_peak1 range=chr2R:21311815-21312023	FBgn0030899	Her_SANGER_5	range=chr2R	21311952	21311960	+	7.24242	0.000891	0.179	AGGCAAACG
panx	>panx_dm6_OSC_ATAC_peak1 range=chr2R:21311815-21312023	FBgn0000504_2	dsx-M_FlyReg	range=chr2R	21311940	21311953	-	0.128571	0.000893	0.35	CTGCGGAGTCCCTA
panx	>panx_dm6_OSC_ATAC_peak1 range=chr2R:21311815-21312023	FBgn0000504	dsx-F_FlyReg	range=chr2R	21311940	21311953	-	0.128571	0.000893	0.35	CTGCGGAGTCCCTA
panx	>panx_dm6_OSC_ATAC_peak1 range=chr2R:21311815-21312023	FBgn0086910_2	l(3)neo38_SOLEXA_2.5	range=chr2R	21311992	21312006	+	4.06557	0.000893	0.312	TAGGGGAGTGGCCTC
panx	>panx_dm6_OSC_ATAC_peak1 range=chr2R:21311815-21312023	FBgn0035405	pfk_SANGER_5	range=chr2R	21311920	21311934	+	4.22449	0.000894	0.16	GCACCAACCTGATCC
panx	>panx_dm6_OSC_ATAC_peak1 range=chr2R:21311815-21312023	FBgn0000411	D_NAR	range=chr2R	21311826	21311836	-	6.49438	0.000896	0.357	TGAACCGAAGA
panx	>panx_dm6_OSC_ATAC_peak1 range=chr2R:21311815-21312023	FBgn0038402	Fer2_da_SANGER_5	range=chr2R	21311960	21311969	+	3.15306	0.000902	0.329	GCATGTGGCG
panx	>panx_dm6_OSC_ATAC_peak1 range=chr2R:21311815-21312023	FBgn0000413_23	Fer2_da_SANGER_5	range=chr2R	21311960	21311969	+	3.15306	0.000902	0.329	GCATGTGGCG
panx	>panx_dm6_OSC_ATAC_peak1 range=chr2R:21311815-21312023	FBgn0025679_2	Bteb2_SOLEXA_2.5	range=chr2R	21311960	21311973	+	4.77143	0.000904	0.175	GCATGTGGCGGAGT
panx	>panx_dm6_OSC_ATAC_peak1 range=chr2R:21311815-21312023	FBgn0035144	CG17181_SANGER_5	range=chr2R	21311960	21311968	-	3.69388	0.000905	0.336	GCCACATGC
panx	>panx_dm6_OSC_ATAC_peak1 range=chr2R:21311815-21312023	FBgn0039039_2	lmd_SOLEXA_5	range=chr2R	21311880	21311894	+	5.56061	0.000916	0.113	TCGCCGAGTGGTGGA
panx	>panx_dm6_OSC_ATAC_peak1 range=chr2R:21311815-21312023	FBgn0011277_2	HLH4C_SANGER_5	range=chr2R	21311972	21311986	+	-4.73394	0.000917	0.0668	GTCTCGCCTGTGCCC
panx	>panx_dm6_OSC_ATAC_peak1 range=chr2R:21311815-21312023	FBgn0005630_20	lola-PF_SOLEXA	range=chr2R	21311990	21312004	+	4.39655	0.000919	0.115	CGTAGGGGAGTGGCC
panx	>panx_dm6_OSC_ATAC_peak1 range=chr2R:21311815-21312023	FBgn0015014_5	tgo_sim_SANGER_5	range=chr2R	21311924	21311933	+	2.06122	0.000928	0.325	CAACCTGATC
panx	>panx_dm6_OSC_ATAC_peak1 range=chr2R:21311815-21312023	FBgn0004666	tgo_sim_SANGER_5	range=chr2R	21311924	21311933	+	2.06122	0.000928	0.325	CAACCTGATC
panx	>panx_dm6_OSC_ATAC_peak1 range=chr2R:21311815-21312023	FBgn0004170	sc_da_SANGER_10	range=chr2R	21311960	21311967	-	3.55102	0.000931	0.312	CCACATGC
panx	>panx_dm6_OSC_ATAC_peak1 range=chr2R:21311815-21312023	FBgn0000413_17	sc_da_SANGER_10	range=chr2R	21311960	21311967	-	3.55102	0.000931	0.312	CCACATGC
panx	>panx_dm6_OSC_ATAC_peak1 range=chr2R:21311815-21312023	FBgn0034810_2	CG9895_SOLEXA_5	range=chr2R	21311964	21311974	+	5.41935	0.00094	0.183	GTGGCGGAGTC
panx	>panx_dm6_OSC_ATAC_peak1 range=chr2R:21311815-21312023	FBgn0015550	tap_da_SANGER_5	range=chr2R	21311847	21311857	+	3.20408	0.000945	0.307	GGGACGGCTGT
panx	>panx_dm6_OSC_ATAC_peak1 range=chr2R:21311815-21312023	FBgn0000413_18	tap_da_SANGER_5	range=chr2R	21311847	21311857	+	3.20408	0.000945	0.307	GGGACGGCTGT
panx	>panx_dm6_OSC_ATAC_peak1 range=chr2R:21311815-21312023	FBgn0038787_2	CG4360-F1-3_SOLEXA	range=chr2R	21311916	21311930	-	1.23171	0.000947	0.369	CAGGTTGGTGCAGCG
panx	>panx_dm6_OSC_ATAC_peak1 range=chr2R:21311815-21312023	FBgn0042650	disco-r-Cl1_SANGER_5	range=chr2R	21311893	21311904	+	4.36697	0.000951	0.186	GACAAGGTTACC
panx	>panx_dm6_OSC_ATAC_peak1 range=chr2R:21311815-21312023	FBgn0011277_4	HLH4C_da_SANGER_5_4	range=chr2R	21311852	21311863	-	3.0102	0.000952	0.107	ACATCTACAGCC
panx	>panx_dm6_OSC_ATAC_peak1 range=chr2R:21311815-21312023	FBgn0000413_26	HLH4C_da_SANGER_5_4	range=chr2R	21311852	21311863	-	3.0102	0.000952	0.107	ACATCTACAGCC
panx	>panx_dm6_OSC_ATAC_peak1 range=chr2R:21311815-21312023	FBgn0025679	Bteb2_SANGER_2.5	range=chr2R	21311846	21311853	+	3.61468	0.000957	0.126	AGGGACGG
panx	>panx_dm6_OSC_ATAC_peak1 range=chr2R:21311815-21312023	FBgn0022935_2	D19A-F10-12_SANGER	range=chr2R	21312012	21312020	+	2.56881	0.00097	0.39	CGTTAATGC
panx	>panx_dm6_OSC_ATAC_peak1 range=chr2R:21311815-21312023	FBgn0039740_2	CG7928_SOLEXA_5	range=chr2R	21311940	21311953	+	4.63636	0.00098	0.177	TAGGGACTCCGCAG
panx	>panx_dm6_OSC_ATAC_peak1 range=chr2R:21311815-21312023	FBgn0262139	tgo_trh_SANGER_5	range=chr2R	21311985	21311994	-	2.70408	0.000985	0.335	CTACGGGAGG
panx	>panx_dm6_OSC_ATAC_peak1 range=chr2R:21311815-21312023	FBgn0015014_8	tgo_trh_SANGER_5	range=chr2R	21311985	21311994	-	2.70408	0.000985	0.338	CTACGGGAGG
panx	>panx_dm6_OSC_ATAC_peak1 range=chr2R:21311815-21312023	FBgn0004837	SuH_FlyReg	range=chr2R	21311897	21311910	+	0.128571	0.000986	0.386	AGGTTACCATCCTC
panx	>panx_dm6_OSC_ATAC_peak1 range=chr2R:21311815-21312023	FBgn0003002_2	Opa_SANGER_5	range=chr2R	21311992	21312004	-	2.84404	0.000988	0.252	GGCCACTCCCCTA
panx	>panx_dm6_OSC_ATAC_peak1 range=chr2R:21311815-21312023	FBgn0003448_3	sna_SOLEXA_5	range=chr2R	21311975	21311988	-	4.13115	0.000997	0.192	GAGGGCACAGGCGA
panx	>panx_dm6_OSC_ATAC_peak1 range=chr2R:21311815-21312023	FBgn0029711	Usf_SANGER_5	range=chr2R	21311959	21311968	-	3.2551	0.000998	0.183	GCCACATGCG
# FIMO (Find Individual Motif Occurrences): Version 5.5.5 compiled on Dec 6 2023 at 19:32:37
# The format of this file is described at https://meme-suite.org/meme/doc/fimo-output-format.html#tsv_results.
# fimo --oc . --verbosity 1 --bgfile --nrdb-- --thresh 0.001 fly_factor_survey.meme sequences.fa

## Sheet: ATACseq_Peak_Regions_Sequences
armi	>armi_dm6_dna range=chr3L:3462036-3462392 5'pad=0 3'pad=0 strand=+ repeatMasking=none TGTAGGATATTTAAGCCTTCGGTGTCATAGAAGGTAACATTGTATGTTCT CAAATGTTTACAATACAGATGGTCCACATTTCCAGGCTAAGAAACCCGAG ATCGGAGCTGACAAGGCGGAATCGCAGAGCGAAACCACCGAGGGCGGGAA GGCGGCGGAGACGACGGAGAACCACTTGAAGCGTCTGCAGAATCTGCGCA AGGAATTGAGCTATCTCAGCGAAACCGACTGGATGTACGAGAGTCTCGAC AAGAAAGCAGCGCAGTAGGAACGGCAGAGCATTTATCGGCGAAACATTTT CAAAAAT…
fs(1)Yb	>Yb_dm6_dna range=chrX:2720594-2720830 5'pad=0 3'pad=0 strand=+ repeatMasking=none GCCCAGCTTCAAGGTGGTGTCCGGGGGAACCACCTTCACGTACGCCAGTC CGAAATCCGGAGCAGCCTCCCTCGACTTTCTCGCGCACACCCTGCGGAAA AGGGAGGCGAACACAGAAAAAACTATTCTGATATGTCAGCAGAATTTCGA GGCCGAGCGTCTGAAATTTGAGCTCGCCGAGCGGGATGTCAACACTATTC TCCTGCCCCCGCATGGGGCAATGGTCGGTCAAGTGCT
nxf2	>nxf2_dm6_dna range=chr3L:16580215-16580358 5'pad=0 3'pad=0 strand=+ repeatMasking=none ATCGCCATTCTACGATCTATCGAAGGTTATGAAAATTCCGTTATACTACA AACTCAACCGCTCGCTACGAAATGTATCGAAGCACTGATTTTCTCAAGTG GCCATATTGAATGTCAACCTAAATTTCTGCCTGCCTCGGCATTT
panx	>panx_peak1_dm6_dna range=chr2R:21311815-21312023 5'pad=0 3'pad=0 strand=+ repeatMasking=none CTTGGGCTCCATCTTCGGTTCAATGGTGTCTAGGGACGGCTGTAGATGTT CGTCCGAAGTCGGCGTCGCCGAGTGGTGGACAAGGTTACCATCCTCAGGA TCGCTGCACCAACCTGATCCGGACATAGGGACTCCGCAGGCAAACGCATG TGGCGGAGTCTCGCCTGTGCCCTCCCGTAGGGGAGTGGCCTCGTCCTCGT TAATGCCGC

## Sheet: tj_siRNA_vs_ren_48h_OSC_genes
gene	baseMean	log2FoldChange	lfcSE	stat	pvalue	padj
Myo81F	1.75063	3.06044	1.4596	2.09676	0.0360145	0.0948311
lncRNA:CR46123	179.773	0.720718	0.147238	4.89493	9.83394e-07	1.30217e-05
Pzl	17.4035	4.95379	0.763071	6.4919	8.47587e-11	2.86417e-09
spok	4.45777	2.30484	0.91635	2.51524	0.011895	0.0400953
Parp	1659.45	-0.596591	0.148917	-4.00619	6.17067e-05	0.000502393
Alg-2	771.744	0.00536993	0.12901	0.0416243	0.966798	0.982641
lncRNA:CR46141	0.497976	-1.3508	2.13367	-0.633087	0.526677	NA
Tim17b	1650.89	-0.414206	0.101986	-4.0614	4.87797e-05	0.000409411
CG41128	269.763	-0.36098	0.285134	-1.266	0.205513	0.349302
CG41099	1222.73	0.248875	0.107282	2.31982	0.0203507	0.0611837
CG42402	725.567	0.438774	0.218199	2.01089	0.0443366	0.110379
Gfat1	192.231	0.172681	0.1961	0.880575	0.378548	0.54034
CG40198	0.778666	-0.950176	1.92667	-0.493169	0.621893	NA
lncRNA:CR46431	0.876338	-0.0708655	1.72004	-0.0411999	0.967137	NA
CG12581	8.61751	-1.02416	0.684408	-1.49641	0.134546	0.257092
CR33294	7.50297	-1.10863	0.662118	-1.67437	0.0940575	0.197985
beta-Man	1731.45	0.131967	0.127406	1.03579	0.300299	0.461185
CG14636	38.2116	1.00272	0.550964	1.81994	0.0687688	0.155521
aux	1064.91	-0.224263	0.0690467	-3.24798	0.00116227	0.00597483
CG31516	2.56158	0.946304	1.05531	0.896709	0.369874	0.532023
DhpD	460.639	-0.218428	0.101367	-2.15482	0.0311757	0.0847045
CG14641	859.27	-0.136643	0.0735527	-1.85776	0.0632029	0.145977
abs	340.597	0.0941871	0.103523	0.90982	0.362918	0.525025
Gel	349.42	1.67452	0.159369	10.5072	8.00277e-26	1.75465e-23
CG14642	13.3285	2.08941	0.579616	3.60481	0.000312376	0.00198322
TwdlG	0.810703	1.72547	1.94001	0.889413	0.373781	NA
cpx	10.8063	-0.741994	0.615039	-1.20642	0.227657	0.377546
Nepl11	1.37172	1.17669	1.21642	0.967339	0.333375	0.495994
Vps24	733.726	0.156174	0.0885611	1.76346	0.0778235	0.170991
MP1	82.2409	3.36788	0.416615	8.08392	6.27189e-16	4.69297e-14
asRNA:CR46140	0.968432	1.35278	1.73604	0.779232	0.435843	NA
Suv3	304.604	-0.0494066	0.127424	-0.387735	0.698212	0.807303
Syt14	14.117	0.601841	0.411846	1.46133	0.143926	0.269179
CG9795	507.149	0.0712225	0.1137	0.62641	0.531046	0.676536
CG9776	1459.82	-0.202962	0.0682371	-2.97436	0.00293599	0.0127619
Skp2	742.742	-0.0681882	0.0921142	-0.740257	0.459144	0.613262
CG1103	547.329	-0.286701	0.0982308	-2.91865	0.00351552	0.0147112
hkb	1.01005	0.284218	1.60504	0.177078	0.859447	NA
CG1090	42.069	0.373984	0.377529	0.990611	0.321876	0.484535
lncRNA:CR44922	1.37552	-0.215375	1.43648	-0.149932	0.880818	0.933178
Sfxn1-3	22.4205	0.200127	0.494571	0.404648	0.685736	0.798355
Cont	1457.36	-0.029968	0.113606	-0.263789	0.791943	0.877041
tub	659.281	-0.191594	0.114169	-1.67816	0.0933165	0.196777
CG14646	356.14	0.145416	0.0918553	1.58309	0.1134	0.227524
CG34112	9.33165	0.956289	0.617487	1.54868	0.121459	0.238565
asRNA:CR46139	3.7917	1.84142	0.793104	2.32179	0.0202442	0.0609199
asRNA:CR45999	4.72328	1.05807	0.610271	1.73377	0.0829596	0.179657
CG9855	682.676	-0.0482728	0.103642	-0.465764	0.641384	0.762447
CG9853	533.637	-0.167252	0.0866414	-1.93039	0.0535587	0.128063
CG14647	321.17	0.18871	0.0992998	1.90041	0.05738	0.13538
lncRNA:CR45187	6.91559	0.921187	0.522363	1.7635	0.0778164	0.170991
lost	9741.82	0.128807	0.126251	1.02025	0.307611	0.468893
CG32944	37.781	2.32254	0.569943	4.07504	4.60066e-05	0.000389713
CG31528	2.54353	-1.11707	1.37423	-0.812873	0.416291	0.576947
srl	1331.1	-0.185783	0.0955815	-1.94372	0.0519295	0.124864
eIF3a	5764.86	-0.187022	0.0987617	-1.89366	0.0582696	0.136917
CG1074	328.87	-0.221867	0.0907907	-2.44372	0.0145369	0.0471138
CG9804	244.252	-0.039938	0.132172	-0.302166	0.762525	0.854725
asRNA:CR44134	1.0063	1.25802	1.34939	0.932289	0.351187	NA
CG14650	1129.84	-0.143152	0.0772829	-1.85232	0.0639803	0.147303
CG31522	2189.91	-0.275675	0.19783	-1.39349	0.163471	0.295768
asRNA:CR43629	13.2987	0.85384	0.473462	1.8034	0.071326	0.159692
CG31523	1270.03	0.199437	0.13071	1.52579	0.127061	0.246438
Fip1	947.607	-0.332365	0.0648132	-5.12805	2.92752e-07	4.37412e-06
CG34357	30.5748	0.542722	0.428366	1.26696	0.20517	0.348845
lncRNA:CR44317	29.868	-0.811017	0.52962	-1.53132	0.125691	0.244534
5-HT2A	79.2571	-1.34326	0.533459	-2.51802	0.0118018	0.0398664
CG9775	1323.78	0.15012	0.0688625	2.18	0.0292574	0.0808107
MED31	416.062	-0.207877	0.0951205	-2.1854	0.0288593	0.0799312
slx1	35.2124	-0.596649	0.25318	-2.35662	0.018442	0.0567835
Dlip2	130.279	-0.0260559	0.175107	-0.1488	0.881711	0.933853
rpk	56.5613	-0.865707	0.428214	-2.02167	0.0432104	0.108348
Karybeta3	7192.85	-0.0817873	0.0637587	-1.28276	0.199575	0.34217
spartin	184.801	0.368581	0.164933	2.23473	0.0254351	0.0724991
smash	6901.73	0.339723	0.11789	2.8817	0.00395541	0.0162491
lncRNA:CR44157	3.57195	-0.795438	0.749438	-1.06138	0.288518	0.449239
CG33927	3.89106	1.59894	1.27494	1.25413	0.209796	0.354917
eIF3f1	2685.97	0.127538	0.0947105	1.34661	0.178106	0.314159
Nep2	18.108	1.17206	0.495385	2.36595	0.0179837	0.0556449
tacc	3013.36	-0.0934926	0.0878254	-1.06453	0.287089	0.44818
atms	818.641	-0.266915	0.0658925	-4.05076	5.1051e-05	0.000426314
CG44098	111.096	0.12397	0.429527	0.28862	0.772872	0.863244
CG14655	3.60467	-0.392909	0.677473	-0.579964	0.561939	0.70116
CG17387	2.18304	-0.54978	0.901208	-0.610047	0.54183	0.68605
ctrip	5403.23	-0.266386	0.0934706	-2.84994	0.00437272	0.0176784
Hus1-like	272.076	0.0230539	0.169659	0.135884	0.891913	0.939716
CG1129	715.154	0.379061	0.128088	2.95937	0.00308269	0.0132832
BBS5	0.729335	-0.695472	2.47295	-0.281232	0.778533	NA
CG14657	931.329	-0.0893926	0.085031	-1.05129	0.293123	0.45431
Gnf1	1306.41	-0.314888	0.100812	-3.12352	0.00178699	0.00851327
Cdep	2567.43	-0.0408562	0.126272	-0.323558	0.746273	0.844149
lncRNA:CR45188	0.681622	-0.697158	1.79576	-0.388225	0.69785	NA
snRNA:U1:82Eb	0.619009	-0.424477	1.82983	-0.231976	0.816556	NA
Ubc6	1632.19	0.21556	0.231411	0.931503	0.351593	0.513115
CG1124	25.4119	2.55508	0.41168	6.20646	5.41926e-10	1.58673e-08
CG14662	3.68977	0.231509	0.903199	0.256321	0.797703	0.880134
lncRNA:CR43424	0.877063	1.95121	1.83891	1.06107	0.288658	NA
plh	3.74668	1.60487	0.870591	1.84342	0.0652678	0.149501
corto	360.275	1.14927	0.215144	5.34185	9.20034e-08	1.57424e-06
CG12007	584.267	0.382171	0.22722	1.68194	0.0925807	0.1954
dpr16	3.16011	-0.841723	0.769184	-1.09431	0.273821	0.433806
cno	3998.9	0.243625	0.111093	2.19298	0.028309	0.0786691
Prosbeta2R2	56.4019	-1.3672	0.373299	-3.66247	0.000249797	0.00164347
CG1116	267.305	-0.0154712	0.118514	-0.130543	0.896137	0.942208
Sccpdh1	1031.2	-0.321508	0.123565	-2.60193	0.00927008	0.0328072
CG14664	3.84196	0.716908	0.688876	1.04069	0.298019	0.45871
Vps37B	414.26	0.0996873	0.10235	0.973985	0.330064	0.493787
Kat60	637.102	0.105255	0.0692361	1.52023	0.128453	0.248472
Mms19	763.602	-0.442945	0.140139	-3.16075	0.00157361	0.00763956
rtp	0.719077	-0.654552	1.65562	-0.395353	0.692583	NA
CG12163	4536.82	0.32409	0.202434	1.60097	0.109384	0.221779
CG33293	1.53464	0.648503	1.09574	0.591839	0.553958	0.69525
asRNA:CR44019	1.64403	0.672902	1.13192	0.594479	0.552191	0.693864
CG1113	4.42239	1.43188	0.823808	1.73812	0.0821897	0.178709
CG12173	460.205	-0.184678	0.0860901	-2.14517	0.0319393	0.086356
Hph	1371.21	-0.218207	0.225506	-0.96763	0.333229	0.495925
lncRNA:CR45793	6.07449	-0.239134	0.74996	-0.318863	0.74983	0.846229
mtd	1341.7	-0.231458	0.0660507	-3.50425	0.000457899	0.00274274
CG31538	1.5012	-2.15326	1.29041	-1.66866	0.0951839	0.199598
Tim17b1	0.483496	0.59966	2.29479	0.261313	0.793851	NA
CG11999	711.008	0.0160349	0.118069	0.135809	0.891972	0.939716
CG1161	854.848	0.245023	0.0921992	2.65753	0.00787144	0.0286976
Prosbeta7	2253.16	-0.292088	0.13641	-2.14126	0.0322533	0.0870054
Cerk	131.239	-0.016009	0.128389	-0.124692	0.900768	0.944969
RpII18	558.256	-0.28253	0.112502	-2.51132	0.0120279	0.040413
hd	262.11	-0.125456	0.142896	-0.87795	0.379971	0.541552
CG14667	127.232	-0.173801	0.118147	-1.47105	0.141277	0.265542
7B2	1.30038	0.306324	1.58279	0.193534	0.846541	0.913284
kkv	55.3127	5.15118	0.742251	6.93994	3.92256e-12	1.64364e-10
CG1172	344.111	0.12457	0.0921991	1.35109	0.176666	0.312401
PEK	2098.64	0.0365916	0.140476	0.260483	0.794491	0.878545
RpL35A	9593.99	0.0226712	0.069558	0.325932	0.744476	0.843113
POLDIP2	505.573	-0.430326	0.0691913	-6.21936	4.9918e-10	1.47996e-08
mRpL44	489.029	-0.375359	0.14424	-2.60233	0.00925934	0.0327815
Snr1	751.611	-0.185676	0.10794	-1.72018	0.0853991	0.183655
Hcs	590.004	-0.184476	0.0707165	-2.60867	0.00908943	0.0323012
ksr	511.789	1.0444e-06	0.12098	8.63281e-06	0.999993	0.999993
CG31550	768.165	-0.163643	0.103667	-1.57855	0.114439	0.229073
NKCC	3.46882	0.478822	0.756293	0.633117	0.526657	0.672674
Nmdar1	5.85501	1.56818	0.744319	2.10686	0.0351295	0.0930079
Itp-r83A	842.492	0.308157	0.13893	2.21807	0.02655	0.0748097
CG2519	951.378	0.388316	0.079023	4.91396	8.92558e-07	1.19532e-05
mia	180.05	-0.359548	0.143003	-2.51427	0.0119279	0.0401649
Pcmt	476.538	-0.0509971	0.10751	-0.474347	0.635253	0.757738
Snm1	292.134	-0.572527	0.0975532	-5.86887	4.38785e-09	1.07173e-07
Pi4KIIalpha	747.18	0.209539	0.15158	1.38236	0.166861	0.299765
CG14671	158.007	-0.14689	0.118721	-1.23727	0.215986	0.362463
CG12746	445.391	0.390339	0.172547	2.26222	0.0236838	0.0687473
CG2931	253.131	-0.163843	0.126447	-1.29574	0.195063	0.336454
Rheb	657.314	0.0239888	0.088828	0.270059	0.787115	0.873666
CRMP	149.806	0.184388	0.204071	0.903547	0.366236	0.528608
CG2926	2032.96	-0.267657	0.0797094	-3.35791	0.00078534	0.00429477
Rev7	282.356	-0.317216	0.293505	-1.08079	0.279792	0.440086
noi	769.631	-0.266457	0.10574	-2.51992	0.0117381	0.0397082
Vha26	4727.01	0.203345	0.0982016	2.07069	0.0383881	0.099293
kra	5941.05	-0.0945769	0.127393	-0.742404	0.457843	0.61219
snoRNA:Psi28S-3385b	1.80442	0.348802	1.34031	0.260239	0.794679	0.878545
snoRNA:Psi28S-3385a	1.35961	1.2342	1.15001	1.07321	0.283179	0.44349
snoRNA:Psi28S-3091b	0.7224	-1.63174	1.57458	-1.0363	0.300062	NA
snoRNA:Psi28S-3091a	1.04581	1.66232	1.37325	1.2105	0.226088	NA
snoRNA:Psi28S-3571	1.48672	1.19925	1.06694	1.12401	0.261008	0.418929
snoRNA:Psi28S-3186	1.85793	-1.58214	1.19886	-1.3197	0.186934	0.325168
snoRNA:Psi28S-2442b	3.37722	1.05427	0.861551	1.22369	0.221071	0.369025
snoRNA:Psi28S-2442a	2.73337	1.08099	0.797309	1.3558	0.175161	0.310534
CG1427	209.125	0.268761	0.118617	2.26579	0.023464	0.0683608
asl	520.293	-0.347773	0.1408	-2.46998	0.0135119	0.044338
Rga	1368.47	-0.16523	0.0859796	-1.92174	0.0546387	0.130051
asRNA:ASTR	1.14912	-2.45569	1.69822	-1.44604	0.148166	NA
sisRNA:1	3.67467	0.803986	0.667506	1.20446	0.228411	0.378397
asRNA:CR46135	11.5674	1.10674	0.412943	2.68012	0.0073595	0.027178
Atu	946.248	-0.319547	0.103226	-3.0956	0.00196415	0.00914468
Spec2	355.21	0.832022	0.111216	7.48115	7.36734e-14	3.94655e-12
CG2911	99.4134	0.727764	0.196373	3.70604	0.000210527	0.00142271
RpL13A	16632.7	0.0709581	0.0636071	1.11557	0.264607	0.423048
CG31549	1529.83	-0.534643	0.179633	-2.9763	0.00291752	0.0127209
CG12171	523.606	-0.391459	0.155697	-2.51424	0.011929	0.0401649
CG31548	340.587	0.0972236	0.221862	0.438216	0.661229	0.778383
CG12170	283.517	-0.309461	0.127715	-2.42307	0.0153902	0.04937
MTA1-like	1261.75	-0.11281	0.082933	-1.36026	0.173748	0.308726
Sec23	1999.71	0.169833	0.0812711	2.08971	0.0366436	0.0958355
elm	420.782	0.256957	0.0937623	2.74051	0.00613434	0.0234623
MED27	165.924	-0.307668	0.107083	-2.87317	0.00406374	0.0166289
CG2182	1085.03	0.00475377	0.112354	0.0423107	0.966251	0.982583
asRNA:CR44093	1.66507	1.23085	0.977249	1.2595	0.207848	0.352667
Wdr33	707.128	-0.290397	0.111385	-2.60714	0.00913026	0.0324097
asRNA:CR46134	0.756347	-0.0757251	1.8668	-0.0405642	0.967643	NA
Xe7	682.54	0.351142	0.104264	3.36781	0.000757668	0.00416034
Atg17	654.953	0.0837005	0.104998	0.797166	0.425355	0.584584
Rab23	88.3378	-0.587323	0.216694	-2.71038	0.00672063	0.0250939
plx	260.266	-0.0925585	0.216695	-0.427136	0.66928	0.784627
cas	7.75407	0.0695622	0.572399	0.121527	0.903273	0.946229
CG1239	84.9323	-0.094019	0.171043	-0.549681	0.582538	0.717192
CG2100	346.881	-0.18446	0.097871	-1.88473	0.0594661	0.139118
CG1236	582.209	-0.173128	0.0767758	-2.25498	0.0241345	0.0697333
Sym	979.557	-0.275188	0.0714966	-3.84897	0.000118615	0.000881939
Madm	1007.51	-0.0509401	0.0876756	-0.581007	0.561236	0.700421
CG2091	500.469	-0.0977662	0.158568	-0.616556	0.537527	0.682349
Sec8	1100.48	-0.00149629	0.0988576	-0.0151358	0.987924	0.993509
CG2082	484.189	1.25139	0.133636	9.36414	7.66745e-21	1.01815e-18
jagn	783.226	0.0838732	0.113126	0.741414	0.458443	0.612817
kat-60L1	6.36063	0.756497	0.646246	1.1706	0.241759	0.394889
Hat1	967.231	-0.186229	0.0883042	-2.10894	0.0349493	0.0926089
Rpn5	2844.18	-0.420534	0.174695	-2.40724	0.0160734	0.051058
CG1218	315.773	-0.0609344	0.187494	-0.324995	0.745185	0.843613
CG2046	469.877	-0.433794	0.119641	-3.62581	0.000288059	0.00185001
CG10979	1136.42	-0.424444	0.189253	-2.24273	0.0249142	0.0713264
CG11000	27.402	0.363697	0.344803	1.0548	0.291517	0.453012
CG42675	16.1897	1.89249	0.560054	3.37912	0.000727176	0.00402573
Hpr1	589.221	-0.232388	0.072545	-3.20336	0.00135835	0.00681558
CG2023	177.751	-0.0664797	0.115292	-0.576621	0.564195	0.702716
dgrn	291.796	0.0455447	0.125457	0.363032	0.716581	0.821789
CG1213	0.988187	3.78325	2.00754	1.88452	0.059495	NA
disp	760.297	0.173811	0.172492	1.00764	0.313625	0.47589
ECSIT	181.828	-0.21321	0.127641	-1.67039	0.0948419	0.19917
CG2017	1113.82	0.0929366	0.296082	0.313888	0.753606	0.848966
asRNA:CR46133	7.22413	-0.764651	0.562504	-1.35937	0.174029	0.309109
Rm62	15187.9	0.196428	0.113838	1.72551	0.084435	0.182118
CG10280	35.4033	-0.438866	0.372024	-1.17967	0.238131	0.390327
CG11459	21.7678	-1.4169	0.535498	-2.64595	0.00814623	0.0295281
CR1075	0.846018	-0.549063	1.76784	-0.310583	0.756117	NA
Gasp	1091.9	2.46065	0.294389	8.3585	6.35193e-17	5.29964e-15
Obp83cd	38.8951	-0.667307	0.237331	-2.81171	0.00492785	0.0196116
Vha14-2	2.95685	2.24733	1.0215	2.20003	0.0278046	0.0775338
CG1077	18.1012	0.423388	0.498131	0.849954	0.395351	0.556989
NPFR	0.63284	-1.46621	2.33465	-0.628018	0.529992	NA
Osi2	0.532274	0.540354	2.54217	0.212557	0.831673	NA
Osi6	1.40488	-2.02995	1.22907	-1.65161	0.0986133	0.205175
Osi17	1.05791	0.237001	1.70364	0.139115	0.889359	NA
CG17919	8.0736	4.40526	1.11742	3.94237	8.06811e-05	0.000634413
SmD2	981.599	-0.395163	0.119264	-3.31335	0.000921845	0.00490748
CG18048	116.808	-0.141961	0.161615	-0.878389	0.379732	0.541458
Pak	1484.1	0.410881	0.100047	4.10686	4.0107e-05	0.000346272
CG42724	1092.86	-0.0484627	0.120952	-0.400678	0.688657	0.799884
CG10286	749.53	-0.361556	0.148063	-2.44191	0.0146099	0.047253
CRAT	323.65	0.0886185	0.126678	0.699558	0.484203	0.637045
CG42564	11.2139	0.859199	0.444512	1.9329	0.0532479	0.127565
CG1024	273.053	-0.207526	0.105409	-1.96876	0.0489806	0.119295
TfIIFalpha	1233.71	-0.320621	0.0878898	-3.64799	0.000264301	0.00172207
gzl	943.987	0.422468	0.0974048	4.33724	1.44286e-05	0.000141259
Dmtn	2243.08	0.0268868	0.128326	0.20952	0.834043	0.90623
gpp	1147.01	0.147069	0.103639	1.41906	0.155883	0.285488
CG9727	659.557	-0.0844474	0.0958248	-0.881269	0.378172	0.539886
Zif	447.496	0.0271057	0.098406	0.275447	0.782973	0.870895
Neurochondrin	1.17252	0.641881	1.82846	0.35105	0.725551	NA
CG15186	7.36248	0.091589	0.824815	0.111042	0.911583	0.951024
Taf1	1733.05	-0.173321	0.0737253	-2.3509	0.0187279	0.0573453
CG1307	494.569	-0.225502	0.0958404	-2.35289	0.0186283	0.0571518
twr	1115.05	-0.0195589	0.0897626	-0.217895	0.827511	0.902462
agt	392.822	-0.436047	0.316437	-1.37799	0.168205	0.301677
zen	19.867	-1.01192	0.372848	-2.71404	0.00664678	0.0248871
bcd	37.1889	-0.698494	0.385607	-1.81141	0.0700769	0.157719
lncRNA:CR45593	95.3866	-0.713221	0.269045	-2.65093	0.00802694	0.029163
Ama	5527.81	0.904176	0.163775	5.52085	3.37365e-08	6.49118e-07
lncRNA:CR44930	1.97852	0.556056	0.997246	0.557592	0.577123	0.712935
lncRNA:CR44932	0.573916	1.96778	2.9153	0.674982	0.499687	NA
Antp	70.6541	-0.757166	0.339735	-2.2287	0.0258342	0.0733187
lncRNA:CR43252	0.404637	0.0465377	2.30094	0.0202256	0.983863	NA
Sodh-1	0.670485	0.608501	1.79833	0.33837	0.735085	NA
CG1105	473.905	0.739184	0.171614	4.30724	1.65302e-05	0.000159352
CG1965	422.949	0.0783945	0.0898589	0.872418	0.382981	0.544196
Ufl1	450.424	0.0934843	0.0732215	1.27673	0.201697	0.344617
CG1943	4569.83	0.292482	0.107685	2.7161	0.00660553	0.0247827
Ref1	3137.8	-0.534643	0.109012	-4.90443	9.3701e-07	1.24776e-05
Dpck	230.169	-0.4386	0.141444	-3.10088	0.00192948	0.00900551
Tailor	903.681	-0.115708	0.0787379	-1.46954	0.141687	0.26626
asRNA:CR45907	20.5679	-0.356613	0.391069	-0.911893	0.361825	0.523685
alphaTub84B	33553.3	-0.0867723	0.163946	-0.529274	0.596615	0.728424
lncRNA:CR43685	123.004	0.0280581	0.156903	0.178824	0.858076	0.920252
e(y)2b	5.42415	-0.832332	0.688581	-1.20876	0.226754	0.376395
Alh	467.315	-0.302504	0.0909339	-3.32663	0.000879029	0.00471953
Mlp84B	18.6722	-0.261665	0.330688	-0.791275	0.428784	0.587583
CG10098	314.861	1.20955	0.153309	7.88966	3.03021e-15	2.01189e-13
CG10068	192.936	0.453735	0.124664	3.63968	0.00027298	0.00176399
CR42875	22.0091	-0.0300033	0.296706	-0.101121	0.919454	0.956167
CG31248	6.26091	0.730807	0.581447	1.25688	0.208798	0.353992
CG2656	319.289	-0.2571	0.131303	-1.95807	0.0502216	0.121563
gfzf	895.503	-0.164023	0.0929337	-1.76495	0.0775722	0.170637
Sas-4	427.288	-0.420633	0.0927065	-4.53725	5.69931e-06	6.24106e-05
MAGE	151.504	-0.414105	0.122777	-3.37282	0.00074403	0.00409977
sas	8.77947	1.34159	0.636589	2.10746	0.0350774	0.092896
CG10055	495.177	0.168534	0.134469	1.25332	0.210088	0.355222
lap	877.265	0.547284	0.0685657	7.9819	1.44103e-15	9.98975e-14
CG14609	0.565959	-0.272338	1.87205	-0.145476	0.884335	NA
CG14606	6.4775	0.287303	0.65093	0.441374	0.658943	0.77637
CG14605	17.9636	1.66191	0.900813	1.8449	0.0650519	0.149187
thw	255.46	-0.546632	0.690352	-0.791816	0.428468	0.587321
CG1234	730.635	-0.36955	0.0806684	-4.58109	4.62548e-06	5.19774e-05
CG10053	142.339	-0.139431	0.126251	-1.1044	0.269419	0.4282
CG1227	181.642	0.196486	0.126051	1.55878	0.119048	0.235004
CG10050	85.2849	-0.503439	0.195214	-2.57892	0.00991106	0.0346979
Gld	1.08582	1.72782	1.64931	1.0476	0.294824	NA
rn	15.4752	0.212129	0.715313	0.296554	0.766807	0.858197
RacGAP84C	8.63548	0.71773	0.747739	0.959866	0.337123	0.499184
CG1142	399.188	-0.385582	0.128664	-2.99681	0.00272817	0.0120361
scaRNA:MeU5-C46	3.28247	-0.0594756	0.668709	-0.0889409	0.929129	0.961773
snRNA:7SK	20.3464	1.0811	0.684197	1.5801	0.114084	0.228555
alpha-Est10	331.16	0.409795	0.155853	2.62937	0.00855438	0.0307721
alpha-Est9	982.587	-0.400063	0.288195	-1.38817	0.165086	0.297653
Mics1	3.54506	-0.806062	0.941553	-0.856098	0.391943	0.553591
alpha-Est8	1.03779	2.24981	1.59792	1.40796	0.159142	NA
alpha-Est7	43.8052	0.377846	0.429957	0.878801	0.379509	0.541257
alpha-Est4aPsi	2.06268	1.32498	1.00657	1.31633	0.188062	0.326769
Rtnl2	1.61983	-0.273539	1.10073	-0.248508	0.803742	0.884932
alphaTub84D	2375.46	-0.736252	0.233625	-3.15143	0.00162474	0.00782732
alpha-Est5	15.4262	1.36269	0.535654	2.54398	0.0109596	0.037601
alpha-Est4	15.8225	0.0556795	0.333679	0.166865	0.867476	0.925506
asRNA:CR46128	1.34069	1.11115	1.45154	0.765498	0.443975	0.600717
alpha-Est3	153.413	-0.012307	0.162186	-0.0758821	0.939513	0.968261
alpha-Est2	1.64086	1.66709	1.36642	1.22005	0.222447	0.370932
alpha-Est1	1.70111	3.27069	1.47812	2.21274	0.0269157	0.0755241
Nlg1	87.9594	-0.549986	0.445904	-1.23342	0.21742	0.364286
pyd3	203.071	0.385315	0.290502	1.32638	0.184715	0.322438
Sp7	225.744	1.35148	0.313628	4.3092	1.63848e-05	0.000158113
lncRNA:CR46225	0.678049	2.68661	2.63616	1.01913	0.308139	NA
CG10086	4.95828	1.27744	0.867312	1.47288	0.140784	0.265075
CG2641	126.587	0.565867	0.17018	3.32511	0.000883825	0.00474015
CG18268	0.876508	3.61122	1.72821	2.08957	0.0366562	NA
CG2993	6.69221	-0.695097	0.6114	-1.1369	0.255582	0.412819
sgll	460.4	-0.342032	0.105545	-3.24063	0.00119266	0.00609719
CG31473	10.948	0.121398	0.434555	0.279362	0.779967	0.86838
CG34384	1.13998	0.545083	1.7005	0.320544	0.748556	NA
CG17816	397.119	-0.479514	0.172094	-2.78635	0.00533047	0.0209661
lncRNA:CR46127	0.602147	-0.955765	1.84793	-0.517207	0.605012	NA
ArgRS-m	232.809	0.0347484	0.0990171	0.350933	0.725638	0.828748
mRpS9	1010.24	-0.20782	0.0875034	-2.37499	0.0175494	0.05469
wtrw	647.874	0.493663	0.272021	1.8148	0.0695546	0.156806
EMC1	1795.85	-0.170308	0.0611736	-2.78402	0.005369	0.0210561
Taf7	169.14	-0.0646581	0.125741	-0.514218	0.6071	0.737215
Prat	972.703	-0.433469	0.0870869	-4.97743	6.44356e-07	8.9734e-06
CG2846	308.174	-0.0704194	0.107192	-0.656947	0.511215	0.660418
CG2678	65.6367	0.80354	0.274304	2.92937	0.00339645	0.0143082
CG10445	650.674	-0.293518	0.160289	-1.83119	0.0670727	0.152744
lds	1644.87	-0.412533	0.140461	-2.93699	0.00331411	0.0140177
dsx	5278.17	0.306979	0.102423	2.99716	0.00272511	0.0120283
CD98hc	1336.8	0.394312	0.17936	2.19844	0.0279177	0.0777802
ELOVL	193.045	8.05598	0.58759	13.7102	8.82007e-43	1.18794e-39
PIG-H	115.771	0.0184019	0.154127	0.119395	0.904962	0.946946
Kmn2	105.226	-0.0777332	0.233461	-0.33296	0.739164	0.838811
CG2698	689.853	0.728898	0.177583	4.10455	4.05096e-05	0.00034804
CG2767	817.191	-0.164082	0.0847954	-1.93504	0.0529859	0.12708
CG11052	2.0291	-1.76074	1.19579	-1.47245	0.1409	0.265075
CG3223	394.08	-0.00658268	0.112922	-0.058294	0.953514	0.976933
CG10435	416.416	0.149717	0.11597	1.291	0.196704	0.338293
Pbp95	134.271	-0.0729267	0.132255	-0.55141	0.581353	0.716376
CG2747	1469.74	0.319624	0.131021	2.43949	0.0147081	0.0475215
ImpE3	12.67	-0.450209	0.427788	-1.05241	0.292611	0.453964
CG10903	298.021	-0.337514	0.136084	-2.48019	0.0131311	0.0433472
CG11035	40.379	0.140922	0.231321	0.609207	0.542387	0.686375
unc-45	937.841	0.488282	0.0884776	5.51871	3.41506e-08	6.54415e-07
mAChR-B	6.32363	0.313632	0.605234	0.5182	0.604319	0.7345
CG7910	0.935854	1.22045	1.37691	0.886365	0.375421	NA
lncRNA:CR44330	3.26757	0.361913	0.861877	0.419913	0.674549	0.788414
CG7900	157.555	1.55388	0.301211	5.15879	2.48557e-07	3.76751e-06
puc	1450.49	1.46606	0.173635	8.44338	3.0828e-17	2.69117e-15
lncRNA:CR44331	11.5225	3.69278	0.55785	6.61967	3.59991e-11	1.32062e-09
CG7878	3368.89	-0.192665	0.0642053	-3.00076	0.00269303	0.0119034
CG9667	191.419	0.0726694	0.12808	0.567377	0.570458	0.707575
Arl8	404.509	0.874984	0.10407	8.40763	4.18391e-17	3.58599e-15
CG7800	579.268	0.15621	0.131043	1.19205	0.23324	0.38464
CG18249	4.89506	0.112761	0.737022	0.152995	0.878402	0.931771
asRNA:CR45549	3.2443	1.61368	0.800182	2.01664	0.0437334	0.109253
DNApol-iota	493.764	0.704067	0.203648	3.45727	0.00054568	0.00315818
Ada2b	1010.17	0.127734	0.157423	0.81141	0.41713	0.57732
CG9636	1163	0.266903	0.11837	2.25483	0.0241442	0.06974
CG15864	35.2714	-0.270676	0.33326	-0.812209	0.416672	0.577028
mtg	32.6574	-0.0281708	0.353576	-0.0796741	0.936496	0.96637
CR18228	38.053	2.46052	0.549688	4.47622	7.59751e-06	8.07546e-05
RpA-70	4717.05	-0.615124	0.191076	-3.21927	0.00128517	0.00650032
Mcm2	1722.56	-0.621005	0.129858	-4.78219	1.73398e-06	2.14822e-05
CG9630	275.675	-0.318164	0.112835	-2.81972	0.00480663	0.0192021
lncRNA:CR44318	0.832639	-1.82285	1.39446	-1.30721	0.191141	NA
Nazo	48.2983	-1.4328	0.376877	-3.80176	0.000143672	0.00103479
CG11672	0.851272	3.46904	2.26079	1.53443	0.124923	NA
CG31464	0.866118	0.0598393	1.54463	0.0387403	0.969097	NA
CG9626	303.384	-0.630616	0.290243	-2.17272	0.0298013	0.0819623
mRpL1	646.751	-0.386671	0.116681	-3.31393	0.000919957	0.0049002
nac	112.691	0.633229	0.148903	4.25261	2.1129e-05	0.000198608
Sgt1	349.983	0.626232	0.119618	5.23528	1.64738e-07	2.61914e-06
tex	311.548	0.0896401	0.12043	0.744332	0.456676	0.611248
CG7483	1187.38	-0.270065	0.121463	-2.22343	0.0261868	0.0740717
Coq2	240.369	-0.182715	0.144202	-1.26708	0.205128	0.348836
CG7443	4.67493	3.27286	0.829447	3.94583	7.95236e-05	0.00062688
COX7A	1311.97	-0.329219	0.16381	-2.00976	0.0444566	0.110581
Arl2	245.003	0.471994	0.119752	3.94141	8.10031e-05	0.000636414
CG9601	334.416	0.00901017	0.107477	0.0838332	0.933189	0.964215
COX7AL	8.43643	-1.27851	0.722169	-1.77038	0.0766637	0.169033
DppIII	4527.86	-0.498134	0.0505396	-9.85631	6.43693e-23	1.10341e-20
CG7352	87.5767	-0.351057	0.35492	-0.989114	0.322607	0.485404
Atg13	384.455	0.0444137	0.0994249	0.446706	0.655087	0.773199
stck	895.519	0.860345	0.106892	8.0487	8.3681e-16	6.06881e-14
CG9684	867.818	0.0827633	0.121269	0.682478	0.494937	0.646924
CG7963	1.58623	0.897894	1.45479	0.617197	0.537105	0.682181
CG45263	27.6639	-0.415335	0.416434	-0.99736	0.31859	0.481177
CG11737	255.182	-0.17712	0.11563	-1.53178	0.125576	0.244478
CG31454	117.372	0.712087	0.23863	2.98406	0.00284452	0.0124558
pch2	705.021	-0.317724	0.1001	-3.17406	0.00150322	0.00737757
mRpS18A	236.763	-0.287756	0.180122	-1.59756	0.110141	0.222691
CG31460	225.843	0.0243322	0.122387	0.198814	0.842408	0.911269
asRNA:CR44291	11.6472	0.237956	0.403886	0.589166	0.55575	0.696512
Cenp-C	534.524	-0.445991	0.144611	-3.08406	0.00204194	0.00945088
Cyp313b1	0.899668	3.22201	1.76168	1.82894	0.0674081	NA
Mkk4	1246.96	0.0293746	0.0495216	0.593168	0.553069	0.694335
SLIRP2	30.7774	0.196436	0.284613	0.690187	0.490077	0.642174
Dhod	710.551	-0.244882	0.0925685	-2.64541	0.00815925	0.029564
CG11753	223.324	0.693694	0.140582	4.93444	8.03809e-07	1.09672e-05
CG42489	36.1732	-0.651682	0.526188	-1.2385	0.215532	0.361829
bel	5696.28	-0.302943	0.0970947	-3.12008	0.00180802	0.00858416
p	508.951	-0.15728	0.0919049	-1.71133	0.0870202	0.186038
CG8032	190.896	0.155844	0.143331	1.0873	0.276904	0.437149
CG8036	5358.37	-0.674727	0.107462	-6.27873	3.41341e-10	1.03812e-08
mRpL19	369.065	-0.233016	0.100632	-2.31553	0.0205837	0.0616466
CG9773	324.802	0.33809	0.20529	1.64689	0.0995813	0.20675
CG8043	258.631	-0.156093	0.144116	-1.08311	0.278762	0.439238
CG11755	84.9214	0.0985225	0.170408	0.578156	0.563159	0.701857
hb	3.77723	1.75441	0.735611	2.38497	0.0170803	0.0535885
Cks85A	244.93	-0.234178	0.122681	-1.90884	0.0562829	0.133258
CG8112	33.9107	0.107411	0.353727	0.303655	0.761391	0.854265
TMEM216	134.642	-0.00810058	0.13934	-0.0581355	0.953641	0.97694
CG11760	1.6776	0.209402	1.10358	0.189748	0.849507	0.914704
CG8136	3.98892	-0.357945	0.831414	-0.430526	0.666813	0.782514
nom	564.302	-0.613329	0.115962	-5.28906	1.22945e-07	2.04011e-06
ouib	1.06967	-0.798903	1.28385	-0.622271	0.533764	NA
CG8159	64.53	-0.121461	0.186894	-0.649889	0.515764	0.663935
ranshi	40.2987	0.089382	0.213542	0.418568	0.675532	0.788623
M1BP	469.83	0.0787571	0.139434	0.564835	0.572186	0.708849
CG8202	227.386	0.53296	0.140753	3.78649	0.000152791	0.001088
CG9801	343.132	4.31457	0.368888	11.6961	1.33395e-31	4.8371e-29
CG8223	2785.59	-0.249858	0.107273	-2.32918	0.0198494	0.06
CCT7	5891.18	-0.343763	0.0624602	-5.50371	3.71885e-08	7.0878e-07
CG9839	329.01	-0.0626887	0.116018	-0.540335	0.588966	0.722641
hng2	116.126	0.172335	0.173526	0.993136	0.320644	0.483514
CG9837	382.823	0.36753	0.234627	1.56645	0.117244	0.232678
aqz	2579.79	0.278542	0.148905	1.8706	0.0614007	0.142548
lncRNA:CR43130	2.41935	0.274384	1.04208	0.263304	0.792317	0.877168
CG8369	7.22678	0.415084	0.576442	0.720079	0.471476	0.625099
IscU	1343.52	-0.385665	0.213226	-1.80871	0.0704957	0.158359
CG8379	589.449	0.11795	0.105083	1.12244	0.261677	0.419787
pyd	6409.29	-0.198678	0.124862	-1.59118	0.111569	0.224641
osk	13.9808	1.76657	0.474652	3.72182	0.000197792	0.00135383
ScsbetaA	2468.23	0.429249	0.0851962	5.03836	4.6954e-07	6.82098e-06
CG11964	478.387	-0.0485715	0.111955	-0.433849	0.664398	0.781035
ich	156.839	1.33266	0.270948	4.91853	8.71976e-07	1.17275e-05
CAHbeta	21.5734	1.10751	0.328619	3.37021	0.000751111	0.00413155
RagA-B	468.028	0.275227	0.114468	2.40441	0.0161987	0.0513521
CG11970	580.339	-0.16117	0.0938844	-1.71669	0.0860358	0.184519
E(var)3-9	791.157	-0.193805	0.0907578	-2.13541	0.0327279	0.0878083
CG11975	383.271	0.195553	0.0966722	2.02285	0.0430887	0.108071
CG31100	0.557364	-1.07677	2.47631	-0.43483	0.663686	NA
CG11980	637.171	-0.378768	0.142731	-2.65372	0.0079609	0.0289901
Prosbeta3	1570.45	-0.390478	0.157143	-2.48486	0.0129602	0.0428734
Iru	531.651	-0.161632	0.0817943	-1.97608	0.0481459	0.117687
CG11983	47.9608	-0.349359	0.207464	-1.68395	0.0921922	0.194769
Kcmf1	1196.07	0.255112	0.0969964	2.63011	0.00853561	0.0307386
Sf3b5	170.756	-0.214842	0.211189	-1.0173	0.309012	0.470352
CG11986	256.411	-0.158997	0.095062	-1.67256	0.0944137	0.198557
tgo	805.886	-0.0461391	0.0753954	-0.611963	0.540563	0.684911
neur	293.652	0.512261	0.175046	2.92643	0.00342876	0.0144185
hyx	800.595	-0.168199	0.0812737	-2.06954	0.0384952	0.0994881
Nmdmc	957.082	0.0724756	0.144313	0.50221	0.61552	0.743638
Rel	1957.2	0.903573	0.0953672	9.47467	2.67601e-21	3.76559e-19
Mst85C	306.512	0.0760937	0.101982	0.746145	0.45558	0.610388
Kdm2	949.789	-0.0543706	0.0924189	-0.588306	0.556327	0.696576
beag	380.257	-0.1618	0.103376	-1.56516	0.117546	0.233065
Ada	124.088	-0.13298	0.156788	-0.848151	0.396354	0.557735
pum	1767.06	-0.00196743	0.146287	-0.0134491	0.98927	0.99412
D1	3930.86	-0.595653	0.153237	-3.88713	0.000101436	0.000774364
Vps15	372.443	0.365433	0.129496	2.82196	0.00477314	0.0190764
CG8420	3.12933	2.10881	0.884605	2.3839	0.0171303	0.0537274
CG16734	162.052	-0.144438	0.183284	-0.788054	0.430665	0.588756
CG16736	2.60255	0.354617	1.01796	0.348361	0.727569	0.829948
Ibf2	185.218	-0.401046	0.139107	-2.883	0.00393911	0.0162031
Ibf1	191.783	-0.0724439	0.154918	-0.467627	0.640051	0.761764
ATP6AP2	1681.16	0.352793	0.0635994	5.54711	2.90423e-08	5.71631e-07
sage	89.1864	0.341306	0.327729	1.04143	0.297677	0.458578
TrpRS	1110.24	-0.0993413	0.219535	-0.452508	0.650903	0.770073
Vps16A	604.135	-0.0532197	0.0901131	-0.590588	0.554796	0.695931
lncRNA:CR46350	13.4045	0.0192166	0.412761	0.0465562	0.962867	0.980744
CG8861	0.345717	-0.937425	3.16103	-0.296556	0.766805	NA
CG12951	13.6415	0.0831037	0.484862	0.171397	0.863912	0.923465
CG16749	59.6351	-0.0419013	0.310994	-0.134734	0.892823	0.940191
Aduk	793.711	0.294498	0.0720671	4.08645	4.38026e-05	0.000373391
pasi2	115.327	0.179976	0.275343	0.653641	0.513343	0.661898
lncRNA:CR43301	87.0342	0.219548	0.214584	1.02313	0.306245	0.467348
CG45050	4022.28	0.24131	0.108691	2.22013	0.0264096	0.0745248
snoRNA:Me18S-G1358b	0.785956	1.38876	1.77975	0.780309	0.435209	NA
CG43675	3.37198	-0.0422649	0.79484	-0.053174	0.957593	0.978455
CG18473	8.19537	2.71319	0.544421	4.98362	6.24058e-07	8.7294e-06
Srr	1.5706	-0.503388	1.21285	-0.415047	0.678108	0.79065
FER	1487.69	1.00022	0.334658	2.98877	0.00280105	0.0123018
CG34117	110.651	-0.322424	0.160951	-2.00325	0.0451507	0.112169
RpL34b	10509.8	0.181021	0.0635484	2.84855	0.00439188	0.0177406
CG8132	130.815	0.00490275	0.133576	0.0367038	0.970721	0.984399
CG9356	172.271	0.21295	0.144485	1.47385	0.140523	0.264983
Task7	0.759304	-1.17362	1.64535	-0.713295	0.475663	NA
alpha-Man-IIa	543.988	-0.117102	0.0930118	-1.259	0.208031	0.352819
ps	1594.67	0.327083	0.110942	2.94824	0.00319584	0.0136329
GstZ1	99.2668	-0.334174	0.282606	-1.18247	0.237018	0.389033
CG16779	0.925925	-0.873357	2.34782	-0.371986	0.709903	NA
RhoL	1148.46	0.424596	0.194976	2.17769	0.0294294	0.0811288
CG8149	798.196	-0.358922	0.0787464	-4.55795	5.16542e-06	5.70253e-05
rump	2210.41	-0.431243	0.184632	-2.33569	0.0195073	0.0591938
Ras85D	1440.76	0.330708	0.062847	5.26212	1.42402e-07	2.31477e-06
Rlb1	232.084	-0.340431	0.110147	-3.0907	0.00199689	0.00927101
mRpL47	392.707	-0.238087	0.120469	-1.97633	0.0481172	0.117648
CG8176	902.965	-0.0081854	0.111114	-0.0736664	0.941276	0.96945
JHDM2	175.382	-0.182011	0.147135	-1.23703	0.216074	0.362487
by	807.665	1.34176	0.152446	8.80159	1.34885e-18	1.413e-16
mura	492.918	0.478503	0.190591	2.51063	0.0120516	0.0404639
lncRNA:CR42549	262.207	0.508677	0.154411	3.2943	0.000986658	0.00520258
RnpS1	644.982	-0.388107	0.0998772	-3.88584	0.000101977	0.000776606
CG9386	81.9856	0.248858	0.159209	1.56309	0.118031	0.233713
CG8199	240.766	0.250345	0.136305	1.83665	0.0662611	0.151115
AP-1mu	803.82	0.0692328	0.0685638	1.00976	0.312612	0.474835
MBD-like	284.338	-0.158361	0.115113	-1.3757	0.168914	0.30251
CG9393	446.27	-0.230405	0.140273	-1.64255	0.100477	0.208075
Vps45	196.487	0.193836	0.10441	1.85648	0.063385	0.146254
CG16789	27.7667	0.249004	0.280205	0.888648	0.374192	0.536397
CG16790	64.7903	-0.0589778	0.179878	-0.327877	0.743005	0.841751
CG9396	0.872471	4.33289	2.09511	2.0681	0.0386307	NA
CG9399	151.85	-0.449872	0.169714	-2.65077	0.00803092	0.0291662
Kap-alpha3	2890.16	-0.0724596	0.0635841	-1.13959	0.254459	0.411494
Son	280.312	-0.126836	0.119176	-1.06428	0.287204	0.44818
CG8301	131.546	0.863301	0.384984	2.24243	0.0249335	0.0713423
P58IPK	887.516	0.13954	0.127805	1.09182	0.274914	0.434954
bocks	714.01	-0.127611	0.192913	-0.661495	0.508295	0.657818
CG8312	154.496	-0.00162915	0.15323	-0.010632	0.991517	0.995512
CG9427	0.670935	0.165014	1.54299	0.106945	0.914833	NA
CG8319	189.756	-0.102906	0.138613	-0.742402	0.457844	0.61219
Calr	8354.03	0.262673	0.0688668	3.81423	0.00013661	0.000991536
sisRNA:CR46357	0.336393	-1.88724	3.13613	-0.601775	0.547324	NA
SpdS	639.37	-0.839686	0.156968	-5.34941	8.82424e-08	1.52932e-06
asRNA:CR45053	5.13588	1.00563	0.629371	1.59783	0.110081	0.222617
Scm	753.186	-0.184745	0.107566	-1.71751	0.0858865	0.184334
Dh44	0.920664	1.74906	2.40062	0.728587	0.466254	NA
CG9492	14.7457	-1.15506	0.736773	-1.56772	0.116945	0.232461
p23	5478.94	-0.381324	0.149068	-2.55805	0.0105261	0.0364586
nmdyn-D7	88.7724	-0.268912	0.181565	-1.48108	0.138585	0.262734
CG9444	7.16594	-0.50206	0.593974	-0.845256	0.397968	0.559421
eca	135.591	0.0320139	0.193992	0.165027	0.868923	0.92651
Unc-115b	3.9621	0.387997	0.771316	0.503032	0.614942	0.743536
Unc-115a	463.039	1.11926	0.109931	10.1815	2.3987e-24	4.61529e-22
trbd	429.292	0.204873	0.101638	2.0157	0.0438312	0.109413
dmt	668.925	-0.346057	0.116925	-2.95965	0.00307985	0.013277
scaRNA:PsiU1-6	0.660319	1.63797	1.80377	0.908083	0.363835	NA
hyd	5088.08	-0.343191	0.0869009	-3.94922	7.84054e-05	0.000621181
alphaTub85E	49.5552	3.36115	0.813941	4.12948	3.63591e-05	0.000319175
side-VII	3.74274	-0.449272	0.629851	-0.713299	0.475661	0.628614
Pnn	291.125	-0.0127757	0.132021	-0.0967706	0.922909	0.958069
CG34409	48.824	2.06471	0.244526	8.44372	3.07391e-17	2.69117e-15
CG12948	576.479	0.0948195	0.103206	0.918741	0.358231	0.519921
PpD3	1099.11	-0.180191	0.0788336	-2.28571	0.0222713	0.0655962
CG16908	301.831	0.0184212	0.116117	0.158644	0.87395	0.929033
Rpt3R	380.959	-0.798989	0.106154	-7.52668	5.2045e-14	2.8363e-12
CG8412	366.696	0.131474	0.261324	0.503106	0.61489	0.743536
Mpi	203.718	0.0254578	0.243051	0.104743	0.91658	0.954349
Snap24	1024.98	0.246331	0.0689798	3.57106	0.000355536	0.00220671
CG8478	605.519	-0.423886	0.102057	-4.15343	3.2753e-05	0.000292697
MED6	272.993	-0.483398	0.123939	-3.90027	9.60844e-05	0.000736491
Naa80	202.857	0.578719	0.132418	4.3704	1.24018e-05	0.000124123
CG9471	358.668	-0.281753	0.0953732	-2.95421	0.00313471	0.0134704
Whamy	12.2201	1.59501	0.738506	2.15978	0.03079	0.0839449
topi	75.2433	0.0999525	0.16353	0.611219	0.541055	0.685351
RpS29	9318.33	-0.00138276	0.0816685	-0.0169314	0.986491	0.99279
snoRNA:Psi18S-1275	1.78881	-0.045968	1.19828	-0.0383617	0.969399	0.983802
asRNA:CR31514	1.10373	-0.958038	1.41828	-0.675492	0.499363	NA
CG12947	47.1227	-0.18681	0.37263	-0.501329	0.61614	0.743925
MtnA	245.942	-0.518368	0.19975	-2.59509	0.00945666	0.0332925
CG8500	75.7202	0.80601	0.34793	2.31659	0.0205262	0.0615577
CG12945	470.486	0.386023	0.110419	3.49599	0.00047231	0.00281297
CG8507	1890.11	0.0386778	0.116973	0.330655	0.740905	0.840281
CG8516	974.291	-0.151419	0.0699928	-2.16335	0.030514	0.0834356
CG9467	840.602	0.213195	0.0923309	2.30903	0.0209419	0.062422
CG8526	42.5207	-0.503762	0.668003	-0.754132	0.45077	0.606603
FBXO11	990.608	0.218718	0.0938793	2.32978	0.019818	0.0599244
asRNA:CR44035	7.47782	-0.27507	0.760348	-0.361768	0.717525	0.822472
eloF	0.750523	1.46415	1.5831	0.924864	0.355037	NA
CG16904	0.924361	2.43419	1.72274	1.41298	0.157662	NA
CG42857	2.42364	-0.858433	1.1798	-0.727607	0.466854	0.620542
Teh1	3.22358	0.927457	0.806141	1.15049	0.249942	0.405572
Glut4EF	173.514	0.285205	0.225059	1.26725	0.205067	0.348796
Art4	576.898	-0.0514816	0.117922	-0.436572	0.662422	0.779398
CG5359	185.079	-0.531101	0.175384	-3.02822	0.00245997	0.0110743
Mical	1712.39	-0.0271365	0.0871503	-0.311375	0.755515	0.850556
CG3909	383.703	-0.128286	0.176358	-0.727418	0.46697	0.620608
CG11722	81.951	-0.317386	0.206272	-1.53868	0.123883	0.241665
mtTFB2	169.275	-0.191549	0.122008	-1.56996	0.116423	0.231814
CG12811	214.098	-0.146245	0.101769	-1.43703	0.150709	0.278659
ohgt	415.802	0.0636236	0.084751	0.750712	0.452826	0.608547
Fancl	91.6135	-0.600593	0.219468	-2.73659	0.00620799	0.0236595
nerfin-2	0.971922	-0.815541	2.25778	-0.361213	0.71794	NA
lncRNA:CR45054	36.338	-0.400987	0.41477	-0.966769	0.33366	0.496245
lncRNA:CR43459	35.3755	-0.228437	0.343522	-0.664985	0.50606	0.656097
Fmr1	2610.05	-0.265614	0.0574295	-4.62505	3.74512e-06	4.28508e-05
CAH7	10.8579	-0.140998	0.534252	-0.263917	0.791844	0.877041
ATPsynepsilonL	6.84479	-0.892102	0.675119	-1.3214	0.186368	0.324364
knk	1.61711	0.407768	1.32198	0.308453	0.757737	0.852195
tws	2185.08	-0.193577	0.135743	-1.42606	0.153852	0.282732
TAF1B	448.631	-0.233559	0.0896866	-2.60416	0.00920989	0.0326432
Invadolysin	167.365	0.0352474	0.193103	0.182531	0.855166	0.918981
CG6254	182.595	0.136084	0.142732	0.953417	0.340379	0.502127
Best1	1385.45	0.748241	0.159866	4.68043	2.86273e-06	3.3632e-05
CG12814	107.568	0.728768	0.441673	1.65002	0.0989392	0.205643
Syn	3.7092	0.739665	0.91577	0.807698	0.419265	0.579426
Timp	2124.05	1.41236	0.246963	5.7189	1.07213e-08	2.37836e-07
CG42795	0.787225	0.77496	1.96837	0.393707	0.693798	NA
Sirt6	106.662	0.244449	0.201951	1.21044	0.226112	0.375512
pont	1379.43	-0.421557	0.109232	-3.85927	0.000113727	0.000850292
Nuak1	735.844	-0.0828755	0.190102	-0.435953	0.662871	0.77977
CG6293	1250.4	1.10467	0.19783	5.58392	2.35153e-08	4.76779e-07
Bruce	4786.99	0.01031	0.13409	0.0768886	0.938712	0.967973
CG12818	134.509	-0.189202	0.123922	-1.52678	0.126815	0.246174
sle	2540.34	-0.266498	0.103369	-2.57813	0.00993371	0.0347643
CG12592	81.0955	-0.215887	0.156822	-1.37663	0.168625	0.302285
CG18545	1.66918	-1.12381	1.07363	-1.04674	0.29522	0.455836
jumu	1330	-0.0274204	0.100556	-0.272688	0.785093	0.872357
Rfx	149.719	-0.0020768	0.135035	-0.0153797	0.987729	0.993509
lncRNA:CR44938	0.530214	1.35595	2.53572	0.534739	0.59283	NA
cwo	1075.74	0.192168	0.169684	1.13251	0.257421	0.414937
mthl11	0.539818	1.24022	2.02169	0.613461	0.539572	NA
CG6325	346.207	0.0174666	0.0781246	0.223574	0.823089	0.899824
Irp-1B	1300.35	0.0460338	0.124194	0.37066	0.710891	0.817551
Rrp46	206.041	-0.415271	0.186779	-2.22333	0.0261938	0.0740717
CG6345	122.175	-0.143085	0.136314	-1.04968	0.293867	0.454984
Cyp12e1	237.564	2.01525	0.249496	8.07727	6.62316e-16	4.91678e-14
hth	96.2309	6.65661	0.614969	10.8243	2.64117e-27	6.91692e-25
CG14688	1.06305	2.2097	1.3968	1.58197	0.113656	NA
pug	237.784	0.00885366	0.109302	0.0810017	0.935441	0.96555
CG14683	532.95	-0.443066	0.170704	-2.59552	0.00944467	0.0332627
CG31391	7.27232	1.05401	0.49597	2.12515	0.033574	0.0896448
CG31467	34.0477	-0.0141445	0.24166	-0.0585307	0.953326	0.976846
CG31278	61.8525	0.0450243	0.191446	0.23518	0.814069	0.892239
CG31373	122.056	-0.148664	0.210712	-0.705529	0.480481	0.633475
TkR86C	0.598568	-0.105183	2.38647	-0.0440748	0.964845	NA
CG31272	0.717321	2.08122	2.42785	0.857229	0.391318	NA
MED7	309.309	-0.108824	0.0971135	-1.12058	0.262465	0.420694
Cap-H2	291.442	-0.0679359	0.131018	-0.518524	0.604092	0.734414
TfIIFbeta	253.452	-0.167079	0.101621	-1.64414	0.100148	0.207652
CG45076	5.71856	-0.225999	0.864537	-0.261411	0.793776	0.878063
CG45078	1.42859	0.422904	1.10886	0.381387	0.702916	0.811349
Desi	5.62779	1.08983	0.841436	1.2952	0.195252	0.336595
CG42633	9.38314	1.21244	0.583811	2.07676	0.0378235	0.0982098
mRpL37	944.59	-0.347681	0.1119	-3.10706	0.00188956	0.00886306
Rbp1	809.46	-0.335305	0.0880044	-3.81009	0.000138914	0.0010059
Art1	1980.24	-0.468498	0.109656	-4.27242	1.93359e-05	0.000183031
Mcm5	1287.95	-0.474484	0.16519	-2.87235	0.00407434	0.016665
CG14687	0.820463	1.10236	1.45058	0.759946	0.447287	NA
CG14692	1.05787	0.206782	1.34972	0.153204	0.878237	NA
TTLL15	135.336	0.174168	0.202694	0.859265	0.390195	0.551807
Cad86C	73.4312	-0.543487	0.388169	-1.40013	0.161475	0.293217
CG42394	362.869	1.05665	0.211002	5.00776	5.50681e-07	7.8308e-06
CG4565	45.4015	0.143509	0.259057	0.553965	0.579603	0.715061
CG6567	229.767	0.0250519	0.141796	0.176676	0.859763	0.92107
CG4511	1508.08	0.186533	0.0728709	2.55978	0.0104739	0.0363444
CG4570	806.174	-0.836768	0.16375	-5.11003	3.22106e-07	4.75245e-06
CG14694	2.6207	-1.20819	1.06865	-1.13058	0.258231	0.416029
CG6574	97.1326	-0.468364	0.200313	-2.33816	0.0193789	0.058842
SelR	312.192	0.0223687	0.0910907	0.245565	0.806019	0.886405
Tsp86D	387.849	0.171856	0.125677	1.36744	0.171487	0.305967
Fdh	1416.63	-0.223999	0.231395	-0.968039	0.333025	0.495778
CG4596	1.65622	-2.06901	1.16112	-1.7819	0.0747654	0.165856
Sodh-2	180.619	-0.252992	0.306556	-0.825273	0.409217	0.570199
asRNA:CR45195	193.136	0.254635	0.219796	1.1585	0.246658	0.401293
CG14695	453.084	0.260209	0.265501	0.980069	0.327052	0.490604
Tpc1	478.98	0.380372	0.306846	1.23962	0.215116	0.361337
CG14696	1261.86	0.042519	0.133539	0.318403	0.750179	0.846421
Leash	996.856	-0.365081	0.131275	-2.78104	0.00541857	0.0211976
Adk3	217.327	-0.254952	0.25551	-0.997817	0.318368	0.481022
CG6621	450.613	-0.058155	0.112525	-0.516818	0.605283	0.735482
Tengl4	2.11563	-1.39706	1.87653	-0.744493	0.456578	0.611248
Ugt35C1	45.1834	3.3102	0.708658	4.67108	2.99615e-06	3.50903e-05
Ugt302K1	18.0304	0.0488387	0.420779	0.116067	0.907599	0.948547
Ugt302C1	1434.09	0.739101	0.54909	1.34605	0.178288	0.314303
Ugt35A1	52.5546	4.16166	0.441028	9.43627	3.86276e-21	5.27798e-19
Ugt304A1	0.718368	1.5842	1.74625	0.9072	0.364301	NA
cu	194.991	0.141081	0.320085	0.440761	0.659386	0.776795
SdhC	741.644	-0.113994	0.0893863	-1.2753	0.202204	0.34525
Tctp	9499.65	-0.135601	0.0483628	-2.80383	0.00504989	0.0200128
ZnT86D	594.138	0.457803	0.090338	5.06767	4.02721e-07	5.87748e-06
RpS25	13730	0.0217041	0.0636789	0.340836	0.733227	0.834671
CG4820	84.0207	-0.146821	0.167745	-0.875264	0.38143	0.542981
CG6689	329.987	0.0654871	0.103463	0.63295	0.526766	0.672674
CG6693	895.615	-0.393799	0.0860583	-4.57596	4.74052e-06	5.30173e-05
RpL3	28025.6	0.128246	0.123199	1.04097	0.29789	0.45871
snoRNA:Me18S-C1096	0.512006	0.539593	2.60336	0.207268	0.835801	NA
asRNA:CR31144	1.19829	-2.06515	1.46695	-1.40779	0.159194	NA
snoRNA:Psi28S-291	6.27965	-0.764827	0.576361	-1.32699	0.184511	0.322142
snoRNA:Me28S-G2017	3.02092	-1.11001	0.88593	-1.25293	0.210232	0.3554
scpr-C	1.50737	0.3134	1.15538	0.271253	0.786196	0.872852
CG17726	146.185	0.241877	0.134207	1.80227	0.0715036	0.159951
GCC88	446.752	-0.122258	0.130886	-0.934079	0.350263	0.51222
CG17187	302.431	-0.171473	0.189659	-0.904112	0.365936	0.528337
CG14701	53.39	0.115014	0.204441	0.562577	0.573723	0.709785
Arfip	193.637	0.162562	0.111335	1.46012	0.144258	0.26964
CG17721	122.945	0.0543635	0.15925	0.341372	0.732824	0.834428
CG31441	60.5467	-0.238143	0.226891	-1.04959	0.293906	0.454984
CG31388	59.0169	0.396119	0.184954	2.14172	0.0322158	0.0869293
CG17734	365.51	-0.121584	0.173502	-0.700767	0.483449	0.63628
CG5214	1493.86	-0.302169	0.12847	-2.35206	0.0186695	0.0572172
pros	2.52455	0.928343	1.10142	0.842858	0.399308	0.560469
mRpL40	174.913	0.0248507	0.114137	0.217727	0.827641	0.902462
mgr	676.5	-0.0739929	0.0946091	-0.782091	0.434161	0.591599
Irbp	876.645	-0.163895	0.155973	-1.05079	0.293354	0.454571
Ranbp9	1990.1	-0.287792	0.0708548	-4.06171	4.87148e-05	0.000409344
CG6723	0.542261	0.645164	2.27594	0.283471	0.776816	NA
ninaG	2.36668	-1.80344	1.14518	-1.57482	0.115299	0.230353
CG5270	655.547	0.175852	0.104176	1.68803	0.0914055	0.193569
Dtd	34.9074	-0.57779	0.36771	-1.57132	0.116108	0.23143
RpL24-like	1944.45	0.150528	0.126426	1.19065	0.233793	0.385183
CG5276	130.296	0.340505	0.158077	2.15405	0.0312366	0.0848454
Exd2	635.999	0.0410148	0.0972041	0.421945	0.673065	0.7874
CG5281	436.443	-0.184851	0.162194	-1.13969	0.254415	0.411494
sals	1.17744	0.934981	1.24595	0.750414	0.453005	NA
CG17230	59.4361	-0.126089	0.442042	-0.285243	0.775458	0.865005
PGRP-LB	84.405	0.109446	0.416295	0.262905	0.792624	0.877381
dpr4	76.5863	0.119837	0.446386	0.26846	0.788345	0.874517
CG10898	165.251	-0.148578	0.152843	-0.972095	0.331003	0.494408
fabp	984.715	-0.292854	0.180807	-1.6197	0.105297	0.215157
sea	74.727	0.0194073	0.301801	0.064305	0.948727	0.974358
Mrp4	2342.08	0.0823291	0.308188	0.267139	0.789362	0.875542
CG6790	41.3853	-0.448425	0.487004	-0.920782	0.357164	0.519073
CG5342	0.503487	-1.02224	2.17359	-0.4703	0.63814	NA
wkd	183.079	1.04674	0.176732	5.92276	3.16584e-09	8.02354e-08
CG6791	698.842	-0.107239	0.0681693	-1.57313	0.115688	0.230901
Jupiter	5784.21	-0.21156	0.138269	-1.53006	0.126003	0.244989
CG14710	142.49	0.0397222	0.121233	0.32765	0.743176	0.841843
CG6808	59.7672	-0.302667	0.279458	-1.08305	0.278786	0.439238
CG14711	154.476	0.0973957	0.136686	0.712553	0.476123	0.629136
CG6813	66.8265	-0.634496	0.164934	-3.84698	0.000119585	0.000886781
CG18764	49.0652	0.292119	0.239434	1.22004	0.222449	0.370932
CG14712	867.866	-0.601181	0.111819	-5.37638	7.59997e-08	1.34685e-06
Csk	1446.87	0.382407	0.0807899	4.73335	2.20841e-06	2.66251e-05
Elp1	1231	-0.193785	0.161332	-1.20116	0.229689	0.37998
CG42327	498.447	0.0258926	0.162757	0.159087	0.8736	0.929033
CG14715	313.706	0.0973869	0.117139	0.831382	0.405758	0.56699
CG18476	129.892	0.308818	0.15726	1.96375	0.0495596	0.120425
Taf12	482.206	0.00171779	0.121946	0.0140865	0.988761	0.9941
Ho	206.394	0.0359897	0.130877	0.274988	0.783325	0.870895
CG6830	1.51582	3.43389	1.45249	2.36413	0.0180723	0.0558923
CG6834	1.63992	3.55634	1.58337	2.24606	0.0247001	0.0709116
CG6908	3.39412	0.867722	0.982044	0.883588	0.376919	0.539218
Fer3	2.96751	1.12042	1.24716	0.898378	0.368984	0.53095
CG12594	1.62327	0.0805619	1.22993	0.0655014	0.947775	0.973824
CG14721	230.257	-0.191722	0.125373	-1.52921	0.126211	0.245294
Blm	359.549	-0.564969	0.122419	-4.61503	3.93041e-06	4.46457e-05
CG14722	590.214	-0.360378	0.116031	-3.10587	0.0018972	0.00889005
CG6923	421.53	-0.0280873	0.0988032	-0.284275	0.7762	0.865627
Lk6	11294.7	0.135208	0.22315	0.605904	0.544578	0.687781
l(3)neo38	496.366	-0.196992	0.227112	-0.867382	0.385733	0.547612
prd1	203.178	0.26495	0.131081	2.02127	0.0432519	0.108365
HisCl1	3.02867	-0.516307	0.823546	-0.626932	0.530704	0.676328
Sbf	610.363	0.0459976	0.0846502	0.543384	0.586865	0.720626
ClC-a	2.04552	1.16767	0.910273	1.28277	0.199574	0.34217
glo	2718.01	-0.372152	0.0853307	-4.36129	1.293e-05	0.000128185
COX5A	2033.21	-0.375056	0.168207	-2.22972	0.0257658	0.0731686
Kyat	624.584	-0.225162	0.0871769	-2.58282	0.00979975	0.0343848
CG6959	702.797	-0.0108103	0.23035	-0.04693	0.962569	0.980668
sad	16.3737	-2.51258	0.549155	-4.57536	4.75408e-06	5.3106e-05
CG6962	392.35	-0.327233	0.130859	-2.50065	0.0123966	0.0413572
CG31368	868.448	-0.361822	0.0590431	-6.1281	8.89329e-10	2.47333e-08
mthl5	248.28	0.230307	0.201107	1.14519	0.252129	0.408291
Cad87A	1223.37	-0.461465	0.115806	-3.98481	6.75335e-05	0.000543265
CG31211	693.179	0.298842	0.100768	2.96565	0.00302048	0.0130749
Hsp70Aa	6.87127	3.91959	1.06723	3.67267	0.000240034	0.00159257
Hsp70Ab	35.8298	2.3881	0.53134	4.49448	6.97391e-06	7.49715e-05
CG3281	171.99	0.178539	0.134009	1.33229	0.182764	0.319863
aurA	574.176	-0.46912	0.157711	-2.97455	0.00293418	0.0127599
CG12213	528.458	0.403112	0.0905923	4.44974	8.59734e-06	8.92684e-05
GC1	236.335	-0.247183	0.129159	-1.91378	0.0556484	0.132088
Tango9	500.401	0.281771	0.137956	2.04247	0.0411052	0.104472
CG10005	63.2091	-1.44159	0.581759	-2.47798	0.013213	0.043587
lncRNA:CR44135	20.8072	0.0138116	0.607173	0.0227474	0.981852	0.990543
CG18547	568.127	-0.415308	0.353001	-1.17651	0.239393	0.392044
CG12224	169.86	0.746777	0.399001	1.87162	0.0612597	0.142255
CG3397	433.385	-0.412297	0.532746	-0.773909	0.438984	0.596189
mfas	3989.24	0.224331	0.234095	0.958289	0.337917	0.499903
Ect3	100.973	0.0520023	0.526047	0.0988548	0.921254	0.957038
KLHL18	340.838	0.0572164	0.0972927	0.588085	0.556475	0.696644
GCC185	419.653	0.0859548	0.115371	0.745031	0.456253	0.611009
DCAF12	92.3908	0.345895	0.158604	2.18087	0.0291927	0.0806651
Spt3	132.063	0.0714134	0.147861	0.482976	0.629113	0.753125
CG14739	5.3763	5.30538	1.12978	4.69593	2.65392e-06	3.14336e-05
ATP8B	686.225	2.3563	0.317149	7.42965	1.08887e-13	5.70328e-12
dpr17	1553.02	0.355442	0.607413	0.585173	0.558431	0.697984
CG4702	0.507721	-0.377882	2.07504	-0.182108	0.855498	NA
Cog1	550.043	0.0972037	0.0898698	1.08161	0.279428	0.439974
CG4860	470.596	-0.0579182	0.152572	-0.379611	0.704234	0.812286
svp	0.794082	0.81601	1.47935	0.551602	0.581221	NA
CG4066	0.815435	3.55657	2.14577	1.65748	0.0974225	NA
CG10013	1.93711	-1.73371	1.23117	-1.40818	0.159077	0.289588
CG10038	403.557	-0.122598	0.101102	-1.21261	0.225277	0.374456
CG10041	16.2137	0.673535	0.439996	1.53078	0.125825	0.244694
MBD-R2	1930.41	-0.0200829	0.173522	-0.115737	0.907861	0.948611
CG4115	7.08068	0.690393	0.564602	1.2228	0.221407	0.369455
Tim17a1	0.821719	0.572881	2.03565	0.281424	0.778385	NA
GstD10	30.6312	1.07603	0.317131	3.39302	0.000691262	0.00386549
GstD9	2222.12	1.71397	0.218414	7.84735	4.2492e-15	2.8015e-13
GstD1	18064.1	0.98082	0.269608	3.63796	0.000274809	0.00177459
lncRNA:CR46015	14.9198	0.547561	0.43873	1.24806	0.21201	0.357636
GstD2	376.278	2.08628	0.333303	6.2594	3.86458e-10	1.1678e-08
GstD3	4323.14	0.606463	0.189753	3.19607	0.00139315	0.00693118
GstD4	33.9963	-0.297813	0.267451	-1.11352	0.265485	0.423835
GstD5	138.44	-0.293746	0.400891	-0.732732	0.463722	0.617684
GstD6	13.0396	0.044735	0.80691	0.0554399	0.955788	0.978093
GstD7	2.78528	0.558362	0.933423	0.598188	0.549715	0.691858
GstD8	1.66746	-1.98648	1.54788	-1.28335	0.199369	0.341942
Cyp9f3	54.1296	0.482534	0.313059	1.54135	0.123232	0.240693
DNAlig3	576.451	0.0262458	0.242874	0.108063	0.913945	0.952481
Cyp9f2	53.2256	0.282335	0.340625	0.828873	0.407176	0.568148
Sccpdh2	90.6657	0.700251	0.335105	2.08965	0.0366496	0.0958355
CG5196	689.123	-0.268337	0.168613	-1.59143	0.111512	0.224596
Dip-C	452.794	0.079087	0.0800905	0.98747	0.323412	0.486382
pps	1445.49	-0.341853	0.0559873	-6.1059	1.0222e-09	2.81793e-08
Scgbeta	1.66336	1.5772	1.46945	1.07332	0.283125	0.44348
CG17202	645.973	-0.457237	0.125484	-3.64378	0.000268667	0.00174689
Pp1-87B	4169.47	-0.308748	0.0868416	-3.55531	0.000377539	0.00231433
NANS	3.16956	-0.65136	0.984521	-0.661602	0.508227	0.657818
CG5641	1039.9	-0.405468	0.0823237	-4.92528	8.42382e-07	1.14128e-05
CG5245	77.4422	-0.042099	0.154453	-0.272567	0.785186	0.872357
Prosalpha2	2401.07	-0.23165	0.114315	-2.02642	0.0427215	0.107405
Aos1	1193.67	-0.281757	0.159232	-1.76947	0.0768151	0.169327
Srlp	720.209	-0.291049	0.111453	-2.61141	0.00901685	0.0321159
Desat2	5.29479	-0.818029	0.620589	-1.31815	0.187454	0.325952
Desat1	7063.31	0.374703	0.110606	3.38772	0.000704772	0.00392243
CG18549	152.684	0.823685	0.243569	3.38173	0.000720303	0.00399472
CG5509	0.921551	-0.31678	1.54252	-0.205365	0.837287	NA
trus	331.84	-0.306492	0.0969503	-3.16133	0.00157051	0.00763236
CG5961	318.788	-0.109823	0.190015	-0.577969	0.563285	0.70191
CG12267	195.368	-0.15392	0.115275	-1.33525	0.181796	0.318641
CG5608	297.691	0.356856	0.0975961	3.65645	0.000255727	0.00167198
Hsp70Ba	1.17806	2.43002	1.37025	1.77341	0.0761607	NA
lncRNA:alphagamma-element:CR32865	0.492314	-0.590122	2.61515	-0.225655	0.82147	NA
Hsp70Bb	0.587695	0.733983	1.71346	0.428364	0.668386	NA
Hsp70Bc	6.42355	1.9642	0.722764	2.71762	0.00657539	0.024718
Octbeta3R	4.70494	-0.672465	0.852612	-0.788711	0.430281	0.588608
Hug	0.771075	0.353071	2.02994	0.173932	0.861919	NA
Octbeta2R	2.24244	1.03351	0.833389	1.24013	0.214926	0.361199
Vha55	2445	0.443167	0.0990223	4.47543	7.62591e-06	8.09652e-05
Snx3	1467.51	0.0423957	0.0631716	0.67112	0.502144	0.652949
Not10	280.035	0.151281	0.0899826	1.68122	0.0927197	0.195606
CG18530	14.8327	0.540426	0.387856	1.39337	0.163509	0.295771
CG11598	9.16302	0.359222	0.585423	0.613611	0.539472	0.683897
CG11600	1.08748	2.16887	1.57226	1.37946	0.167753	NA
CG6753	46.1237	-0.372413	0.535846	-0.695	0.487055	0.639371
lncRNA:CR46351	0.474266	-1.20717	2.18543	-0.552371	0.580694	NA
Dtg	27.0497	2.93469	0.508835	5.76746	8.0475e-09	1.83709e-07
CG6225	159.686	0.114169	0.241624	0.472505	0.636566	0.758921
CG14395	3.03625	-0.22391	1.2302	-0.182012	0.855574	0.919032
Gnmt	0.847152	-2.80984	2.25296	-1.24718	0.212332	NA
CG43630	1.93882	-0.427132	0.975149	-0.438017	0.661374	0.778394
mbo	808.181	-0.54774	0.114901	-4.76708	1.86918e-06	2.28866e-05
kar	206.068	-0.367373	0.198035	-1.85509	0.0635829	0.146603
Su(fu)	629.334	-0.190189	0.0770715	-2.46769	0.0135987	0.044537
Arp1	1793.65	0.0426179	0.0742339	0.574103	0.565898	0.704235
Past1	780.298	0.685458	0.0988681	6.93306	4.1184e-12	1.7105e-10
CG12279	163.68	-0.177317	0.118607	-1.49499	0.134917	0.257645
DNApol-theta	405.092	-0.371941	0.107452	-3.46145	0.000537278	0.00311528
Men	1772.08	-0.9949	0.242575	-4.10141	4.10632e-05	0.000351949
beat-Va	0.99596	4.38833	1.82653	2.40255	0.016281	NA
CG10126	1038.86	5.71043	0.325035	17.5687	4.27854e-69	2.01691e-65
grsm	653.1	-0.154183	0.128709	-1.19792	0.230948	0.381585
Spc25	113.638	-0.285598	0.152775	-1.8694	0.061567	0.142863
Cyp304a1	2.52605	0.0312468	0.849754	0.0367716	0.970667	0.984399
CG7381	3.44289	-1.18406	0.933042	-1.26904	0.204428	0.347834
CG7091	3.26353	1.76069	0.814172	2.16255	0.0305756	0.0835547
Paip2	590.945	0.396738	0.177693	2.23272	0.0255675	0.0727591
CG31342	1273.9	-0.146815	0.0720894	-2.03657	0.0416935	0.105535
yellow-f	1.60089	1.79412	1.36406	1.31528	0.188417	0.327265
yellow-f2	3.13195	0.255547	0.885393	0.288626	0.772868	0.863244
CG7488	345.215	0.00370772	0.0883292	0.0419762	0.966518	0.982583
CG7518	2688.9	-0.477484	0.05304	-9.00235	2.20932e-19	2.50958e-17
CG8031	413.268	-0.0526195	0.0989359	-0.531855	0.594827	0.72695
CtBP	5601.35	-0.24163	0.069019	-3.50092	0.000463649	0.00277014
CG46280	1169.24	-0.113737	0.0592162	-1.92071	0.0547683	0.130294
CG46281	4.30437	0.285062	0.756782	0.376677	0.706414	0.813891
l(3)87Df	103.435	0.370788	0.165024	2.24687	0.0246481	0.0708266
ry	15.4269	1.33592	0.44303	3.01542	0.0025662	0.0114447
CG11668	4.08628	5.82714	1.31288	4.43845	9.06105e-06	9.34638e-05
snk	0.762135	1.15312	1.71225	0.67345	0.500661	NA
CG7966	3.86217	1.46424	0.742029	1.9733	0.0484619	0.118306
pic	3556.28	-0.537716	0.0968493	-5.55209	2.82279e-08	5.56763e-07
sim	4.03271	1.85976	0.782922	2.37541	0.0175294	0.0546518
timeout	285.438	-0.314607	0.165044	-1.90621	0.0566236	0.133931
CG34308	9.0434	-0.221797	0.461154	-0.48096	0.630545	0.753839
2mit	1.16365	-0.134005	1.89743	-0.0706244	0.943697	NA
CG8483	1.86904	-0.0187865	1.36781	-0.0137347	0.989042	0.9941
Ace	109.465	2.47783	0.903403	2.74278	0.00609218	0.0233389
CG11686	17.6377	0.463601	0.454609	1.01978	0.307833	0.469088
Ravus	134.173	0.255975	0.126847	2.01799	0.0435924	0.108987
Su(var)3-7	733.422	-0.290053	0.108893	-2.66367	0.00772938	0.028333
TBC1D5	349.823	-0.0596694	0.087318	-0.683358	0.494381	0.646287
CG8630	0.656441	-1.2127	2.81287	-0.431125	0.666378	NA
CG8774	0.74424	0.645844	1.77256	0.364358	0.715591	NA
CG32473	944.125	-0.151887	0.131839	-1.15206	0.249295	0.405093
CR46407	0.417154	0.540207	2.64564	0.204187	0.838207	NA
CG45080	1.47416	1.49925	1.28901	1.1631	0.244788	0.398801
PK2-R2	0.903016	0.622381	1.55493	0.400262	0.688964	NA
PK2-R1	47.62	0.2505	0.574663	0.435908	0.662904	0.77977
poly	530.06	0.0802646	0.101615	0.789886	0.429594	0.588181
Dic1	489.557	0.852855	0.137662	6.19528	5.81811e-10	1.68779e-08
CG9813	7.59846	0.897462	0.686623	1.30707	0.19119	0.331289
lncRNA:CR44138	53.2132	2.81634	0.663809	4.2427	2.20847e-05	0.000206562
CG8870	41.4638	-0.167787	0.383097	-0.437975	0.661404	0.778394
mRpS21	172.937	-0.00506337	0.151889	-0.0333361	0.973407	0.98638
Droj2	5185.4	0.0371615	0.129974	0.285915	0.774943	0.864533
CG9799	1218.03	-0.612424	0.0932638	-6.56658	5.14833e-11	1.82475e-09
CCHa2	1.22853	4.25772	2.13999	1.98959	0.0466359	0.11481
CG14374	1.29323	3.30546	1.86074	1.77642	0.0756636	0.167376
GILT1	3988.69	1.18916	0.190414	6.24515	4.23395e-10	1.26723e-08
CG33977	77.3298	0.298026	0.182965	1.62887	0.103341	0.212312
Act87E	4.55073	1.82761	0.740118	2.46935	0.013536	0.0443887
yrt	770.484	-0.0807555	0.0800428	-1.0089	0.313021	0.475151
side-IV	4.3361	0.735369	1.11844	0.657498	0.510861	0.660128
CG9757	1.12455	4.80623	3.1137	1.54358	0.122691	NA
sqd	9241.87	-0.221468	0.108082	-2.04908	0.0404543	0.103389
rin	8758.81	-0.228043	0.113575	-2.00786	0.0446584	0.111034
Rbp4	4.61758	-1.99208	0.854581	-2.33106	0.0197504	0.0597587
Hrb87F	3509.15	-0.33063	0.0724946	-4.56075	5.09709e-06	5.63369e-05
B52	4150.4	-0.162333	0.124093	-1.30816	0.190818	0.330948
CG9588	444.637	-0.151387	0.101296	-1.4945	0.135044	0.257786
Lkb1	384.296	-0.173856	0.096047	-1.81012	0.0702776	0.15802
omd	531.578	0.164977	0.0914268	1.80447	0.0711577	0.159514
flfl	1871.97	-0.249752	0.0839519	-2.97494	0.00293049	0.0127556
CG14367	4.32378	0.63514	0.625972	1.01465	0.310275	0.471741
f-cup	152.217	0.286603	0.13294	2.15588	0.0310928	0.0845281
ninaB	0.582777	0.254455	1.86147	0.136696	0.891271	NA
Adgf-D	8.87052	0.843583	0.433074	1.9479	0.0514274	0.123846
Adgf-C	0.737427	1.70498	1.93723	0.880114	0.378797	NA
CG31469	3.02661	0.639801	0.84649	0.755828	0.449752	0.605493
CG34383	63.5033	0.396613	0.230609	1.71985	0.0854593	0.183702
Cht5	0.668447	0.532812	1.82482	0.291981	0.770301	NA
CG9297	1.0665	1.30729	1.50233	0.870173	0.384206	NA
CG9286	443.749	-0.264189	0.136584	-1.93425	0.0530819	0.127245
Dip-B	1959.29	0.450107	0.151733	2.96645	0.00301262	0.0130588
Nsf2	940.243	0.238647	0.14586	1.63614	0.101811	0.210131
CG31495	97.7937	-0.116427	0.147311	-0.790346	0.429326	0.58807
E5	0.966067	-0.151618	1.71893	-0.0882049	0.929714	NA
CG31517	7.6096	-1.12489	0.803515	-1.39996	0.161525	0.293252
CG9926	296.195	-0.554262	0.261078	-2.12297	0.0337563	0.0900295
Ipp	467.173	0.792918	0.139767	5.67312	1.4022e-08	3.02124e-07
CG9925	5.35182	1.10411	0.641564	1.72097	0.0852563	0.183515
Orc2	375.27	-0.307587	0.142527	-2.15811	0.0309196	0.0842515
rdx	1127.95	0.359795	0.120698	2.98095	0.00287359	0.0125601
Cyp6d5	498.464	1.51562	0.416351	3.64024	0.00027238	0.00176253
CG3061	608.277	0.9101	0.125311	7.26271	3.79415e-13	1.8827e-11
CG9922	522.787	-0.294648	0.107307	-2.74584	0.00603571	0.0231745
foxo	330.302	0.124816	0.201602	0.61912	0.535838	0.681305
asRNA:CR44237	0.623218	-0.712133	2.14712	-0.331669	0.740139	NA
CG14357	0.436659	-0.997447	2.20394	-0.452575	0.650855	NA
Kif19A	0.822083	1.22354	1.82805	0.669312	0.503297	NA
Abi	942.984	0.0461398	0.0806473	0.572118	0.567242	0.705256
twf	276.097	0.71477	0.119718	5.97046	2.36581e-09	6.16157e-08
140up	183.07	-0.0162234	0.144646	-0.112159	0.910697	0.950362
RpII140	2812.45	-0.312468	0.0884993	-3.53073	0.000414408	0.00250612
CG9649	14.0811	4.63168	0.751097	6.16656	6.97936e-10	1.9701e-08
CG31326	7.54716	6.02053	1.14255	5.26937	1.36891e-07	2.24063e-06
CG33109	11.8189	3.70138	0.558229	6.63057	3.34388e-11	1.23149e-09
Sp212	3216.51	4.28224	0.383758	11.1587	6.49276e-29	2.04046e-26
CG9631	44.7738	5.62112	0.5264	10.6784	1.28447e-26	3.18685e-24
MetRS-m	324.506	-0.0603411	0.10592	-0.569686	0.568891	0.706095
trx	1315.01	0.472469	0.144775	3.26348	0.00110054	0.00569792
red	510.58	0.802126	0.11845	6.77188	1.27123e-11	4.95256e-10
IFT54	4.12498	1.48421	0.744791	1.99279	0.0462847	0.114293
su(Hw)	1075.32	-0.238276	0.112698	-2.11428	0.0344916	0.0916018
RpII15	335.069	-0.19964	0.11599	-1.72119	0.0852168	0.183497
CG31321	1.56117	-0.0695947	1.39119	-0.0500253	0.960102	0.980273
PR-Set7	793.271	-0.434145	0.108742	-3.99244	6.53958e-05	0.000528775
Afti	485.115	-0.091671	0.0884849	-1.03601	0.300199	0.461182
ATPsynE	1651.04	-0.491017	0.173904	-2.8235	0.00475026	0.019001
spn-B	39.3774	0.00207212	0.208459	0.00994021	0.992069	0.995766
NK7.1	808.726	0.296655	0.0951839	3.11666	0.00182915	0.00864423
HEATR2	214.098	-0.162807	0.15469	-1.05247	0.292582	0.453964
snoRNA:Me18S-G1189	1.24223	1.01232	1.47695	0.685412	0.493084	0.645119
lncRNA:CR44943	0.764735	0.300104	1.9072	0.157353	0.874967	NA
soti	26.0834	1.75342	0.379353	4.62213	3.79819e-06	4.33527e-05
cv-c	1150.02	-0.197651	0.185242	-1.06699	0.285978	0.44676
asRNA:CR44176	0.489352	2.47148	3.85725	0.640735	0.521695	NA
HtrA2	244.305	-0.154651	0.0931929	-1.65947	0.0970218	0.202506
mRpL11	214.253	-0.116475	0.165803	-0.702491	0.482373	0.635258
CG8461	99.2317	-0.302306	0.19737	-1.53167	0.125604	0.244478
Pde6	7.06926	0.701342	1.01847	0.688626	0.491059	0.642835
CG31313	3.96142	2.5362	0.820391	3.09145	0.00199184	0.00925535
CG8066	92.3535	2.04701	0.370473	5.52539	3.28745e-08	6.35125e-07
asRNA:CR44095	18.2826	0.775288	0.370789	2.09091	0.0365358	0.0957629
Cys	141.419	1.84796	0.332501	5.55776	2.73259e-08	5.42376e-07
CG7987	1206.03	0.182375	0.0860337	2.11981	0.0340221	0.0906102
stumps	7.85524	0.713312	0.769909	0.926488	0.354192	0.516229
put	1001.93	0.101297	0.080175	1.26345	0.206429	0.350669
His4r	2314.81	-0.0585498	0.0831029	-0.704546	0.481093	0.633927
CG7886	3.00793	1.84657	0.944988	1.95406	0.0506936	0.12258
Cad88C	1.82407	0.686	1.09501	0.626478	0.531001	0.676536
l(3)L1231	2660.35	0.433488	0.0951246	4.55705	5.18771e-06	5.72044e-05
CG3505	115.782	0.822689	0.351331	2.34163	0.0191996	0.0584104
Hexim	333.338	-0.407047	0.16978	-2.3975	0.0165076	0.0521036
Rad17	216.644	-0.0733885	0.10206	-0.719075	0.472095	0.625637
BigH1	14.1463	2.34742	0.453178	5.17991	2.21989e-07	3.40311e-06
Meltrin	1206.21	0.707203	0.110902	6.37684	1.80773e-10	5.77739e-09
kibra	1325.71	-0.068806	0.190761	-0.360692	0.718329	0.823093
CG7530	386.337	-0.320872	0.366745	-0.874918	0.381619	0.543079
eff	5639.58	0.160909	0.114867	1.40082	0.161267	0.292896
jvl	1783.41	-0.207966	0.151766	-1.37031	0.170591	0.304896
smp-30	34.7186	1.55952	0.449238	3.47148	0.000517602	0.0030348
CG7362	12.8947	2.4529	0.695628	3.52616	0.000421626	0.00254487
CG14855	172.221	0.909321	0.292372	3.11015	0.00186994	0.00879733
CG14856	185.833	0.848985	0.350818	2.42002	0.0155198	0.0497014
CG14857	2.46493	0.00686884	0.879382	0.00781098	0.993768	0.996444
btsz	90.1891	-0.57166	0.287034	-1.99161	0.0464138	0.114462
CG3631	233.597	-0.0253422	0.12216	-0.207451	0.835658	0.906744
Rrp6	509.951	-0.325022	0.0755006	-4.3049	1.67065e-05	0.000160559
CG33332	170.462	-0.238303	0.115042	-2.07145	0.0383169	0.0991634
CG33331	104.407	0.242697	0.153131	1.5849	0.112989	0.226845
CycC	317.523	0.0133415	0.0816555	0.163388	0.870213	0.926943
UQCR-C1	5178.11	-0.247295	0.086946	-2.84423	0.00445186	0.0179445
CG7265	615.708	0.152203	0.107778	1.4122	0.157892	0.288099
CG14860	15.5522	0.295467	0.405666	0.728351	0.466399	0.620198
Nup93-2	627.678	-0.328933	0.0852228	-3.85968	0.000113534	0.000849921
CG3817	275.42	-0.57578	0.149172	-3.85983	0.000113464	0.000849921
RpS5b	275.455	-0.844091	0.48296	-1.74775	0.0805081	0.175791
VhaPPA1-1	1544.78	0.193706	0.097347	1.98985	0.0466075	0.11481
Sdr	61.421	0.549597	0.585041	0.939417	0.347517	0.509309
CG6966	700.896	0.135672	0.114561	1.18428	0.236304	0.388199
CG42788	990.198	0.510125	0.115896	4.40159	1.07462e-05	0.000109412
mir-2493	0.667081	0.20692	1.65009	0.125399	0.900208	NA
CG6912	49.7421	0.79333	0.249777	3.17615	0.00149241	0.00732837
asRNA:CR45600	78.084	0.649544	0.204187	3.18113	0.00146703	0.00723385
CG3984	2.45184	3.30661	1.29874	2.54602	0.0108959	0.0374504
CG3987	3.56851	0.957388	0.915973	1.04521	0.295924	0.456773
GlyS	1695.12	-0.525733	0.232305	-2.26312	0.0236284	0.0687133
Gyc88E	119.489	-1.92764	0.53108	-3.62967	0.000283786	0.00182755
Mf	195.676	-0.637317	0.774897	-0.822454	0.410819	0.571859
CG6752	122.934	0.396824	0.164905	2.40637	0.0161119	0.0511629
CG42542	342.064	0.170238	0.194026	0.877399	0.38027	0.541814
Spn88Ea	2412.62	1.00658	0.321225	3.13356	0.00172697	0.00825655
Spn88Eb	1.20013	0.935011	1.37632	0.679354	0.496914	NA
Mau2	231.995	0.0399569	0.113639	0.351614	0.725128	0.828303
CG6654	237.112	0.277066	0.123429	2.24473	0.0247853	0.0710984
CG4210	96.2471	-0.148543	0.429381	-0.345948	0.729382	0.831412
SIDL	540.724	0.0925248	0.117434	0.787886	0.430763	0.588756
CG12241	362.151	0.327228	0.118043	2.77212	0.00556929	0.0216704
Rpb7	384.729	-0.200401	0.150584	-1.33082	0.183247	0.320351
CG31344	262.514	-0.128551	0.131089	-0.980645	0.326768	0.490334
Caf1-55	2282.11	-0.457368	0.126208	-3.62392	0.000290173	0.00186233
Art3	525.948	-0.462908	0.152914	-3.02725	0.00246793	0.0110957
mRpS10	363.165	-0.572187	0.137847	-4.15089	3.31178e-05	0.000295118
CG34316	4.98041	-0.618714	0.59827	-1.03417	0.301056	0.461821
asRNA:CR43471	1.16009	0.391467	1.20765	0.324155	0.74582	NA
tefu	890.65	0.216504	0.103369	2.09449	0.0362165	0.0952173
Hsc70-4	50514.5	-0.102612	0.0611569	-1.67785	0.0933757	0.196813
Amt	2.79753	2.40756	1.26037	1.91021	0.0561068	0.133009
CG42404	324.464	0.511091	0.332654	1.5364	0.124439	0.24265
eIF2gamma	3036.59	-0.247871	0.067388	-3.67827	0.000234825	0.00156461
Su(var)3-9	221.366	-0.224312	0.102733	-2.18345	0.0290029	0.0802345
Set	1568.32	-0.634838	0.161959	-3.91974	8.86447e-05	0.000687288
ATPsynO	1884.55	-0.42902	0.17113	-2.50699	0.0121765	0.0407894
CG14864	11.3184	0.791257	0.57422	1.37797	0.168213	0.301677
Zip88E	156.639	0.0836935	0.151481	0.552501	0.580605	0.715829
Cp190	2303.44	-0.367357	0.131403	-2.79565	0.00517953	0.0204406
CG4338	294.953	-0.287773	0.129274	-2.22606	0.0260103	0.0737296
MRG15	381.781	-0.154567	0.111743	-1.38323	0.166593	0.299512
l(3)neo43	68.0059	-0.101608	0.167576	-0.60634	0.544289	0.687692
Tm1	2270.86	1.08119	0.0839248	12.8828	5.62391e-38	4.41852e-35
CG45218	5.29554	0.327198	0.658845	0.496624	0.619454	0.746107
Tm2	4.68386	1.52545	0.697575	2.18679	0.0287576	0.0797196
CG14866	2.14566	4.46657	1.82297	2.45017	0.0142789	0.0464373
CG6276	358.82	0.105176	0.125246	0.839758	0.401044	0.561903
CG44040	1.41332	-1.94124	1.24169	-1.56339	0.117962	0.233644
ear	959.623	-0.243476	0.0730709	-3.33205	0.000862079	0.00464704
CG6236	1239.11	-0.0363474	0.136974	-0.265359	0.790733	0.876627
ea	218.716	0.0545581	0.198998	0.274165	0.783958	0.871496
mRpL9	275.175	-0.208049	0.134215	-1.55012	0.121113	0.238085
Fkbp39	3321.07	-0.431386	0.14988	-2.87821	0.00399945	0.0164085
Sra-1	2004.7	0.117032	0.0917704	1.27527	0.202214	0.34525
CG6218	66.5809	-0.343409	0.246895	-1.39091	0.164252	0.296718
SerRS-m	333.175	-0.226723	0.100515	-2.25561	0.024095	0.0696405
Surf4	856.056	0.173154	0.0923822	1.87432	0.0608859	0.141631
CG31301	583.537	-0.309076	0.11284	-2.73907	0.00616139	0.0235181
Trs33	63.1498	0.129278	0.191748	0.674208	0.500179	0.651338
CG5038	75.0202	0.028378	0.214946	0.132024	0.894966	0.941487
Atg4b	308.29	0.123359	0.0987826	1.2488	0.211739	0.357355
CG5044	422.591	0.369039	0.0827402	4.46022	8.18766e-06	8.57703e-05
ldlCp	429.806	-0.247416	0.105616	-2.3426	0.0191498	0.0583003
Trax	509.933	-0.236598	0.0910252	-2.59926	0.00934252	0.0330016
CG6171	792.245	-0.544993	0.173893	-3.13407	0.00172399	0.00824646
CG34404	223.819	0.064346	0.16177	0.397762	0.690806	0.801269
CG14868	54.3509	0.336862	0.381793	0.882316	0.377606	0.539568
CG6136	56.0049	-0.173774	0.212426	-0.818045	0.413331	0.574254
Ccm3	494.244	-0.204798	0.0950812	-2.15393	0.031246	0.0848467
Rbp	1.33524	-1.09532	1.468	-0.746128	0.45559	0.610388
CG6125	1.84218	0.533161	0.972133	0.548444	0.583387	0.717476
Atx2	2130.02	-0.345416	0.120868	-2.85779	0.00426599	0.0172969
CG6118	0.913578	-1.1754	1.40113	-0.838894	0.401529	NA
AdamTS-A	905.756	-0.003063	0.242642	-0.0126235	0.989928	0.99457
snoRNA:Or-ACA9	0.532656	-0.171494	1.71376	-0.100069	0.92029	NA
B9d1	1.88334	0.492129	0.89318	0.550985	0.581644	0.716454
Trissin	0.568961	2.57448	2.49133	1.03338	0.301428	NA
obe	2647.44	-0.654582	0.241999	-2.70489	0.00683267	0.0254719
CG31296	8.04345	-0.176532	0.583621	-0.302477	0.762289	0.854663
AOX1	1679.65	0.0454186	0.334098	0.135944	0.891865	0.939716
AOX3	353.13	0.794519	0.304968	2.60525	0.00918059	0.0325638
pxb	93.6212	0.702366	0.258636	2.71565	0.00661458	0.0247863
CG5399	10.1527	1.21632	0.715376	1.70025	0.089084	0.189633
CG34274	0.677098	2.6941	3.54024	0.760995	0.44666	NA
CG4520	0.758102	1.25267	1.98839	0.629993	0.528699	NA
CG9590	247.276	0.117032	0.113051	1.03522	0.300566	0.461371
Uros2	1.77984	-0.537398	1.02085	-0.526423	0.598594	0.730084
c(3)G	81.2384	-0.0182975	0.210478	-0.0869331	0.930725	0.96279
Acyp2	104.641	-0.342119	0.167995	-2.03648	0.0417025	0.105535
nsl1	1912.55	-0.160378	0.0903503	-1.77507	0.075886	0.16775
CG9593	4.12642	0.984857	0.684355	1.4391	0.150121	0.277791
asRNA:CR45891	19.0912	-0.54156	0.383603	-1.41177	0.158017	0.288271
alpha-Man-IIb	308.208	0.112319	0.165734	0.677705	0.497959	0.649455
rec	204.327	-0.264643	0.110132	-2.40296	0.0162631	0.0515215
CG4576	1.25787	1.61204	1.6626	0.969594	0.332249	0.495433
CG43318	0.959533	0.61734	1.54541	0.399468	0.689548	NA
CG43317	9.03424	-0.539198	0.55512	-0.971318	0.33139	0.49475
Arpc3A	515.946	0.187539	0.0886062	2.11654	0.0342989	0.0912443
ND-23	791.018	-0.150779	0.156069	-0.966106	0.333991	0.496494
spn-E	2252.15	-0.77805	0.0976445	-7.96819	1.61013e-15	1.10805e-13
Pbp45	42.6344	0.93094	0.250681	3.71364	0.000204297	0.00138769
cv-d	81.0881	1.16781	0.498278	2.34369	0.0190942	0.0581863
CG4546	3.84775	0.035171	0.900543	0.0390553	0.968846	0.983662
Hmt-1	1035.25	0.03944	0.160092	0.246359	0.805404	0.885935
CG31183	6.13259	-2.10838	0.873365	-2.41409	0.0157748	0.0503304
glob1	232.121	-0.0631898	0.279045	-0.226451	0.820851	0.898104
EndoU	147.781	0.494064	0.203206	2.43135	0.0150427	0.0484201
CG45105	0.378977	-0.584066	2.72838	-0.21407	0.830492	NA
blp	212.809	-0.0508295	0.136535	-0.372282	0.709683	0.81646
Sap47	947.697	0.0829456	0.0697089	1.18989	0.234092	0.385322
CG4287	209.88	0.963267	0.180358	5.34086	9.25065e-08	1.57998e-06
CG5516	260.739	-0.166003	0.10212	-1.62557	0.104041	0.213147
CG32856	60.9254	-0.159474	0.197495	-0.807481	0.419389	0.579426
Rbf2	174.832	-0.558965	0.20379	-2.74285	0.00609077	0.0233389
mor	2954.88	-0.288926	0.090455	-3.19414	0.0014025	0.00696786
Hel89B	1278.35	-0.220173	0.0748349	-2.94211	0.00325983	0.0138378
srp	252.422	-0.578792	0.284152	-2.03691	0.0416593	0.105535
CG10407	64.8802	-0.3404	0.373692	-0.91091	0.362343	0.524355
IKKbeta	584.426	-0.480241	0.310537	-1.54648	0.121988	0.239156
lncRNA:CR45212	8.89374	-0.4455	0.555285	-0.80229	0.422385	0.581947
CG5013	189.948	-0.150471	0.105978	-1.41984	0.155654	0.285174
msps	4088.13	-0.0965008	0.101798	-0.947962	0.343149	0.505107
Mhcl	988.876	-0.322391	0.130875	-2.46334	0.0137648	0.0450136
CG32855	0.432734	0.653163	2.6231	0.249004	0.803358	NA
Akt1	2263.78	-0.135956	0.184898	-0.735303	0.462155	0.616155
Sb	2.3965	1.92412	1.21422	1.58466	0.113044	0.226907
CG5903	1275.05	0.0450835	0.0601656	0.749324	0.453662	0.609262
CG5916	120.791	-0.162266	0.145201	-1.11752	0.263771	0.421855
Fer2	0.656914	2.08387	2.10369	0.990574	0.321893	NA
CG6006	1093.19	4.94887	0.649736	7.61674	2.6016e-14	1.46874e-12
Bin1	458.945	-0.209207	0.135544	-1.54347	0.122717	0.240087
sra	410.03	0.308134	0.168783	1.82562	0.0679075	0.154124
CG6126	6.62739	1.13107	0.504018	2.24411	0.0248256	0.0711416
CG31287	1.30534	0.535139	1.53098	0.34954	0.726684	0.82934
mtSSB	759.33	-0.411431	0.104483	-3.93777	8.22441e-05	0.000645089
lncRNA:CR45639	3.06399	0.493095	0.829985	0.594102	0.552444	0.694089
lncRNA:CR45640	5.92019	-0.204557	0.583642	-0.350484	0.725975	0.828855
lncRNA:CR45637	0.646643	0.186154	2.28574	0.0814413	0.935091	NA
lncRNA:CR45641	1.17806	3.22092	1.4331	2.24752	0.0246065	NA
lncRNA:CR45643	1.59137	-0.575368	1.18684	-0.484788	0.627827	0.752307
tara	411.372	0.0056563	0.205247	0.0275585	0.978014	0.988817
bor	1834.5	-0.122622	0.094657	-1.29544	0.19517	0.336577
asun	226.43	-0.0639975	0.125952	-0.508111	0.611375	0.740594
Mst89B	0.854424	3.33062	2.9147	1.1427	0.253164	NA
Mat89Ba	1001.63	-0.403174	0.105087	-3.83658	0.00012476	0.000921096
gish	1724.74	0.0663217	0.0867713	0.764328	0.444672	0.601229
Zip89B	1.58721	-0.659232	1.10886	-0.594513	0.552169	0.693864
Sulf1	646.502	0.280507	0.232097	1.20857	0.226826	0.376431
CG6901	0.851904	4.21706	1.76467	2.38971	0.0168616	NA
CG17930	0.648483	0.57504	2.04139	0.28169	0.778181	NA
SF2	2626.91	-0.24708	0.108453	-2.27822	0.0227134	0.0665658
pad	93.5445	-0.0553196	0.162572	-0.340277	0.733648	0.834862
CG14879	109.827	1.83406	0.319014	5.74915	8.96907e-09	2.02783e-07
Manf	1050.42	0.263572	0.0785442	3.35571	0.000791605	0.00432401
CG10311	3.60308	3.61606	1.01751	3.55385	0.000379632	0.00232413
CG17931	173.901	-0.162343	0.120339	-1.34905	0.17732	0.313067
ss	0.77829	-0.708952	1.44731	-0.489842	0.624246	NA
CG31279	16.2876	-0.414191	0.649603	-0.637607	0.52373	0.670158
CG17565	424.897	0.00453696	0.090267	0.0502615	0.959914	0.980273
CG14881	161.378	-0.328175	0.114738	-2.86023	0.00423339	0.0171888
mRpS33	186.294	-0.121509	0.187391	-0.648427	0.516709	0.664692
ema	510.74	0.0594025	0.0948384	0.626355	0.531082	0.676536
CG14894	463.758	-0.0403006	0.100498	-0.401009	0.688414	0.799884
CG14882	172.632	-0.318251	0.14662	-2.17059	0.0299621	0.0823038
Pak3	1785.28	0.487996	0.0752441	6.4855	8.84367e-11	2.96719e-09
CG10405	7.3855	-0.253309	0.53699	-0.47172	0.637127	0.759301
CG14883	497.107	0.0986075	0.234209	0.421024	0.673738	0.787796
CG42232	3224.46	-0.503704	0.140326	-3.58954	0.000331263	0.00208627
CSN5	902.745	-0.257378	0.0884893	-2.90858	0.00363073	0.0151111
Gyc89Da	2.00449	-0.178136	0.924561	-0.19267	0.847217	0.9137
asRNA:CR46029	60.9927	0.241516	0.337902	0.714752	0.474762	0.627866
Dhfr	225.391	-0.222744	0.147309	-1.51208	0.130513	0.251221
Sdhaf3	69.1387	-0.443357	0.232287	-1.90866	0.0563059	0.133262
Der-2	452.559	0.13777	0.120279	1.14541	0.252037	0.408213
Decay	1.2901	1.78247	1.33762	1.33257	0.182673	0.319762
CG42342	2059.09	0.676402	0.242188	2.79287	0.0052242	0.0205908
CG14903	160.95	0.151191	0.118004	1.28124	0.200108	0.342835
Scp2	0.693584	3.61887	2.37117	1.5262	0.12696	NA
CG12783	0.310076	-0.381858	3.2255	-0.118387	0.905761	NA
CG10340	449.036	-0.292365	0.122684	-2.38307	0.017169	0.0538091
CG17560	0.972711	2.60909	1.73492	1.50387	0.132615	NA
CG14905	1.91946	-0.83017	1.13559	-0.731047	0.46475	0.618617
Fas1	4133.66	-0.858416	0.268422	-3.19801	0.0013838	0.00689581
nonA-l	441.706	-0.197998	0.132732	-1.49171	0.135775	0.258866
Arl6IP1	743.406	0.22961	0.124527	1.84386	0.0652033	0.149389
CG10324	163.134	-0.0982734	0.133115	-0.738257	0.460358	0.614506
CCT3	6639.39	-0.0621228	0.0696737	-0.891624	0.372595	0.534514
CG14906	334.167	-0.0377149	0.286086	-0.131831	0.895118	0.941487
CG14907	833.389	0.38371	0.333382	1.15096	0.249748	0.405411
modSP	499.915	-0.169058	0.397562	-0.425236	0.670665	0.785664
abd-A	1.77574	1.39831	1.17852	1.18649	0.235428	0.387029
AhcyL2	3.31501	2.8816	1.06968	2.69389	0.00706226	0.0262344
CG18622	5.72796	0.466662	0.547146	0.852902	0.393714	0.555373
MESK4	0.726413	2.20149	1.80485	1.21976	0.222554	NA
CG3678	150.7	-0.129752	0.141478	-0.917118	0.359081	0.520913
lncRNA:CR45221	0.35543	-1.58101	2.51308	-0.629111	0.529277	NA
CG17556	101.575	-0.0160692	0.192766	-0.0833609	0.933565	0.964458
CG3534	136.001	0.175939	0.141749	1.2412	0.214534	0.360796
Sf3a1	883.182	-0.25835	0.087242	-2.96131	0.00306338	0.0132241
Irc	1108.27	1.31067	0.370431	3.53824	0.000402811	0.00245171
CG8907	3.36047	1.96272	0.792426	2.47685	0.0132547	0.0436941
AdSL	844.047	-0.218617	0.10309	-2.12065	0.0339514	0.0904944
CG4009	8.7434	1.37221	0.492555	2.78589	0.00533803	0.0209871
CG18213	765.968	-0.587342	0.224992	-2.61051	0.00904084	0.0321892
CG5220	319.924	-0.118271	0.117195	-1.00918	0.312886	0.475023
CG3995	188.838	0.213697	0.104386	2.04719	0.0406398	0.103667
Patr-1	1030.63	-0.0109268	0.0855592	-0.12771	0.898378	0.943431
Dad	470.237	0.999707	0.1947	5.1346	2.82743e-07	4.2461e-06
Ns1	1271.88	-0.458859	0.0953519	-4.81227	1.49225e-06	1.88339e-05
mRpS11	338.543	-0.217063	0.108791	-1.99523	0.0460179	0.113783
Keap1	189.617	0.621787	0.24691	2.51827	0.0117932	0.0398626
kuk	3308.29	-0.0244203	0.12719	-0.191998	0.847744	0.913925
GckIII	458.434	0.237904	0.10646	2.23469	0.0254377	0.0724991
cal1	328.332	-0.368499	0.127812	-2.88314	0.00393736	0.0162031
cher	4988.91	0.87342	0.212537	4.10949	3.96535e-05	0.000343299
TwdlW	0.619496	1.96848	3.00947	0.654094	0.513051	NA
m-cup	340.875	-0.0934194	0.130914	-0.713594	0.475478	0.628591
Det	231.064	-0.0626093	0.0987245	-0.634182	0.525962	0.672467
CG5285	61.1205	-0.154545	0.194989	-0.792582	0.428022	0.586795
CG5292	241.433	-0.182615	0.111586	-1.63653	0.101729	0.210007
Mur89F	7.65635	2.87889	0.592979	4.85497	1.20407e-06	1.54029e-05
CG31262	35.7714	-0.381763	0.656603	-0.581422	0.560956	0.700211
beat-IIa	7.31872	-1.22295	0.817533	-1.4959	0.13468	0.257245
Brf	779.491	-0.0849698	0.072394	-1.17371	0.24051	0.393531
lute	606.67	-0.0709693	0.113692	-0.624223	0.532481	0.677951
lncRNA:CR43196	1.59278	1.14848	1.17944	0.973744	0.330184	0.493809
sds22	992.226	0.0698807	0.0800599	0.872856	0.382742	0.544103
CREG	74.067	0.0150649	0.19022	0.0791973	0.936876	0.966487
Sur-8	858.697	0.583585	0.184206	3.16812	0.0015343	0.00750281
CG42798	5.64947	-0.0833269	0.917895	-0.0907805	0.927667	0.960998
CG17283	3.54231	0.131751	0.890996	0.147869	0.882446	0.934089
CG5860	0.524705	-0.0476049	2.18432	-0.0217939	0.982612	NA
CG42822	0.519414	0.517693	2.64173	0.195968	0.844635	NA
CG5866	0.713513	0.386432	1.48237	0.260685	0.794335	NA
Dscam3	1681.43	-0.586724	0.230231	-2.54841	0.0108216	0.0372493
CG5823	557.117	0.079093	0.0904806	0.874143	0.38204	0.543515
P5cr-2	15.9357	0.916546	0.511152	1.7931	0.072957	0.16261
l(3)07882	916.419	-0.375685	0.0791354	-4.74737	2.06081e-06	2.50378e-05
SF1	1081.07	-0.176651	0.129828	-1.36066	0.173622	0.308726
Prx3	1027.97	-0.257564	0.137718	-1.87023	0.0614514	0.14263
sll	386.739	-0.0521251	0.107152	-0.486461	0.62664	0.751554
AttD	4.82128	5.33809	1.15541	4.62007	3.83615e-06	4.3733e-05
CG43175	0.840597	2.18944	1.9667	1.11326	0.265597	NA
CG14322	317.118	-0.185333	0.111478	-1.66252	0.0964095	0.201684
CG7523	778.043	0.401809	0.127608	3.14879	0.00163949	0.00789033
Mps1	255.431	-0.247717	0.106174	-2.33312	0.019642	0.0595258
alt	3964.44	0.285031	0.110172	2.58713	0.00967777	0.0339821
CG7655	376.033	0.139528	0.101149	1.37943	0.167762	0.301097
CG31251	120.402	-0.144926	0.159904	-0.906331	0.364761	0.526964
CG31360	145.983	-0.149473	0.142273	-1.05061	0.293437	0.454571
CG31249	176.514	-0.157857	0.15933	-0.990756	0.321805	0.484535
osa	2845.57	-0.145822	0.110329	-1.3217	0.186267	0.32436
lncRNA:CR46036	1.89733	1.07056	1.18989	0.899712	0.368273	0.530269
lncRNA:CR46035	6.80289	1.84458	0.549441	3.35719	0.000787389	0.00430348
Pxt	20.6646	1.58351	0.367718	4.30632	1.65993e-05	0.000159692
CG14321	6.79266	-0.217011	0.644935	-0.336486	0.736505	0.837143
CG43102	23.7904	1.25354	0.417464	3.00275	0.0026755	0.0118481
pasi1	128.603	-0.113473	0.222928	-0.509011	0.610745	0.739926
CG7379	495.449	-0.0611975	0.0651225	-0.93973	0.347356	0.509153
CG17803	22.0925	0.336887	0.377129	0.893294	0.3717	0.533879
CG17806	89.5561	-0.00364097	0.160051	-0.0227488	0.981851	0.990543
CG17802	84.2916	-0.024258	0.16346	-0.148403	0.882024	0.933975
CG17801	4.51774	-0.621215	0.920506	-0.674862	0.499763	0.651002
Odj	328.757	-0.173785	0.0946122	-1.83681	0.066238	0.151115
Alg1	460.222	0.221003	0.0975437	2.26568	0.0234709	0.0683608
tinc	67.7984	1.39067	0.463212	3.00224	0.00268004	0.0118626
Rim	12.1113	3.25268	0.638339	5.09554	3.47751e-07	5.1228e-06
cpo	2095.27	-0.399192	0.159673	-2.50006	0.0124172	0.0413879
DNaseII	0.91531	-1.14043	1.50129	-0.759632	0.447474	NA
CG7785	65.9555	0.104508	0.174167	0.600044	0.548477	0.690761
CG7794	1.55311	0.228009	1.19565	0.1907	0.848761	0.914214
htl	140.251	-0.0484769	0.49552	-0.0978305	0.922067	0.957704
CG14317	0.860742	4.28375	2.32907	1.83925	0.0658785	NA
sr	23.0565	-0.492547	0.296268	-1.6625	0.0964116	0.201684
CG14316	53.2584	-0.677294	0.593427	-1.14133	0.253735	0.410609
lncRNA:CR45103	0.513231	-0.880461	2.50377	-0.351654	0.725098	NA
CG14315	4.11347	-2.40578	1.12318	-2.14194	0.0321985	0.0869074
CG7218	664.353	0.215289	0.0705518	3.05149	0.00227705	0.0103784
Cbp20	299.219	-0.310629	0.102062	-3.04353	0.00233818	0.0106033
wrd	1108.19	-0.172165	0.0645405	-2.66755	0.0076406	0.0280731
cdm	963.234	-0.120235	0.0579873	-2.07348	0.0381279	0.0988279
CG7208	2.71474	0.932741	1.05177	0.886827	0.375172	0.537393
Arp5	417.487	-0.34849	0.120758	-2.88586	0.00390344	0.0160987
CG12321	401.672	-0.351189	0.192985	-1.81978	0.0687928	0.155534
MED17	507.932	-0.0610703	0.0847701	-0.720422	0.471265	0.624995
Ssdp	1621.15	-0.190445	0.110859	-1.71791	0.0858139	0.184253
CG7985	325.729	-0.182906	0.101753	-1.79754	0.0722492	0.161184
CG14314	105.538	-0.914903	0.343404	-2.66422	0.00771672	0.0283135
CG7183	157.092	-0.070724	0.163354	-0.432949	0.665052	0.781481
CG7988	68.2205	0.200493	0.257915	0.777359	0.436947	0.593679
mTerf5	318.142	-0.129679	0.087991	-1.47377	0.140543	0.264983
Non3	574.033	-0.248355	0.115795	-2.14479	0.0319699	0.0863892
CG7168	185.19	-0.177924	0.122188	-1.45616	0.14535	0.271397
Mdh2	2040.58	-0.434572	0.183962	-2.36229	0.0181623	0.0560505
CG7156	170.406	0.0751112	0.117125	0.641288	0.521335	0.668364
14-3-3epsilon	16331.7	0.00108727	0.116434	0.00933811	0.992549	0.99593
CG12320	155.829	-0.0289174	0.168845	-0.171266	0.864015	0.92347
CG18598	0.857283	0.739669	1.62227	0.455948	0.648427	NA
Ada2a	154.414	0.588392	0.140257	4.1951	2.72753e-05	0.000247977
Vps39	444.695	0.237163	0.132639	1.78804	0.0737697	0.163956
eIF1A	3312.41	-0.0545035	0.0567812	-0.959885	0.337113	0.499184
CG7142	2.52832	-0.807789	1.05333	-0.766887	0.443149	0.599857
CG8064	665.165	-0.452461	0.0908409	-4.98081	6.3319e-07	8.83093e-06
CG7131	9.61417	0.945722	0.491535	1.92402	0.0543527	0.129534
l(3)05822	695.32	-0.418553	0.117248	-3.56982	0.000357228	0.00221331
Dlc90F	1440.11	-0.0574242	0.0952348	-0.602975	0.546525	0.689501
CG18600	534.872	-0.439729	0.106117	-4.14383	3.41558e-05	0.000302651
PKD	33.2054	-2.61542	0.486925	-5.37131	7.81677e-08	1.38267e-06
naz	3.91843	-1.91097	0.879082	-2.17383	0.0297182	0.081853
WRNexo	259.47	-0.358547	0.252523	-1.41986	0.155649	0.285174
Nup43	393.691	-0.201943	0.10487	-1.92566	0.0541469	0.129076
CG7675	2.05073	2.56633	1.28608	1.99547	0.0459918	0.113783
CG14309	17.1017	1.69526	0.408293	4.15206	3.2949e-05	0.00029417
cona	20.5645	-0.812307	0.637703	-1.2738	0.202734	0.345931
Vha100-4	8.66406	-0.77656	0.750626	-1.03455	0.300879	0.4617
Vha100-2	3182.61	0.228142	0.113649	2.00744	0.0447033	0.111116
Vti1b	160.654	0.304563	0.146267	2.08224	0.0373204	0.0971979
CG12333	277.817	-0.198822	0.155333	-1.27997	0.200556	0.34329
koko	329.082	-0.240548	0.115711	-2.07886	0.0376304	0.0978163
CG7685	119.657	0.167861	0.178215	0.941901	0.346243	0.507966
CG31122	565.342	-0.104366	0.0776249	-1.34449	0.17879	0.314895
CG10864	10.5788	-1.4654	0.499967	-2.93098	0.00337889	0.0142533
fru	2469.33	0.751151	0.123104	6.10176	1.04907e-09	2.8752e-08
CG7694	117.995	0.266446	0.204816	1.30091	0.19329	0.334224
fray	1093.52	0.341274	0.125787	2.7131	0.00666565	0.0249281
qin	191.31	-0.772498	0.30943	-2.49652	0.012542	0.0417388
CG14304	10.8918	-1.4397	0.733673	-1.96232	0.0497256	0.120707
CG14301	0.95708	3.2695	3.1363	1.04247	0.297193	NA
CG31224	1012.47	0.218282	0.0902111	2.41968	0.0155343	0.049731
CstF64	293.112	-0.488354	0.135604	-3.60131	0.00031662	0.00200342
Cpsf73	558.936	-0.221756	0.0840366	-2.63881	0.00831982	0.030111
Gos28	230.161	0.320166	0.0928109	3.44966	0.000561284	0.00323064
CG31231	4.57941	-1.10456	0.795147	-1.38913	0.164794	0.29737
CG31229	238.996	-0.152347	0.132857	-1.14669	0.251509	0.407497
asRNA:CR45028	37.019	0.0752134	0.291891	0.257677	0.796656	0.879391
CG7702	1097.95	0.507631	0.161051	3.15198	0.00162165	0.00781642
CG31230	5.22204	2.77823	0.801795	3.46502	0.000530201	0.00308374
dind	325.4	0.0472629	0.0800669	0.590293	0.554994	0.696003
CG7706	281.558	-0.0960388	0.109126	-0.88007	0.378821	0.540649
Mekk1	2130.72	0.296188	0.144368	2.05162	0.0402065	0.10284
CG7718	274.898	-0.154669	0.149886	-1.03191	0.302115	0.462919
gwl	411.873	-0.625009	0.178867	-3.49427	0.000475359	0.00282222
Epg5	1581.86	0.0513998	0.089067	0.577091	0.563878	0.702556
CG7720	977.779	0.332324	0.221687	1.49907	0.133856	0.256259
Octalpha2R	37.7404	-0.211394	0.598812	-0.353022	0.724072	0.827862
CG14298	2.81855	0.831848	0.862742	0.964192	0.33495	0.49723
CG14297	1.77834	1.34492	1.06203	1.26637	0.205382	0.349141
Rh2	1.115	-0.00386706	1.47098	-0.00262891	0.997902	NA
CG14292	2.5247	0.620293	0.951193	0.652121	0.514323	0.662552
EndoA	689.024	0.204445	0.106068	1.92749	0.0539181	0.128694
CG14291	68.1606	1.25552	0.602708	2.08314	0.0372387	0.0970494
Xrp1	15461.9	0.303577	0.147347	2.06028	0.0393719	0.101233
Mpc1	231.015	0.378171	0.137107	2.75822	0.00581177	0.0225024
CG42613	5.73437	-1.5007	0.733523	-2.04588	0.0407685	0.103911
euc	6.69575	-0.137949	0.5516	-0.25009	0.802518	0.883998
Smu1	371.497	-0.301136	0.126885	-2.3733	0.01763	0.0548464
dnk	904.346	-0.26933	0.119008	-2.26313	0.0236277	0.0687133
snRNP-U1-C	366.952	-0.297876	0.145942	-2.04106	0.0412451	0.104701
gukh	451.659	-0.480794	0.16335	-2.94334	0.00324694	0.0137893
CG6005	286.436	0.0783564	0.126434	0.61974	0.535429	0.680969
CG14286	206.227	-0.127252	0.119603	-1.06395	0.287352	0.44818
CG14285	13.664	-0.618359	0.41565	-1.48769	0.136832	0.260353
GatA	277.133	-0.0515333	0.0940132	-0.54815	0.583589	0.717631
NP15.6	811.117	-0.28059	0.0954117	-2.94083	0.00327331	0.0138887
P5cr	241.028	-0.0992126	0.1523	-0.651429	0.514769	0.663012
Prp18	118.488	-0.0372123	0.158423	-0.234893	0.814292	0.89238
CG6013	173.179	-0.480171	0.136329	-3.52216	0.000428048	0.00257826
cdi	858.922	0.796557	0.205463	3.87688	0.000105804	0.000801744
lncRNA:CR46041	1.67023	3.74811	1.45161	2.58203	0.00982204	0.0344502
mRpL55	188.555	-0.403101	0.192823	-2.09052	0.0365711	0.0957866
ATPsynD	2140.65	-0.367384	0.188953	-1.94431	0.051858	0.124724
CG6040	318.429	1.76073	0.229105	7.68526	1.52688e-14	9.05372e-13
Cyp12a5	116.869	-0.392272	0.544608	-0.720283	0.471351	0.62502
Cyp12a4	1.70042	-0.483014	1.58628	-0.304494	0.760752	0.854057
Ppcs	396.28	-0.173314	0.132679	-1.30627	0.191461	0.331697
CG5835	278.379	1.0491	0.372418	2.81699	0.00484761	0.0193412
CG11779	639.25	-0.176514	0.119699	-1.47465	0.140307	0.264828
nos	11.7445	1.43141	0.390418	3.66637	0.000246023	0.0016243
Nsun5	298.519	-0.410243	0.110064	-3.72732	0.000193529	0.00132891
CG42359	137.334	-0.0259839	0.168114	-0.154561	0.877167	0.931194
sqz	199.01	-0.209921	0.169199	-1.24067	0.214726	0.361055
CG5555	469.765	-0.0945774	0.0948857	-0.996751	0.318885	0.481494
cry	0.917397	1.33119	1.62313	0.820137	0.412138	NA
vib	965.433	0.337132	0.150364	2.24211	0.0249545	0.0713697
CG5250	0.487017	2.07729	3.01309	0.689421	0.490558	NA
Gdn1	194.724	-0.0230029	0.127172	-0.18088	0.856462	0.919358
unc79	1.20685	-0.0930745	1.40401	-0.0662919	0.947145	NA
CG14280	0.809873	2.44403	2.66645	0.916583	0.359361	NA
Dl	38.3479	0.332015	0.417786	0.794702	0.426787	0.585698
Ino80	722.349	-0.280382	0.0796035	-3.52223	0.000427926	0.00257826
CG31245	0.565388	-1.19768	1.93677	-0.61839	0.536318	NA
CG31244	1.71787	-0.160837	1.02961	-0.156213	0.875865	0.930336
CG5316	512.266	-0.158535	0.14092	-1.125	0.26059	0.418399
CG11626	1.656	0.736504	1.06566	0.691127	0.489485	0.641578
Dys	408.038	0.677839	0.137493	4.92998	8.22399e-07	1.12046e-05
CG17752	2.61912	2.15466	1.30826	1.64696	0.0995657	0.20675
CG6231	317.872	0.333539	0.671674	0.496578	0.619487	0.746107
subdued	447.555	0.986547	0.187381	5.26491	1.40257e-07	2.28601e-06
Vha13	871.78	0.257074	0.105251	2.44249	0.0145862	0.0471924
Nup58	428.547	-0.390744	0.15474	-2.52516	0.0115645	0.0392196
CG6195	576.3	-0.221383	0.157967	-1.40145	0.161078	0.292717
CG6184	3.02369	0.944232	1.01128	0.933697	0.35046	0.51227
CG7432	1.95753	1.22262	1.29006	0.947722	0.343271	0.505147
Naam	205.474	0.140992	0.143543	0.98223	0.325987	0.489239
GluClalpha	1.04858	-0.645913	1.43961	-0.448672	0.653668	NA
CG6300	4.64167	-0.786662	0.810776	-0.970258	0.331918	0.495219
CG11659	7.35339	-0.0344316	0.788421	-0.0436716	0.965166	0.981723
bnl	1224.18	-1.7916	0.373216	-4.80045	1.58307e-06	1.98738e-05
CG4662	298.069	0.0639514	0.147851	0.432541	0.665349	0.781573
Ire1	909.517	0.409992	0.26678	1.53682	0.124338	0.242504
CG11447	120.767	-0.233441	0.14647	-1.59377	0.110987	0.223935
CG4572	1162	0.0255961	0.0646283	0.39605	0.692068	0.80187
CG4686	317.209	-0.230761	0.0905829	-2.54751	0.0108496	0.0373049
CG4562	4.02308	1.84941	0.754336	2.4517	0.0142183	0.046272
CG17186	66.8032	-0.260872	0.166431	-1.56745	0.11701	0.232486
Arc42	941.397	-0.204561	0.0629953	-3.24725	0.00116526	0.00598644
Ask1	1258.74	0.018322	0.147158	0.124506	0.900915	0.945018
CG4733	148.978	-1.74439	0.425003	-4.10442	4.05333e-05	0.00034804
CG4538	1331.71	-0.0253503	0.0632158	-0.401013	0.688411	0.799884
Surf6	669.297	-0.567831	0.119207	-4.76339	1.90365e-06	2.32482e-05
RhoGAP92B	601.344	0.511299	0.15966	3.20243	0.00136274	0.00682675
lncRNA:CR45047	0.689351	2.12035	1.76862	1.19887	0.230577	NA
lncRNA:CR45048	3.16884	0.326664	0.790387	0.413296	0.67939	0.791754
CG4459	1.08291	-2.29562	1.31431	-1.74664	0.0807007	NA
Hs6st	418.529	-0.0971962	0.217092	-0.44772	0.654355	0.7728
mira	40.9551	1.1506	0.282788	4.06878	4.72594e-05	0.000398891
CG46042	0.333164	-0.893268	3.16714	-0.282042	0.777911	NA
CG31213	2.06321	3.67291	1.29169	2.84349	0.00446231	0.0179636
MED25	424.487	-0.251138	0.0715699	-3.50899	0.000449819	0.0027012
CG4836	6.19916	-1.0007	0.65566	-1.52624	0.126949	0.246322
PIG-L	319.581	0.311888	0.0997591	3.12641	0.00176952	0.00843858
psidin	736.36	-0.25777	0.131052	-1.96693	0.0491911	0.119684
CG4424	56.6394	-0.0398154	0.179615	-0.221671	0.82457	0.900816
CG4854	51.4148	-0.250475	0.20594	-1.21625	0.223891	0.372611
trem	183.439	-0.162741	0.119216	-1.3651	0.172223	0.307057
CG4936	437.754	-0.267922	0.0907502	-2.9523	0.00315413	0.0135079
CG10889	200.498	-0.0197898	0.111684	-0.177195	0.859355	0.920891
CG17193	1.90943	-1.21944	1.16994	-1.04231	0.297269	0.458174
CG4390	954.763	-0.364329	0.138566	-2.62927	0.00855673	0.0307721
mdlc	328.862	-0.229704	0.115139	-1.99501	0.0460423	0.113814
CG5023	1.28751	0.408886	1.47805	0.27664	0.782057	0.8701
cic	2077.12	0.467762	0.193544	2.41682	0.0156566	0.0500036
CG4362	2.70724	-0.53175	0.828364	-0.641928	0.52092	0.668219
CG42668	1031.4	0.598473	0.191964	3.11763	0.0018231	0.00863294
CG4360	1192.48	-0.101331	0.0811282	-1.24902	0.211658	0.357355
asRNA:CR45800	0.52128	-1.08487	2.11943	-0.511871	0.608741	NA
Sirt2	156.97	0.2771	0.14544	1.90525	0.0567477	0.134094
Gfrl	265.178	0.0111205	0.357662	0.0310922	0.975196	0.9874
lncRNA:CR44400	0.363497	0.0988178	2.6866	0.0367817	0.970659	NA
Or92a	4.66836	-0.048606	0.680496	-0.0714274	0.943058	0.970649
MFS9	0.543299	1.20143	2.00661	0.598735	0.54935	NA
MtnE	1.28144	1.22738	1.20424	1.01922	0.308098	0.469416
Stat92E	4778.01	0.179128	0.142082	1.26073	0.207406	0.352139
DPCoAC	111.126	0.143565	0.179874	0.798142	0.424788	0.584231
CG5180	201.402	-0.144745	0.0998425	-1.44973	0.147134	0.273768
CG15922	74.6569	-0.424975	0.225201	-1.88709	0.0591476	0.13855
CG5191	1180.68	0.134989	0.0980944	1.37612	0.168785	0.302415
CG10877	95.2243	0.949119	0.275026	3.45102	0.000558475	0.0032184
snoRNA:Psi18S-301	3.39408	0.467281	0.819651	0.570097	0.568612	0.706095
TFAM	799.831	-0.420362	0.0965676	-4.35303	1.3427e-05	0.000132277
CG5412	243.719	-0.38902	0.171844	-2.26379	0.0235868	0.0686347
EloB	1114.41	-0.146619	0.0575923	-2.5458	0.0109026	0.0374599
Srp14	300.011	-0.147298	0.116055	-1.26921	0.204365	0.347789
CG34008	38.6155	-1.14105	0.250931	-4.54726	5.43483e-06	5.98593e-05
CG16953	945.01	0.433805	0.128574	3.37398	0.000740889	0.0040883
2002-09-01	4894.77	0.365869	0.172652	2.11911	0.0340812	0.0907164
asRNA:CR46044	3.55366	0.794299	0.713238	1.11365	0.265429	0.423835
Srp72	759.527	-0.0500955	0.0957688	-0.523088	0.600913	0.732132
Pus1	307.363	-0.466481	0.126519	-3.68704	0.00022688	0.00151596
bon	1001.99	-0.020408	0.13251	-0.154011	0.877601	0.931338
CG15923	3.75159	-0.284915	1.03503	-0.275272	0.783107	0.870895
CG5466	144.422	0.266687	0.157276	1.69567	0.0899489	0.191258
H	991.603	-0.163661	0.0655939	-2.49507	0.0125933	0.0418947
Pi3K92E	1788.36	0.145177	0.0823833	1.76221	0.0780331	0.171331
Lrrk	522.291	-0.0832304	0.153851	-0.540981	0.588521	0.722282
GluRIID	1.5482	1.7829	1.06386	1.67587	0.0937631	0.197453
Oamb	0.954847	0.219146	1.5193	0.144242	0.88531	NA
Cdk2	445.33	-0.532912	0.263684	-2.02102	0.0432775	0.108401
CG42322	3.06296	6.10912	1.44547	4.2264	2.37459e-05	0.000218843
Syp	2656.59	0.315018	0.135794	2.31982	0.0203504	0.0611837
CG31195	1191.5	-0.426128	0.246768	-1.72683	0.0841973	0.181775
Fancd2	548.043	-0.440534	0.106247	-4.14634	3.37832e-05	0.000300021
CG17270	5.50565	0.488946	0.69147	0.707111	0.479497	0.632531
CG17271	715.201	0.281735	0.0900256	3.1295	0.00175104	0.00836313
RpS20	8399.43	0.339321	0.144145	2.35402	0.0185714	0.0570585
snoRNA:Psi18S-1295	0.668495	-0.379735	2.2168	-0.171298	0.863989	NA
snoRNA:Psi28S-2562	0.8664	-0.716003	1.48174	-0.483216	0.628942	NA
CG17272	172.878	-0.122633	0.202488	-0.605632	0.544759	0.687917
AdSS	2831.34	0.372907	0.237924	1.56734	0.117036	0.232486
CG31223	196.868	0.0192362	0.131754	0.146001	0.88392	0.934994
Synd	598.206	0.184336	0.0878888	2.09737	0.0359606	0.0947822
CG15695	0.631053	0.183768	1.73196	0.106104	0.9155	NA
CG15696	5.88201	2.10733	0.621785	3.38917	0.000701047	0.00390631
RpS30	10332.7	-0.0267479	0.0723703	-0.369598	0.711682	0.818032
Ktl	0.797145	0.574632	1.82803	0.314345	0.753259	NA
CG31191	0.431213	0.108607	2.22946	0.0487147	0.961147	NA
hdly	2357.74	0.0471765	0.0855903	0.551189	0.581504	0.716439
Atpalpha	14044.3	0.0202627	0.0751244	0.269722	0.787374	0.87367
Calx	9.52187	2.70439	0.55253	4.89455	9.85316e-07	1.30288e-05
CG43446	0.828975	1.65243	1.51313	1.09206	0.274806	NA
Rlip	430.15	0.0391488	0.09349	0.418748	0.6754	0.788566
CG17278	481.744	0.0469316	0.258964	0.181228	0.856188	0.919215
Dhc93AB	0.544302	-0.095918	1.83208	-0.0523545	0.958246	NA
Mvl	411.201	0.20231	0.126432	1.60015	0.109566	0.222005
Cortactin	1699.85	0.766967	0.172266	4.45222	8.49882e-06	8.84403e-05
AnxB9	3452.43	1.14255	0.135945	8.40445	4.29855e-17	3.65106e-15
r-l	1001.86	-0.863161	0.126811	-6.80666	9.98909e-12	3.97372e-10
dmrt93B	0.933816	0.778873	2.22076	0.350723	0.725796	NA
HHEX	0.720912	1.25883	2.16794	0.580661	0.561469	NA
RhoGAP93B	1361.84	-0.272953	0.195809	-1.39398	0.163325	0.295723
lncRNA:CR44178	6.41671	0.726652	0.546567	1.32948	0.183688	0.320885
CG7044	1052.92	0.101379	0.224122	0.452339	0.651025	0.770115
CG5745	474.281	0.0152171	0.0863242	0.176278	0.860075	0.92114
Sec15	488.56	-0.0547869	0.0898647	-0.60966	0.542087	0.686197
rtet	344.2	0.262659	0.123557	2.12581	0.033519	0.0895487
Rab11	3108.95	0.194273	0.0671723	2.89216	0.00382597	0.0158215
ppan	500.751	-0.264799	0.112036	-2.36351	0.0181025	0.0559393
Bdbt	310.23	-0.0637497	0.0943914	-0.675376	0.499437	0.650911
slmb	1271.18	0.0498642	0.0822923	0.60594	0.544555	0.687781
CG5793	178.403	-0.27238	0.148953	-1.82863	0.0674553	0.15347
Ice2	206.015	-0.271298	0.145235	-1.86799	0.0617637	0.143214
CG7009	132.951	0.16538	0.1512	1.09378	0.27405	0.434097
Usp8	495.173	0.264184	0.104054	2.53891	0.0111198	0.0380811
meigo	416.034	0.158442	0.12397	1.27807	0.201224	0.344184
SNF4Agamma	1624.15	-0.523474	0.196642	-2.66207	0.00776615	0.0284083
cDIP	28.4638	0.237291	0.403816	0.58762	0.556787	0.69676
CG5810	5.93589	-0.956053	0.663419	-1.4411	0.149556	0.277116
Snmp1	2.38622	-0.966733	0.847244	-1.14103	0.253856	0.410736
CG5862	306.832	-0.101804	0.127769	-0.796778	0.42558	0.584636
CR43975	4.80764	-0.179993	0.695216	-0.258902	0.795711	0.879171
Smyd5	379.932	-0.253	0.114816	-2.20352	0.0275583	0.0769721
Oga	1462.19	-0.282176	0.0871669	-3.23719	0.00120712	0.00615506
CG3337	128.139	0.0404458	0.136446	0.296424	0.766907	0.858207
lncRNA:CR44265	1.28524	0.381505	1.11715	0.341498	0.732729	0.83442
Nelf-A	1005.01	-0.2429	0.0911731	-2.66416	0.00771804	0.0283135
e	8.48554	6.75701	1.11089	6.0825	1.18324e-09	3.20563e-08
CG5892	0.656029	3.04188	2.54239	1.19646	0.231516	NA
ETHR	0.948329	4.10894	2.84433	1.44461	0.148568	NA
Rab1	3285.25	0.221287	0.0599921	3.68859	0.000225496	0.00150993
asRNA:CR45798	1.28301	0.989027	1.43468	0.689371	0.49059	0.64249
AP-2sigma	643.925	-0.0517802	0.072361	-0.715582	0.474249	0.627452
Idi	174.23	-0.278315	0.122574	-2.27058	0.0231721	0.0676997
CG3308	434.273	0.600323	0.0920393	6.52247	6.91611e-11	2.38846e-09
CG3301	1.64844	2.83493	1.60276	1.76878	0.0769298	0.169461
lncRNA:Hsromega	404.904	0.717818	0.137345	5.22637	1.72873e-07	2.73006e-06
CG16791	1373.54	0.325488	0.0977612	3.32942	0.000870279	0.00468054
mod(mdg4)	3530.25	-0.348219	0.146508	-2.37678	0.0174644	0.0545365
pre-mod(mdg4)-E	1.8629	-0.060179	1.2263	-0.0490734	0.960861	0.980411
tin	1.48132	-1.62131	1.54611	-1.04864	0.294344	0.455258
Fancm	314.37	0.00678387	0.116982	0.0579907	0.953756	0.97694
CG7956	1752.23	1.28485	0.227586	5.64556	1.64644e-08	3.46795e-07
slou	7.37529	1.32533	0.885734	1.49631	0.134573	0.257092
InR	1280.61	0.606984	0.213494	2.8431	0.0044677	0.0179776
lncRNA:CR43653	26.1324	0.593872	0.272251	2.18134	0.0291586	0.0806343
lncRNA:CR44034	1.30885	2.41042	1.86558	1.29205	0.196341	0.337977
E2f1	2150.27	-0.0334384	0.127474	-0.262315	0.793079	0.8776
mir-998	2.20993	1.36228	0.958728	1.42092	0.155339	0.284708
asRNA:CR46055	13.5239	-0.218659	0.550028	-0.397541	0.690968	0.801269
lncRNA:CR46056	0.661547	-1.23808	1.75887	-0.703908	0.48149	NA
Archease	585.05	-0.491707	0.239137	-2.05617	0.0397658	0.101934
CG15497	0.987795	0.102385	1.39356	0.0734701	0.941432	NA
DNApol-alpha180	882.661	-0.481499	0.130835	-3.68021	0.000233044	0.00155384
CG31176	0.735287	-0.418539	1.43634	-0.291394	0.77075	NA
CG34034	194.916	3.47595	0.670705	5.18253	2.18901e-07	3.36672e-06
CG5849	67.6822	2.06797	0.73873	2.79936	0.00512037	0.020241
CG31343	1.17369	0.84875	1.20592	0.70382	0.481545	NA
CG31198	1.7576	3.58208	1.38057	2.59463	0.00946921	0.0333243
GABA-B-R2	132.431	-0.182035	0.19392	-0.93871	0.34788	0.509683
RpI12	93.5295	-0.393737	0.152624	-2.57978	0.00988623	0.0346325
tsl	23.9993	-0.405652	0.819122	-0.495227	0.62044	0.746872
CASK	774.714	0.162332	0.103273	1.57187	0.115981	0.231367
glec	210.961	1.09156	0.259068	4.21341	2.5154e-05	0.00023043
lncRNA:CR45644	0.616999	0.352365	1.84825	0.190648	0.848802	NA
lncRNA:CR45645	1.55261	0.133514	1.10646	0.120668	0.903954	0.946522
lsn	409.999	-0.0898756	0.132174	-0.679979	0.496518	0.64826
CG6569	2.3979	0.575646	0.993517	0.579402	0.562318	0.701487
Cby	2.77394	0.420659	0.843669	0.498606	0.618057	0.745265
CG31174	3.13779	-0.575317	0.921074	-0.624615	0.532224	0.677807
CG31431	143.689	-1.31011	0.364422	-3.59504	0.000324338	0.00204676
CG31178	0.813644	-1.64526	1.80071	-0.913675	0.360887	NA
CG6656	184	0.0528918	0.15226	0.347378	0.728308	0.83059
CG34148	74.7484	0.213643	0.190757	1.11998	0.262724	0.420966
P5CDh2	1.14841	-0.648779	1.26089	-0.514541	0.606874	NA
CG31465	2.09939	-1.40142	1.11229	-1.25994	0.207691	0.352494
dnd	2.09815	-0.96749	1.00735	-0.960434	0.336837	0.499088
CG6678	76.835	-0.435985	0.203812	-2.13916	0.0324229	0.087288
CG43844	7.4599	-0.874213	0.509008	-1.71748	0.0858908	0.184334
Eip93F	249.463	-0.340401	0.319885	-1.06414	0.287267	0.44818
Idh3b	1510.63	-0.421164	0.117067	-3.59763	0.000321135	0.00202791
Mitofilin	1658.62	-0.319558	0.102789	-3.10888	0.00187798	0.00882193
mRpL35	257.322	-0.0901017	0.146597	-0.614623	0.538804	0.683325
CG6028	481.774	0.0767103	0.0979599	0.783079	0.433581	0.591108
Cchl	803.995	-0.496969	0.147428	-3.37093	0.000749141	0.00412312
ND-42	1476.86	-0.263258	0.104646	-2.51569	0.0118799	0.0400648
CG13409	4.51172	0.125824	0.763883	0.164716	0.869168	0.926667
pit	1572.28	-0.591707	0.124964	-4.73502	2.1903e-06	2.64406e-05
Fadd	180.303	0.269834	0.131766	2.04783	0.0405766	0.103646
how	1591.24	0.0483523	0.0781415	0.618779	0.536062	0.681314
CG13408	0.485511	1.09573	2.62255	0.417811	0.676085	NA
CG42390	263.377	4.10693	0.355912	11.5392	8.37031e-31	2.72122e-28
SKIP	614.933	-0.437198	0.190273	-2.29774	0.0215764	0.0640094
lncRNA:CR45224	0.662501	0.81631	1.74314	0.468297	0.639572	NA
Gld2	17.6013	0.228849	0.340435	0.672226	0.50144	0.65234
CG7084	1.14274	0.854989	1.28878	0.66341	0.507068	NA
CG13862	3.06035	5.56034	1.63887	3.39278	0.000691874	0.00386662
CG5391	3.47294	5.7179	1.53335	3.72903	0.000192221	0.00132149
Sar1	2052.63	0.0139521	0.0795422	0.175406	0.860761	0.921684
PSR	803.138	-0.404993	0.0822348	-4.92484	8.44287e-07	1.14203e-05
CG7071	0.717317	-1.49515	1.55696	-0.960302	0.336903	NA
CG5382	437.776	0.137732	0.105912	1.30043	0.193454	0.334299
CG5380	138.791	0.149619	0.133321	1.12225	0.261758	0.419787
PyK	3643.56	-0.162726	0.148208	-1.09795	0.272225	0.431568
CG7069	12.7921	1.19869	0.537017	2.23213	0.0256064	0.0728257
CG18596	1417.96	-0.310435	0.266367	-1.16544	0.243839	0.397461
CG34149	35.5932	-0.373814	0.234937	-1.59112	0.111582	0.224641
CG43342	40.7144	-0.374776	0.233098	-1.60781	0.107877	0.21929
Gpdh3	148.09	-0.189756	0.118931	-1.59552	0.110596	0.223294
CAH8	1.01755	2.35229	1.84902	1.27218	0.203309	NA
CG7059	7.39721	-0.51913	0.539159	-0.962851	0.335622	0.497993
CG13850	472.693	-0.0578594	0.150686	-0.383972	0.700999	0.80973
lqfR	1265.69	0.0354273	0.0735305	0.481804	0.629945	0.753505
Nop56	3979.42	-0.50388	0.11461	-4.39648	1.10022e-05	0.000111416
mats	631.298	0.0371001	0.110522	0.33568	0.737112	0.83739
pinta	418.362	0.163382	0.112889	1.44728	0.147819	0.274844
CG13847	1.41633	-1.77762	1.28543	-1.38289	0.166697	0.299628
CG12499	1037.84	-0.583893	0.106333	-5.49115	3.99318e-08	7.51451e-07
CG34288	2.40321	1.35597	1.01056	1.34179	0.179663	0.315961
CG34376	156.096	0.0238265	0.142863	0.166778	0.867545	0.925506
Rpn7	1936.72	-0.324892	0.15484	-2.09824	0.0358837	0.0946855
AP-2mu	943.074	0.138808	0.0950583	1.46024	0.144225	0.269632
CG7054	371.076	-0.0159786	0.123653	-0.129221	0.897183	0.942992
Pebp1	10.1384	0.791261	0.454985	1.73909	0.0820186	0.178473
CG5377	91.9268	-0.101584	0.159611	-0.636448	0.524485	0.671033
Nrx-1	181.562	0.0782834	0.514393	0.152186	0.87904	0.931923
Pfdn5	577.339	-0.182327	0.0891862	-2.04434	0.0409202	0.104128
CG5376	1.22847	1.39345	1.41223	0.986706	0.323787	0.4866
CCT1	7722.92	-0.0359042	0.0689628	-0.520631	0.602624	0.733291
CG5346	1660.52	-0.0133575	0.158699	-0.0841687	0.932922	0.964215
CG33099	6.74309	0.623188	0.541241	1.15141	0.249565	0.405245
CG5326	1.85397	1.61225	1.16289	1.38641	0.16562	0.298389
AdipoR	1193.48	0.134974	0.0597484	2.25904	0.023881	0.0691092
asRNA:CR44062	18.1905	-1.82096	0.856394	-2.12632	0.033477	0.0895126
bond	188.226	-1.29189	0.937303	-1.37831	0.168109	0.301662
sit	4.02838	-1.0479	0.981772	-1.06736	0.285811	0.446627
CG33110	0.586149	-1.52907	3.50946	-0.435701	0.663054	NA
CSN6	591.569	-0.211285	0.0976443	-2.16383	0.0304778	0.0833607
Dph5	965.348	-0.553177	0.118929	-4.65134	3.29786e-06	3.82438e-05
CG33107	351.442	0.269996	0.227217	1.18827	0.234725	0.386076
CG6937	875.381	-0.443052	0.10965	-4.0406	5.33149e-05	0.000441698
Efa6	932.561	0.25705	0.100335	2.56193	0.0104092	0.0361733
CG31156	437.862	0.00800383	0.0923746	0.0866454	0.930953	0.962921
mRRF2	197.121	0.0822283	0.12966	0.634182	0.525962	0.672467
CG31161	19.9834	0.735625	0.364276	2.01942	0.0434441	0.108729
mRpL45	624.199	-0.245781	0.108799	-2.25903	0.0238818	0.0691092
loco	1918.18	0.558951	0.169181	3.30387	0.000953599	0.0050537
asRNA:CR43474	25.4442	2.4978	0.486727	5.13183	2.86946e-07	4.29515e-06
wake	585.516	-0.606243	0.22979	-2.63824	0.00833369	0.0301381
Gclm	664.447	0.115878	0.180274	0.642786	0.520363	0.667935
wfs1	750.382	-0.266498	0.275409	-0.967641	0.333224	0.495925
Nup133	1073.35	-0.373095	0.0747368	-4.99212	5.97202e-07	8.40253e-06
cd	2.46968	-0.897778	1.04025	-0.863037	0.388117	0.550085
Cyp6d4	137.955	4.15425	0.471671	8.80751	1.27953e-18	1.35544e-16
CG4907	0.43402	-0.795408	3.0535	-0.26049	0.794486	NA
wge	1367.93	0.28504	0.0751982	3.79052	0.000150331	0.00107536
Irp-1A	998.067	-0.263141	0.0832462	-3.161	0.0015723	0.00763711
CG4813	171.195	-0.195291	0.133408	-1.46386	0.143232	0.268255
CG45049	871.162	0.227983	0.115067	1.98131	0.0475564	0.116646
Takl2	6.28919	0.732254	0.540054	1.35589	0.175134	0.310534
Dcr-1	892.43	-0.269659	0.113357	-2.37884	0.017367	0.0542892
CG6985	207.297	-0.207433	0.129418	-1.60281	0.108977	0.221049
vret	634.09	-0.428225	0.124835	-3.43031	0.000602881	0.00342558
HP1c	439.866	-0.266191	0.0920879	-2.89062	0.00384477	0.0158845
CG17141	153.876	-0.201665	0.121651	-1.65773	0.0973721	0.203022
rumi	902.786	0.116538	0.148087	0.786959	0.431306	0.589326
CG7029	1233.67	0.152702	0.0918509	1.66249	0.0964136	0.201684
Usp12-46	193.047	-0.230675	0.116108	-1.98673	0.0469521	0.115397
lncRNA:CR43654	4.27417	1.47591	0.681706	2.16502	0.0303863	0.0831588
klg	1.78123	0.221674	1.18563	0.186967	0.851687	0.916319
Nha2	4.20466	-0.660948	0.977305	-0.676297	0.498852	0.650329
CG34375	0.765838	1.5303	1.59393	0.960081	0.337014	NA
CG6688	9.59714	1.48913	0.740848	2.01004	0.0444269	0.110575
lmd	4.05216	0.441216	0.637499	0.692104	0.488872	0.641041
CG13833	0.973472	3.24169	1.59217	2.03602	0.0417486	NA
CG13837	0.644177	0.113386	2.01274	0.0563342	0.955076	NA
CG17121	214.371	-0.915821	0.278055	-3.29367	0.000988901	0.00521149
p53	522.155	-0.394784	0.191918	-2.05704	0.039682	0.10179
Gr94a	86.0932	0.922022	0.378967	2.43299	0.0149748	0.0482179
asRNA:CR46089	154.345	0.522299	0.37901	1.37806	0.168184	0.301677
CG17119	8.52547	0.155343	0.451813	0.343821	0.730981	0.833134
sav	476.168	0.000809959	0.135604	0.00597297	0.995234	0.997138
Ublcp1	513.366	-0.152839	0.0833079	-1.83462	0.0665613	0.151653
Cow	4.58445	0.126385	0.731799	0.172704	0.862884	0.923203
CG6726	4.63491	-0.0990356	0.670497	-0.147705	0.882576	0.934089
Rassf	1043.96	0.039982	0.0777152	0.514468	0.606925	0.737097
CenB1A	4430.03	1.21424	0.185036	6.56218	5.30264e-11	1.85849e-09
CG31365	374.305	-0.0981659	0.111656	-0.879178	0.379305	0.541257
CG31457	164.073	0.370072	0.150914	2.4522	0.0141986	0.0462321
hh	729.895	1.89402	0.243564	7.77626	7.46978e-15	4.72651e-13
unk	1202.36	0.100967	0.163154	0.618842	0.53602	0.681314
VhaAC39-2	0.622235	1.53041	2.04857	0.747062	0.455026	NA
Irk1	4.93245	-0.466424	0.743902	-0.626997	0.530661	0.676328
cnc	2608.55	0.246247	0.0895457	2.74995	0.00596037	0.0229459
fzo	3.93534	0.885827	0.748828	1.18295	0.236829	0.38879
CG4467	147.935	-0.611377	0.291478	-2.09751	0.0359486	0.0947822
Rad60	240.539	-0.200932	0.15153	-1.32602	0.184833	0.322585
EloA	686.029	-0.124423	0.148841	-0.835942	0.403187	0.564319
wda	174.926	-0.000513515	0.130928	-0.00392213	0.996871	0.998218
CG13827	61.1801	0.0659922	0.216568	0.304718	0.760581	0.854057
orb	23.1549	0.934253	0.30103	3.10352	0.00191235	0.00893884
Cdc16	488.794	-0.34253	0.124133	-2.75939	0.00579095	0.022431
CG6763	17.5698	0.40526	0.3495	1.15954	0.246236	0.400744
bb8	0.627792	-0.869544	1.86362	-0.466588	0.640795	NA
pnt	356.748	-1.0988	0.18613	-5.90339	3.56102e-09	8.81188e-08
DNApol-epsilon255	790.297	-0.448359	0.157569	-2.84547	0.00443462	0.0178903
ATPsynCF6	1358.17	-0.303336	0.181065	-1.67529	0.0938772	0.197649
Sec13	1437.85	-0.0555525	0.0800715	-0.693786	0.487816	0.640102
RpS3	17722.9	0.155248	0.0750668	2.06813	0.0386279	0.0997491
CG4408	1.88188	2.61302	1.21905	2.14349	0.0320736	0.0866199
CG4393	388.343	0.28473	0.294488	0.966863	0.333612	0.496245
lncRNA:CR43387	7.14396	-0.429428	0.76606	-0.560567	0.575093	0.711039
Ir94d	16.3511	-0.386468	0.679442	-0.568803	0.56949	0.70656
Ir94e	1.43575	-1.68603	1.4494	-1.16326	0.244724	0.398765
CG10175	1.32742	1.65034	1.12562	1.46616	0.142604	0.26729
CG10184	21.1142	-0.876834	0.362081	-2.42165	0.0154501	0.0494949
CG31145	379.469	-0.0118772	0.42825	-0.0277342	0.977874	0.988817
GILT3	1.37903	1.37063	1.44426	0.949019	0.342611	0.504788
GILT2	1.67894	-0.408734	1.28134	-0.318989	0.749734	0.846229
eIF3d1	5465.67	-0.127743	0.0727543	-1.75582	0.0791195	0.173216
CG16710	31.7313	0.268662	0.341632	0.786408	0.431629	0.589597
CG18754	9.93941	-0.495616	0.508529	-0.974607	0.329755	0.493535
SPE	3.28733	-1.14042	0.859274	-1.3272	0.184444	0.322085
CG10254	757.749	-0.143188	0.115965	-1.23475	0.216924	0.363648
Gba1a	0.911225	0.672387	1.86183	0.361143	0.717993	NA
Gba1b	1.62464	0.190705	1.25793	0.151603	0.8795	0.932306
nau	2.86492	1.87166	0.889479	2.10422	0.0353592	0.093511
CG10232	28.749	4.4787	0.657114	6.81571	9.37985e-12	3.76312e-10
CG10365	75.782	0.221591	0.324888	0.682055	0.495204	0.647094
RNaseMRP:RNA	9.66354	1.04262	0.592507	1.75967	0.0784634	0.172116
Rpn9	2522.08	-0.272653	0.123162	-2.21377	0.0268449	0.0754377
Hmgcr	541.31	1.17643	0.22	5.34742	8.92172e-08	1.53632e-06
RanBP3	1123.66	-0.23123	0.0976693	-2.36748	0.0179097	0.055524
Rpt5	2291.77	-0.404316	0.146481	-2.7602	0.0057766	0.0224053
Hrd3	877.59	-0.0248418	0.0810082	-0.306658	0.759104	0.853019
PTPMT1	219.582	0.194093	0.120808	1.60662	0.108137	0.219701
SdhD	708.915	-0.410683	0.102635	-4.00138	6.29739e-05	0.000511385
udt	564.539	0.136057	0.238632	0.570152	0.568574	0.706095
Lsd-1	132.716	0.0241662	0.270693	0.0892755	0.928863	0.961603
CG10214	242.871	-0.438852	0.137011	-3.20305	0.00135979	0.0068192
CG10375	356.754	-0.216069	0.106177	-2.03498	0.0418527	0.105677
tst	596.223	-0.155519	0.117599	-1.32245	0.186017	0.324093
CG10208	48.172	-0.415647	0.288261	-1.44191	0.149328	0.27692
Nup98-96	8705.9	-0.82165	0.146655	-5.60262	2.11137e-08	4.32739e-07
mbc	2735.04	0.132418	0.104915	1.26214	0.206898	0.35134
CG33111	175.863	-0.332664	0.185769	-1.79074	0.0733351	0.163221
CG34355	9.67979	-1.10406	0.653051	-1.69061	0.0909111	0.192826
eIF4G2	1572.82	-0.260246	0.0800822	-3.24973	0.00115515	0.00594796
Pli	1736.74	0.42915	0.198916	2.15744	0.0309715	0.084344
TfIIA-S	1216.67	-0.483542	0.131358	-3.68109	0.000232236	0.00154956
tbrd-1	8.33489	-0.314636	0.785081	-0.400769	0.68859	0.799884
sba	431.588	0.889707	0.14841	5.99491	2.03597e-09	5.33199e-08
Ndc1	796.747	-0.537609	0.105929	-5.0752	3.87079e-07	5.65796e-06
CG13601	313.454	-0.0873511	0.0893051	-0.97812	0.328015	0.491736
CG31142	122.784	-0.0901263	0.216646	-0.416007	0.677405	0.79037
Rpt2	2458.53	-0.255398	0.173455	-1.47242	0.140907	0.265075
CG13599	150.169	-0.580602	0.140534	-4.1314	3.60558e-05	0.000317103
RpS19b	133.633	-1.86774	0.318889	-5.85704	4.712e-09	1.12753e-07
CG5854	683.172	0.227086	0.0861025	2.6374	0.00835454	0.0301557
Gdh	7532.32	-0.226767	0.190975	-1.18742	0.235064	0.386565
GluProRS	3547.66	-0.0971748	0.158054	-0.614822	0.538672	0.683251
asRNA:CR46092	1.07777	-1.12997	1.42314	-0.793995	0.427198	NA
AP-1sigma	509.947	0.570737	0.109515	5.21149	1.87329e-07	2.93379e-06
CG31140	58.6048	0.307849	0.268448	1.14677	0.251475	0.407497
mir-9381	0.573722	1.35595	1.93451	0.700927	0.483348	NA
lncRNA:CR31451	58.4783	-1.50705	0.384099	-3.92361	8.72334e-05	0.000679138
CG13603	481.531	0.307706	0.100494	3.06193	0.00219917	0.0100796
CG5902	769.998	-0.0748946	0.0903322	-0.829103	0.407046	0.568117
CG13604	222.017	0.232513	0.121148	1.91925	0.054953	0.130701
Rab7	1963.33	0.800164	0.0909758	8.79534	1.42611e-18	1.47752e-16
CG33108	84.0253	-0.184529	0.185271	-0.995997	0.319251	0.481893
LSm3	324.527	-0.327548	0.126053	-2.5985	0.00936319	0.033052
KrT95D	891.689	0.910442	0.199072	4.57343	4.79805e-06	5.34704e-05
Mettl3	291.211	-0.200635	0.112051	-1.79056	0.073364	0.163247
Miro	510.254	0.176813	0.0999945	1.76822	0.0770233	0.169596
spas	747.263	0.309607	0.090864	3.40736	0.000655945	0.00368329
Rox8	2484.65	0.0288428	0.0854824	0.337412	0.735806	0.836712
CG5986	421.229	-0.208403	0.0963724	-2.16247	0.0305816	0.0835547
Atg6	281.977	0.286845	0.106862	2.68425	0.00726934	0.0268766
Pisd	590.229	-0.235752	0.0833951	-2.82693	0.00469968	0.0188227
CG6000	27.2407	0.197102	0.245669	0.802307	0.422375	0.581947
Hsp68	476.871	0.90611	0.378302	2.3952	0.0166112	0.0523916
SMC1	1514.3	-0.116054	0.0924437	-1.2554	0.209333	0.354581
eIF4EHP	657.266	0.101848	0.118564	0.859016	0.390332	0.551814
Syx1A	1044.83	0.207887	0.115974	1.79253	0.0730482	0.162774
CG10694	0.883618	1.90758	1.40164	1.36096	0.173526	NA
CG18428	136.686	0.207505	0.162446	1.27738	0.201469	0.344415
CG13605	521.887	-0.0631724	0.0656409	-0.962395	0.335851	0.498176
Root	1.5254	0.386449	1.1943	0.323579	0.746257	0.844149
GatB	244.64	-0.193313	0.123921	-1.55997	0.118766	0.234596
Tsc1	898.299	-0.300115	0.0804029	-3.73265	0.000189478	0.00131064
Sec10	435.797	-0.0586316	0.121118	-0.484087	0.628324	0.752425
Npc2f	160.706	-1.59776	0.416924	-3.83226	0.000126969	0.000933329
Kal1	529.43	1.33678	0.371325	3.60001	0.000318204	0.00201209
Slimp	187.228	-0.145562	0.130906	-1.11196	0.266156	0.424589
p38c	0.483428	-1.34602	2.94887	-0.456453	0.648065	NA
p38a	734.4	0.570986	0.103321	5.52631	3.27033e-08	6.33628e-07
CG6178	638.042	-0.449266	0.200867	-2.23663	0.0253105	0.0722237
Myo95E	298.974	0.0176091	0.116713	0.150875	0.880074	0.932705
TBC1d7	147.69	0.0282952	0.143492	0.19719	0.843679	0.911865
mRpS24	174.695	-0.0532255	0.131608	-0.404424	0.685901	0.798355
Apc2	514.568	-0.13014	0.140451	-0.926587	0.354141	0.516229
CG5510	864.137	0.0370628	0.0717991	0.516202	0.605713	0.735815
CHORD	450.759	-0.165814	0.134872	-1.22942	0.218914	0.366041
CG5515	679.85	-0.477961	0.110015	-4.34451	1.39587e-05	0.00013711
jnj	820.077	-0.65703	0.0944803	-6.95415	3.54703e-12	1.51319e-10
CG6204	262.674	-0.223427	0.16378	-1.36419	0.172508	0.307364
twin	1097.55	-0.121043	0.0807398	-1.49917	0.13383	0.256259
CG17786	43.6012	-0.427115	0.212193	-2.01286	0.0441295	0.110067
cav	184.384	-0.351195	0.133696	-2.62681	0.00861897	0.0309207
Spps	250.169	-0.159378	0.121189	-1.31512	0.188471	0.327298
CG13609	27.9474	0.638482	0.259473	2.46069	0.0138672	0.0452857
Spase22-23	1131.22	0.0222942	0.102697	0.217087	0.828141	0.90273
lncRNA:CR45217	4.5858	0.205473	0.624191	0.329184	0.742017	0.841137
mask	5728.21	-0.26865	0.118988	-2.25778	0.0239591	0.069269
lncRNA:CR44092	7.2876	-0.0803812	0.52	-0.154579	0.877153	0.931194
beta-PheRS	1157.18	-0.385216	0.144991	-2.65682	0.00788805	0.028747
jar	3159.72	0.0822777	0.190072	0.432877	0.665104	0.781481
Orct2	1250.07	0.469762	0.142891	3.28754	0.00101066	0.00529363
Orct	336.163	0.00559577	0.201265	0.0278029	0.977819	0.988817
shps	3.9584	1.20511	0.737397	1.63427	0.102201	0.210751
CG6356	18.2713	-1.26589	0.509878	-2.48272	0.0130383	0.0430862
Uck	534.398	-0.0177995	0.0689092	-0.258304	0.796172	0.879209
crb	279.877	-1.58221	0.225391	-7.01985	2.22112e-12	9.83131e-11
Nab2	765.167	-0.268535	0.0733382	-3.6616	0.000250646	0.0016479
asRNA:CR46093	49.6843	1.50633	0.223018	6.75433	1.435e-11	5.56755e-10
BRWD3	1680.38	-0.212514	0.0732142	-2.90264	0.00370036	0.0153687
CG5728	1833.88	-0.560182	0.0629409	-8.90012	5.57879e-19	6.11591e-17
Dis3	1275.49	-0.372556	0.0634285	-5.87364	4.26317e-09	1.04398e-07
CG6432	0.980456	1.16737	1.66569	0.700831	0.483408	NA
CG5746	1510.98	-0.389155	0.0731209	-5.32207	1.02592e-07	1.73031e-06
CG6454	660.304	0.332295	0.0905711	3.66889	0.00024361	0.00161134
Golgin84	339.592	-0.0340845	0.0877317	-0.388509	0.69764	0.806739
CG18528	213.365	-0.75471	0.191212	-3.94699	7.91414e-05	0.000624912
CG17780	23.3775	-0.148842	0.449987	-0.330769	0.740819	0.840281
CG5768	3.1078	-0.700375	1.0652	-0.657507	0.510855	0.660128
nAChRalpha1	127.165	-1.05502	0.585894	-1.8007	0.0717509	0.160376
nAChRbeta2	160.875	-0.0968353	0.23112	-0.418982	0.675229	0.788535
CG13617	1.74002	0.086565	0.992112	0.0872532	0.93047	0.962668
Pp1alpha-96A	1113.83	-0.0367809	0.0694619	-0.529513	0.59645	0.728316
CG6607	543.399	-0.140479	0.113984	-1.23245	0.217783	0.364634
CG13623	123.065	0.018146	0.255122	0.0711267	0.943297	0.970684
ana1	449.853	-0.216353	0.111433	-1.94155	0.0521918	0.125431
CG5789	1719.6	-0.398463	0.130718	-3.04827	0.00230163	0.0104729
Esyt2	746.721	5.28168	0.5434	9.71969	2.48537e-22	4.04002e-20
REPTOR	1548.56	0.552139	0.135971	4.06071	4.89229e-05	0.000409995
lncRNA:CR46094	9.02203	1.37507	0.633632	2.17014	0.0299962	0.0823542
CG13625	286.752	-0.435015	0.110235	-3.94625	7.93845e-05	0.000626307
mld	2184.95	-0.202353	0.12386	-1.63372	0.102318	0.2109
lncRNA:CR46095	6.44983	-0.0409022	0.587318	-0.0696424	0.944478	0.971475
Syx18	294.026	-0.052449	0.0914456	-0.573554	0.566269	0.704511
atl	2008.08	0.233042	0.137908	1.68984	0.0910594	0.193097
Wsck	1132.47	0.714922	0.130035	5.49791	3.84325e-08	7.28821e-07
puf	1909.75	-0.365612	0.0876621	-4.1707	3.03672e-05	0.000273973
ash2	586.578	0.00285085	0.125851	0.0226526	0.981927	0.990543
CG31125	136.353	-0.651796	0.237376	-2.74584	0.00603558	0.0231745
CG6695	883.654	-0.0604611	0.0902147	-0.670192	0.502736	0.653224
CG31126	213.318	-0.0972167	0.141125	-0.688868	0.490906	0.642784
Ppox	287.781	0.0354897	0.0967437	0.366843	0.713736	0.819653
slo	1.43206	2.18331	1.33401	1.63665	0.101704	0.21
Rpb10	315.505	-0.192217	0.134039	-1.43404	0.151561	0.279625
CG13630	920.237	-0.400275	0.0909029	-4.40333	1.06603e-05	0.000108678
tok	40.2093	-1.46205	0.354616	-4.1229	3.74129e-05	0.000326601
tld	1.03406	-1.21541	1.41355	-0.859828	0.389884	NA
asp	1063.31	-0.706832	0.234297	-3.01683	0.00255436	0.0114081
CG13631	6.34441	0.893248	0.813494	1.09804	0.272187	0.431568
CG42331	0.879648	2.67846	2.08163	1.28671	0.198195	NA
CG5805	337.39	-0.08662	0.110968	-0.780587	0.435045	0.592119
Ude	30.5617	4.44528	0.58411	7.61035	2.73347e-14	1.534e-12
polybromo	1215.02	-0.389462	0.0995286	-3.91306	9.11321e-05	0.000703262
lili	166.062	-0.184653	0.187833	-0.98307	0.325573	0.488775
CG34150	89.3085	-0.062849	0.170391	-0.368851	0.712239	0.818303
CG5808	216.16	0.0350135	0.125417	0.279177	0.780109	0.86838
Saf-B	1387.84	-0.0841149	0.090086	-0.933718	0.35045	0.51227
niki	8.79784	-0.207589	0.808822	-0.256656	0.797444	0.879951
RabX4	64.5889	0.108387	0.171925	0.63043	0.528413	0.674153
CG31357	461.693	0.160683	0.0863568	1.86069	0.0627877	0.145196
CG43273	43.4102	0.137757	0.21021	0.655333	0.512253	0.661035
sosie	0.80164	-0.0261012	1.52174	-0.0171522	0.986315	NA
CG33658	10.5165	0.216061	0.918548	0.23522	0.814038	0.892239
Esp	129.395	-1.27623	0.814508	-1.56688	0.117144	0.23256
CG7006	624.198	-0.465005	0.12003	-3.87408	0.000107029	0.000809197
Nct	1855.66	0.11386	0.159594	0.713434	0.475577	0.628591
HDAC11	27.1857	1.66074	0.478968	3.46733	0.000525656	0.00306866
CycB3	771.758	-0.431635	0.185108	-2.3318	0.019711	0.0596773
CG3744	681.872	0.19229	0.0953836	2.01597	0.0438036	0.109399
CG11089	884.345	-0.331727	0.138631	-2.39287	0.0167169	0.0526235
CG31381	84.6813	-0.29961	0.183005	-1.63717	0.101595	0.209932
CG31121	1.92711	2.39049	0.998138	2.39495	0.0166227	0.0523967
CG11069	0.912415	2.16322	1.40217	1.54276	0.122888	NA
PIG-S	376.159	0.202259	0.10781	1.87607	0.0606459	0.141178
sud1	250.783	-0.179523	0.166858	-1.0759	0.281972	0.442113
CG11168	306.719	0.910483	0.130607	6.97117	3.14305e-12	1.34694e-10
Mink	1022.8	-0.497995	0.144526	-3.44572	0.000569534	0.00326639
asRNA:CR46097	2.19262	-0.993016	1.06474	-0.932635	0.351009	0.512674
Trf4-2	40.6281	0.152319	0.326209	0.466938	0.640544	0.76203
CG11771	1160.86	-0.363351	0.0872352	-4.16518	3.11104e-05	0.000279341
Osbp	953.938	0.15718	0.0901237	1.74405	0.0811512	0.1769
ssh	688.397	0.250641	0.0849009	2.95216	0.00315563	0.0135079
Nmnat	210.496	0.0889769	0.223739	0.397681	0.690865	0.801269
mah	3.99477	-0.753386	0.948634	-0.79418	0.427091	0.58603
tnc	72.7266	1.99385	0.460322	4.33141	1.48154e-05	0.000144596
beta4GalT7	195.415	-0.462445	0.129059	-3.58322	0.00033939	0.00213176
CG11781	232.395	-0.316309	0.158455	-1.99621	0.0459112	0.113669
Hr96	311.02	0.388719	0.108961	3.56752	0.000360373	0.00222647
Smg6	1201.94	0.752425	0.180547	4.16748	3.0799e-05	0.000277073
Ythdf	1279.05	-0.118921	0.061592	-1.93079	0.0535096	0.127978
bai	1477.03	0.197491	0.13236	1.49207	0.13568	0.258737
5PtaseI	190.017	0.0867431	0.13225	0.655901	0.511888	0.660835
CG11786	1.21589	0.748837	1.44646	0.517702	0.604666	NA
CG11790	873.669	0.514816	0.126541	4.06839	4.73399e-05	0.000399214
CG11791	818.195	0.152059	0.132442	1.14812	0.250921	0.406754
CG31109	99.9046	0.134272	0.158114	0.849206	0.395767	0.557257
CG31111	131.094	0.352364	0.141027	2.49856	0.0124698	0.0415133
stac	101.926	0.467566	0.17119	2.73126	0.00630927	0.0239275
veli	399.942	-0.0991826	0.099942	-0.992401	0.321002	0.483915
PQBP1	142.229	-0.376697	0.147229	-2.55859	0.0105099	0.036429
Stt3B	2514.18	-0.23799	0.0873481	-2.72462	0.00643761	0.0243067
CG11839	127.318	0.00654567	0.141333	0.0463138	0.96306	0.980744
CG11836	4.03998	-0.733551	0.813301	-0.901943	0.367087	0.529109
shams	243.961	-0.329338	0.161761	-2.03595	0.041755	0.105597
CG11920	367.753	-0.381939	0.158082	-2.41609	0.0156884	0.050088
CG33096	21.5827	0.4255	0.411882	1.03306	0.301575	0.462389
CG45095	14.7694	1.9762	0.47076	4.19789	2.69416e-05	0.000245416
CG34027	0.579342	-0.639402	2.13818	-0.299041	0.764909	NA
Nepl16	168.252	-0.223169	0.243746	-0.915579	0.359888	0.521683
TTLL5	293.702	0.608271	0.125149	4.86039	1.17157e-06	1.50484e-05
CG31510	825.395	-0.227308	0.103537	-2.19544	0.0281321	0.0783081
vig2	5939.67	-0.511707	0.107568	-4.75704	1.96456e-06	2.3961e-05
Clbn	1551.28	-0.515658	0.166188	-3.10286	0.00191663	0.00895441
Bili	118.881	0.77683	0.452687	1.71604	0.0861545	0.184732
dan	1.01898	0.776412	1.37568	0.564385	0.572492	NA
Cad96Ca	108.831	0.463317	0.95679	0.484241	0.628215	0.752425
CG13663	143.443	0.210518	0.151793	1.38688	0.16548	0.298193
CG31106	1.81361	0.0636894	1.05334	0.0604641	0.951786	0.976314
Alg9	354.377	0.22818	0.104905	2.17511	0.0296219	0.0816117
Cad96Cb	9.46847	1.04334	0.70438	1.48122	0.138549	0.262729
Sil1	540.91	0.319793	0.240533	1.32952	0.183677	0.320885
CG11852	2.07756	1.37878	1.02255	1.34838	0.177537	0.313332
bam	19.2999	-1.02064	0.556113	-1.83532	0.0664589	0.151487
RpS27	9348.05	0.129024	0.123748	1.04263	0.297118	0.458103
sisRNA:CR46364	43.564	0.714108	0.252091	2.83273	0.00461519	0.0185236
Nup37	302.321	-0.275765	0.168033	-1.64114	0.100769	0.208435
Nup358	7024.42	-0.490835	0.0609447	-8.05377	8.02804e-16	5.86731e-14
CG11857	1489.74	0.0842222	0.0759288	1.10923	0.267332	0.425823
CG10425	307.653	0.476263	0.106005	4.49282	7.02856e-06	7.53287e-05
CG11858	184.32	-0.00839469	0.154604	-0.0542981	0.956698	0.978455
GlnRS	1689.63	-0.288965	0.0762433	-3.79004	0.000150626	0.00107583
RIOK2	532.523	-0.143312	0.0867978	-1.6511	0.0987185	0.205321
CG11878	0.790952	1.48384	1.70198	0.871832	0.3833	NA
CG10513	0.964243	1.28307	1.44915	0.885399	0.375941	NA
CG10514	2.39429	1.69115	1.00832	1.6772	0.0935034	0.197038
CG11892	2.36916	1.56972	1.09536	1.43306	0.151839	0.279981
CG13658	4.48249	3.16633	1.18387	2.67456	0.00748283	0.0275902
CG11893	1.33001	2.82032	1.44968	1.94548	0.0517174	0.124449
CG31098	324.45	-0.12942	0.162595	-0.795966	0.426052	0.585115
CG31288	0.681486	1.35595	2.43471	0.556924	0.577579	NA
CG31370	50.9781	2.18568	0.423398	5.16223	2.44024e-07	3.70476e-06
CG31436	35.3101	2.39655	0.491622	4.87478	1.08932e-06	1.42245e-05
CG10550	1.35604	1.31084	1.57233	0.833691	0.404455	0.565673
CG31087	0.920848	3.60812	1.94295	1.85703	0.0633069	NA
CG10559	35.934	3.59083	0.573512	6.26112	3.82223e-10	1.15871e-08
CHKov1	76.7885	2.74627	0.322224	8.52287	1.55645e-17	1.43865e-15
CHKov2	135.457	3.09222	0.365523	8.45971	2.68043e-17	2.42991e-15
CG10669	112.283	0.00812987	0.138798	0.0585733	0.953292	0.976846
CG11902	264.522	0.0886731	0.115127	0.770221	0.441169	0.598122
rha	3.78431	-1.38306	0.858519	-1.61098	0.107184	0.218399
tobi	2.28607	-0.703825	0.889214	-0.791514	0.428644	0.587478
Fur1	846.953	0.615342	0.116607	5.27704	1.3129e-07	2.16398e-06
Muc96D	1.25584	1.43922	1.45835	0.986881	0.323701	0.486586
Vps33B	292.167	-0.0180285	0.111034	-0.162369	0.871015	0.927528
CG4553	167.353	-0.320601	0.127382	-2.51684	0.0118411	0.0399711
MED28	231.184	-0.215913	0.129858	-1.66269	0.0963755	0.201684
XNP	2903.49	-0.37642	0.0931059	-4.04292	5.27893e-05	0.000438114
[truncated: 8,443 more rows]

## Sheet: tj_siRNA_vs_ren_48h_OSC_TEs
TE	baseMean	log2FoldChange	lfcSE	stat	pvalue	padj
Idefix	34.0496	1.46113	0.306283	4.77051	1.8376e-06	2.22943e-05
17.6	1512.44	3.03413	0.374307	8.10598	5.23224e-16	3.8678e-14
1731	10009.9	0.539308	0.150998	3.57162	0.000354783	0.00218462
297	8377.82	1.92933	0.317893	6.06911	1.28622e-09	3.41298e-08
3S18	7571.9	-0.291122	0.0832739	-3.49596	0.000472366	0.00278915
412	956.707	-0.535662	0.286669	-1.86857	0.0616828	0.142285
aurora-element	57.9947	-0.655791	0.489964	-1.33845	0.18075	0.315897
Bari1	24.0909	-0.171776	0.287626	-0.597222	0.550359	0.692955
BS	295.163	0.550353	0.330631	1.66455	0.0960024	0.20028
Burdock	238.838	-0.162961	0.321351	-0.507111	0.612077	0.739939
copia	656485	0.289366	0.365149	0.792461	0.428092	0.586199
Doc	953.654	1.35784	0.203909	6.65901	2.75672e-11	1.01499e-09
F-element	1008.06	1.25404	0.140821	8.90517	5.33031e-19	5.77612e-17
NOF	20.7629	0.830524	0.413885	2.00666	0.0447863	0.11093
FB	44.0182	1.33911	0.284168	4.71238	2.44844e-06	2.9149e-05
G-element	6.87616	-0.179093	0.521585	-0.343364	0.731325	0.832805
gypsy	16643.5	2.68885	0.571947	4.70122	2.58612e-06	3.07114e-05
hobo	131.478	0.234502	0.138795	1.68956	0.0911126	0.192053
HB	43.6373	0.054816	0.238327	0.230003	0.818089	0.895181
HeT-A	326.044	-0.382829	0.15752	-2.43034	0.0150845	0.0482866
I-element	2031.63	1.77066	0.228744	7.7408	9.87919e-15	5.96253e-13
jockey	398.073	-0.000483077	0.214514	-0.00225196	0.998203	0.998962
hopper	264.273	0.857159	0.212383	4.03591	5.43913e-05	0.00044598
mdg1	8428.55	0.0244286	0.365173	0.0668961	0.946664	0.971962
mdg3	2245.27	0.0124842	0.395234	0.0315868	0.974802	0.98668
micropia	24.9398	0.947912	0.286513	3.30844	0.000938175	0.00492917
P-element	143.78	0.303415	0.188784	1.60721	0.108009	0.217753
pogo	1353.77	0.0392143	0.268594	0.145999	0.883922	0.934488
R1A1-element	44.3057	1.58274	0.224904	7.03741	1.9584e-12	8.56666e-11
R2-element	14.0481	0.957341	0.47797	2.00293	0.0451845	0.111511
S-element	112.649	0.667061	0.195001	3.4208	0.000624362	0.00350024
springer	171307	-0.0976212	0.221499	-0.440729	0.659409	0.777554
Tirant	24.0284	1.39355	0.336435	4.14211	3.44119e-05	0.00030023
flea	1274.08	1.15422	0.268842	4.29329	1.76046e-05	0.000166715
opus	187.581	1.0064	0.139891	7.19416	6.28463e-13	2.92342e-11
roo	878.634	0.100818	0.248307	0.406022	0.684726	0.795607
blood	24351.5	1.31455	0.286748	4.58433	4.55439e-06	5.04421e-05
ZAM	727.814	1.26294	0.302617	4.17341	3.00073e-05	0.000266433
GATE	812.233	1.95394	0.194832	10.0288	1.13838e-23	2.0103e-21
X-element	129.673	0.113186	0.323287	0.350109	0.726257	0.829213
Transpac	2051.33	-0.203959	0.317176	-0.643048	0.520193	0.667729
Circe	514.155	-0.920609	0.381541	-2.41287	0.0158275	0.0501597
Rt1a	179.75	-1.47772	0.428615	-3.44767	0.000565454	0.00322606
Rt1b	143.409	0.498818	0.133466	3.73741	0.000185924	0.00127178
Quasimodo	7891.26	0.965207	0.565254	1.70756	0.0877172	0.186796
HMS-Beagle	785.007	1.76096	0.207188	8.49933	1.90696e-17	1.71554e-15
diver	6049.44	-0.222124	0.23703	-0.937114	0.3487	0.509364
Tabor	1479.18	1.20536	0.594522	2.02745	0.0426169	0.106581
Stalker	412.776	0.20945	0.348877	0.600356	0.548269	0.691275
INE-1	26.0346	-0.0474346	0.296763	-0.15984	0.873007	0.929544
gtwin	68.7821	3.65163	0.453614	8.05008	8.27425e-16	5.84469e-14
gypsy2	82.5413	0.305109	0.319271	0.955643	0.339253	0.499863
accord	135.813	1.68348	0.449735	3.74326	0.000181645	0.00124813
1360	576.205	0.680102	0.125351	5.42558	5.7766e-08	1.0258e-06
gypsy3	9.47032	0.963633	0.461224	2.08929	0.0366812	0.0955787
invader1	1060.05	0.395442	0.180032	2.19651	0.0280553	0.0779531
invader2	417.185	0.488567	0.227584	2.14675	0.0318129	0.0857806
invader3	1783.26	-0.0902967	0.0983502	-0.918114	0.358559	0.518872
G2	67.4785	-0.0529618	0.272484	-0.194367	0.845889	0.914039
Cr1a	286.377	1.03585	0.189825	5.45689	4.84555e-08	8.70191e-07
Tc1	27.1543	0.105064	0.267942	0.392115	0.694973	0.804084
Doc2-element	371.985	0.259593	0.255363	1.01656	0.309361	0.470636
Doc3-element	411.805	0.0464747	0.13669	0.340001	0.733855	0.834989
Ivk	244.51	0.482007	0.172998	2.7862	0.00533304	0.0207914
Rt1c	56.1998	0.319392	0.228451	1.39807	0.162091	0.293246
gypsy4	52.584	0.628635	0.222032	2.83128	0.0046362	0.0184288
invader4	5494.03	-0.103984	0.171399	-0.606677	0.544065	0.688
baggins	106.528	-0.349595	0.209172	-1.67133	0.0946574	0.197948
G3	19.5931	0.168195	0.412088	0.408152	0.683162	0.794274
mariner2	30.0913	0.898625	0.384804	2.33528	0.0195288	0.0588879
transib1	24.3661	0.366943	0.33377	1.09939	0.271598	0.430219
transib3	278.492	0.398244	0.188395	2.11388	0.0345256	0.0912012
transib2	33.7333	-0.387928	0.356011	-1.08965	0.275866	0.434389
gypsy5	20.3588	0.873112	0.412883	2.11467	0.0344578	0.0910977
gypsy6	39.873	-0.435916	0.24758	-1.7607	0.0782884	0.171425
invader5	4.9675	1.2694	0.597307	2.1252	0.0335702	0.089271
diver2	54.7626	-0.132383	0.242413	-0.546105	0.584994	0.718323
transib4	6.96342	0.961196	0.504652	1.90467	0.0568229	0.133595
S2	44.5271	-0.511363	0.244048	-2.09534	0.0361408	0.0943957
Dm88	315.621	0.404437	0.195776	2.06581	0.0388465	0.0997081
Juan	741.605	1.53953	0.15911	9.6759	3.81702e-22	5.96706e-20
frogger	3.86971	1.40836	0.794587	1.77244	0.0763211	0.168005
rover	29.4179	-0.239899	0.45567	-0.526475	0.598558	0.729158
Tom1	179.298	0.565766	0.216078	2.61834	0.00883588	0.0312795
G5	25.4623	-0.0513161	0.268548	-0.191088	0.848457	0.915867
G4	106.345	1.44497	0.201874	7.15777	8.20013e-13	3.77761e-11
rooA	218.262	0.0300358	0.185819	0.16164	0.871589	0.929097
jockey2	35.901	0.367768	0.245889	1.49566	0.134741	0.256517
G6	29.7979	-0.0938176	0.338778	-0.276929	0.781835	0.869353
looper1	4.11728	1.55863	0.817832	1.90581	0.056675	0.133346
accord2	18.4501	0.634896	0.333513	1.90366	0.0569547	0.133839
McClintock	113.182	0.62375	0.241032	2.58783	0.0096584	0.0337167
Stalker4	183.909	0.809067	0.433103	1.86807	0.0617519	0.14241
hopper2	2.68457	1.41916	0.863555	1.6434	0.100301	0.20658
Stalker2	6685.32	1.0373	0.282882	3.66692	0.000245494	0.00159688
Bari2	2.63004	-0.687321	0.962104	-0.714393	0.474984	0.627869
Max-element	210.298	1.38234	0.192048	7.1979	6.11487e-13	2.8584e-11
BS3	21.4332	0.0955404	0.412128	0.231822	0.816676	0.894124
Doc4-element	5.70865	-0.0217753	0.598362	-0.0363914	0.97097	0.985123
Porto1	50.6412	0.751272	0.267967	2.8036	0.00505351	0.0198463
Fw2	5.88293	0.183756	0.573061	0.320658	0.74847	0.846286
Fw3	12.2228	0.632241	0.392075	1.61255	0.106842	0.216179
R1-2	5.47834	0.129644	0.660253	0.196355	0.844333	0.913138
Tc1-2	45.4478	0.609012	0.209228	2.91075	0.00360557	0.0149101
G5A	202.337	-0.147191	0.130994	-1.12365	0.261162	0.418393
G7	1.19001	2.84404	1.92662	1.47618	0.139895	NA
gypsy7	6.86057	-0.474455	0.522706	-0.907691	0.364042	0.524871
gypsy8	34.3623	-0.0735762	0.409991	-0.179458	0.857578	0.920742
gypsy9	4.35513	1.00032	0.643035	1.55562	0.119799	0.235545
gypsy10	82.7016	1.86273	0.322261	5.78019	7.46162e-09	1.6737e-07
gypsy11	28.4852	0.909186	0.262662	3.46142	0.000537326	0.0030912
gypsy12	819.395	-0.368584	0.14893	-2.47489	0.0133278	0.04357
Helena	5.5046	0.447985	0.605761	0.739541	0.459579	0.614171
Tc3	26.0815	1.01063	0.326685	3.09359	0.00197748	0.00915398
Q-element	5.2465	1.45792	0.710824	2.05103	0.0402638	0.102197
ISBU3	0.938327	1.53439	1.58081	0.970633	0.331731	NA
Osvaldo	21.0269	0.393055	0.474683	0.828036	0.40765	0.567497
TART	176.067	1.01454	0.2489	4.07609	4.58003e-05	0.000384464
TAHRE	128.168	-0.223361	0.162275	-1.37644	0.168687	0.301518

## Sheet: tj_siRNA_vs_ren_96h_OSC_genes
gene	baseMean	log2FoldChange	lfcSE	stat	pvalue	padj
Myo81F	1.75063	3.04137	1.70536	1.78342	0.0745182	0.180686
lncRNA:CR46123	179.773	0.106922	0.19637	0.54449	0.586104	0.733717
Pzl	17.4035	4.30248	0.88951	4.83691	1.31876e-06	2.17111e-05
spok	4.45777	1.69961	1.11809	1.5201	0.128487	0.265728
Parp	1659.45	-0.402223	0.203405	-1.97745	0.0479908	0.129613
Alg-2	771.744	-0.296734	0.176384	-1.68231	0.0925081	0.210576
lncRNA:CR46141	0.497976	2.61403	3.10302	0.842416	0.399555	NA
Tim17b	1650.89	-0.314439	0.138942	-2.2631	0.0236296	0.0757328
CG41128	269.763	-0.945498	0.389265	-2.42893	0.0151434	0.0544404
CG41099	1222.73	0.449493	0.146691	3.06422	0.00218237	0.0117584
CG42402	725.567	0.513084	0.295825	1.73442	0.0828438	0.194412
Gfat1	192.231	-0.857182	0.267571	-3.20356	0.00135737	0.00802017
CG40198	0.778666	-0.309859	2.61197	-0.11863	0.905568	NA
lncRNA:CR46431	0.876338	2.61403	2.67832	0.975999	0.329065	NA
CG12581	8.61751	1.34382	0.973797	1.37998	0.167593	0.319053
CR33294	7.50297	-1.02166	1.31818	-0.77505	0.43831	0.611286
beta-Man	1731.45	0.17221	0.17358	0.992107	0.321145	0.49511
CG14636	38.2116	3.15563	0.814518	3.87422	0.000106965	0.000982058
aux	1064.91	-0.345366	0.093466	-3.6951	0.000219802	0.00180624
CG31516	2.56158	-0.788903	1.83908	-0.428965	0.667949	0.78984
DhpD	460.639	0.046754	0.13676	0.341868	0.73245	0.834327
CG14641	859.27	-0.176394	0.0995335	-1.77221	0.0763602	0.183948
abs	340.597	-0.0413023	0.139611	-0.295838	0.767354	0.859447
Gel	349.42	1.10114	0.2149	5.12396	2.99185e-07	6.09187e-06
CG14642	13.3285	7.94587	1.61101	4.93222	8.13012e-07	1.43672e-05
TwdlG	0.810703	3.72466	2.60725	1.42858	0.153126	NA
cpx	10.8063	-2.37543	0.918716	-2.58559	0.00972118	0.0386719
Nepl11	1.37172	-0.648794	1.6978	-0.382137	0.70236	0.813717
Vps24	733.726	0.0304992	0.120351	0.253419	0.799944	0.881394
MP1	82.2409	3.90981	0.561852	6.95879	3.43217e-12	2.02793e-10
asRNA:CR46140	0.968432	0.86078	2.09622	0.410635	0.68134	NA
Suv3	304.604	0.208799	0.173746	1.20175	0.229461	0.396331
Syt14	14.117	0.557942	0.595381	0.937118	0.348698	0.523076
CG9795	507.149	0.190912	0.153754	1.24167	0.214357	0.378455
CG9776	1459.82	-0.174898	0.0921682	-1.89759	0.0577497	0.148912
Skp2	742.742	-0.236441	0.126309	-1.87192	0.0612181	0.155935
CG1103	547.329	-0.271341	0.132156	-2.05319	0.0400542	0.113727
hkb	1.01005	4.86684	2.27714	2.13726	0.0325767	NA
CG1090	42.069	1.46959	0.532251	2.76108	0.00576114	0.0253938
lncRNA:CR44922	1.37552	-0.38929	1.8492	-0.210518	0.833263	0.902515
Sfxn1-3	22.4205	-0.127842	0.684952	-0.186644	0.851939	0.915127
Cont	1457.36	0.0589878	0.154812	0.381028	0.703183	0.814376
tub	659.281	-0.207976	0.153922	-1.35118	0.176637	0.331036
CG14646	356.14	-0.110696	0.123237	-0.898242	0.369057	0.544776
CG34112	9.33165	-0.449417	0.790796	-0.568309	0.569825	0.721724
asRNA:CR46139	3.7917	-0.414652	1.13538	-0.365211	0.714954	0.822962
asRNA:CR45999	4.72328	0.7577	0.855422	0.885762	0.375746	0.551059
CG9855	682.676	-0.399206	0.14064	-2.83849	0.00453278	0.0211099
CG9853	533.637	-0.0625071	0.117922	-0.530072	0.596062	0.739215
CG14647	321.17	-0.191311	0.135458	-1.41233	0.157852	0.306692
lncRNA:CR45187	6.91559	0.433554	0.677538	0.639896	0.52224	0.68227
lost	9741.82	0.130377	0.171817	0.758813	0.447964	0.620055
CG32944	37.781	4.68823	0.837658	5.59683	2.18311e-08	6.11519e-07
CG31528	2.54353	2.67703	2.28615	1.17098	0.241608	0.4109
srl	1331.1	0.0710741	0.129822	0.547472	0.584054	0.731817
eIF3a	5764.86	-0.353259	0.134316	-2.63006	0.00853707	0.0349132
CG1074	328.87	-0.0465193	0.124126	-0.374774	0.707829	0.817594
CG9804	244.252	-0.0738632	0.17704	-0.417211	0.676524	0.796431
asRNA:CR44134	1.0063	1.14441	2.28816	0.500145	0.616973	NA
CG14650	1129.84	-0.166515	0.104547	-1.59272	0.111223	0.239318
CG31522	2189.91	-1.05094	0.26969	-3.89682	9.7464e-05	0.000913998
asRNA:CR43629	13.2987	0.288851	0.650269	0.444202	0.656897	0.782121
CG31523	1270.03	0.263257	0.17802	1.47881	0.139192	0.280257
Fip1	947.607	-0.208486	0.0875916	-2.38021	0.017303	0.0604153
CG34357	30.5748	2.25441	0.581463	3.87714	0.000105692	0.000974083
lncRNA:CR44317	29.868	-1.62446	0.732429	-2.21791	0.0265609	0.083325
5-HT2A	79.2571	-1.79678	0.727555	-2.46962	0.0135258	0.0500258
CG9775	1323.78	0.167801	0.0926752	1.81063	0.070198	0.172469
MED31	416.062	-0.133555	0.127816	-1.04491	0.296067	0.468901
slx1	35.2124	-0.711003	0.34329	-2.07114	0.0383453	0.110365
Dlip2	130.279	-0.249305	0.240908	-1.03486	0.300736	0.473576
rpk	56.5613	-0.773735	0.592261	-1.30641	0.191414	0.349811
Karybeta3	7192.85	0.240217	0.0867802	2.76811	0.00563825	0.0249521
spartin	184.801	0.374278	0.222129	1.68496	0.091997	0.210058
smash	6901.73	0.126386	0.160194	0.788953	0.430139	0.603682
lncRNA:CR44157	3.57195	-1.03089	0.965741	-1.06746	0.285765	0.45927
CG33927	3.89106	2.68938	1.85869	1.44692	0.147918	0.292766
eIF3f1	2685.97	-0.143015	0.128617	-1.11194	0.266163	0.437966
Nep2	18.108	-0.176959	0.673344	-0.262805	0.792701	0.875416
tacc	3013.36	-0.168276	0.119407	-1.40926	0.158757	0.307973
atms	818.641	-0.237637	0.0893674	-2.6591	0.00783486	0.0325037
CG44098	111.096	2.26254	0.593432	3.81264	0.000137491	0.00121644
CG14655	3.60467	-0.102601	1.06423	-0.0964087	0.923196	0.957228
CG17387	2.18304	-1.0816	1.15334	-0.937792	0.348351	0.522744
ctrip	5403.23	0.0828122	0.127021	0.651954	0.514431	0.676329
Hus1-like	272.076	-0.272988	0.229462	-1.18969	0.23417	0.402299
CG1129	715.154	0.575294	0.174343	3.29979	0.000967584	0.0060947
BBS5	0.729335	1.80244	3.25036	0.554538	0.579211	NA
CG14657	931.329	-0.208624	0.114863	-1.81629	0.0693266	0.171026
Gnf1	1306.41	-0.40707	0.137525	-2.95996	0.00307678	0.0154497
Cdep	2567.43	0.199022	0.171504	1.16045	0.245865	0.415644
lncRNA:CR45188	0.681622	-0.882781	2.51626	-0.350831	0.725715	NA
snRNA:U1:82Eb	0.619009	0.236389	2.66961	0.0885482	0.929441	NA
Ubc6	1632.19	0.786477	0.314907	2.49748	0.0125078	0.0470741
CG1124	25.4119	1.36794	0.57165	2.39297	0.0167128	0.0588094
CG14662	3.68977	3.14299	1.22508	2.56554	0.0103016	0.040529
lncRNA:CR43424	0.877063	2.62146	2.34351	1.1186	0.263311	NA
plh	3.74668	5.4074	1.62853	3.32042	0.000898825	0.00574662
corto	360.275	0.777126	0.291137	2.66928	0.00760145	0.031852
CG12007	584.267	1.3781	0.308976	4.46021	8.18802e-06	0.0001094
dpr16	3.16011	-2.49713	1.44829	-1.7242	0.0846724	0.197932
cno	3998.9	0.565492	0.150964	3.74587	0.000179773	0.00152277
Prosbeta2R2	56.4019	-1.91016	0.526142	-3.6305	0.000282877	0.00223494
CG1116	267.305	-0.0608448	0.159086	-0.382465	0.702117	0.813631
Sccpdh1	1031.2	-0.122534	0.167906	-0.72978	0.465525	0.635953
CG14664	3.84196	0.144648	0.831963	0.173864	0.861973	0.91991
Vps37B	414.26	0.221341	0.138211	1.60147	0.109272	0.236707
Kat60	637.102	0.264028	0.0928903	2.84236	0.00447807	0.0208955
Mms19	763.602	-0.261998	0.190343	-1.37645	0.168682	0.320429
rtp	0.719077	3.5545	2.41554	1.47151	0.141153	NA
CG12163	4536.82	0.362231	0.275456	1.31502	0.188502	0.34633
CG33293	1.53464	-2.58741	1.61274	-1.60436	0.108635	0.236076
asRNA:CR44019	1.64403	0.824459	1.3657	0.603691	0.546049	0.701949
CG1113	4.42239	2.93346	1.09987	2.66709	0.00765107	0.0319824
CG12173	460.205	-0.450741	0.118086	-3.81706	0.00013505	0.00120098
Hph	1371.21	-0.863786	0.306595	-2.81735	0.00484211	0.0221963
lncRNA:CR45793	6.07449	-4.13358	1.47259	-2.80701	0.00500037	0.022738
mtd	1341.7	-0.414188	0.0901848	-4.59266	4.37634e-06	6.30023e-05
CG31538	1.5012	-0.871424	1.62054	-0.537735	0.59076	0.736235
Tim17b1	0.483496	-1.34192	3.00441	-0.446649	0.655128	NA
CG11999	711.008	0.203139	0.159516	1.27347	0.20285	0.364011
CG1161	854.848	0.206288	0.12477	1.65335	0.0982602	0.21962
Prosbeta7	2253.16	0.0198681	0.18541	0.107158	0.914664	0.952544
Cerk	131.239	0.146573	0.169976	0.862317	0.388513	0.563604
RpII18	558.256	-0.185723	0.153128	-1.21286	0.225184	0.391425
hd	262.11	-0.413535	0.194788	-2.123	0.0337536	0.0996874
CG14667	127.232	-0.249454	0.164202	-1.51919	0.128715	0.265848
7B2	1.30038	1.97325	1.91037	1.03292	0.301644	0.474465
kkv	55.3127	6.08672	1.18207	5.14919	2.6161e-07	5.39521e-06
CG1172	344.111	0.0120078	0.123516	0.0972161	0.922555	0.957143
PEK	2098.64	0.0564389	0.190967	0.295543	0.767579	0.859561
RpL35A	9593.99	-0.367866	0.0945763	-3.88962	0.000100402	0.000936986
POLDIP2	505.573	-0.183479	0.0941384	-1.94904	0.051291	0.136534
mRpL44	489.029	-0.263409	0.196509	-1.34044	0.180101	0.335786
Snr1	751.611	-0.267888	0.146636	-1.8269	0.0677154	0.168084
Hcs	590.004	-0.199854	0.0963184	-2.07493	0.0379929	0.109718
ksr	511.789	-0.0353497	0.163053	-0.216799	0.828365	0.89984
CG31550	768.165	-0.15632	0.139805	-1.11813	0.263513	0.435018
NKCC	3.46882	-0.927224	0.969813	-0.956085	0.339029	0.513466
Nmdar1	5.85501	1.81321	0.90146	2.01142	0.0442812	0.121954
Itp-r83A	842.492	-0.125944	0.188688	-0.667472	0.504471	0.669499
CG2519	951.378	0.310985	0.10696	2.90749	0.00364338	0.0178028
mia	180.05	-0.38502	0.196803	-1.95637	0.0504215	0.134782
Pcmt	476.538	0.0495106	0.146288	0.338447	0.735027	0.836173
Snm1	292.134	-0.434946	0.132315	-3.28721	0.00101185	0.00632801
Pi4KIIalpha	747.18	0.546062	0.205501	2.65722	0.00787883	0.032637
CG14671	158.007	0.218743	0.157916	1.38519	0.165995	0.317202
CG12746	445.391	0.886436	0.234464	3.7807	0.000156389	0.00135815
CG2931	253.131	-0.0926627	0.172105	-0.538406	0.590296	0.736227
Rheb	657.314	-0.0752648	0.120523	-0.624484	0.532309	0.689718
CRMP	149.806	0.021368	0.274408	0.0778693	0.937932	0.965397
CG2926	2032.96	-0.308015	0.107896	-2.85474	0.00430715	0.0202649
Rev7	282.356	0.564386	0.400278	1.40999	0.158544	0.307726
noi	769.631	-0.126	0.143519	-0.87793	0.379982	0.555243
Vha26	4727.01	-0.268729	0.133578	-2.01178	0.0442435	0.121936
kra	5941.05	0.18111	0.17325	1.04537	0.295851	0.468796
snoRNA:Psi28S-3385b	1.80442	0.477082	1.64632	0.289787	0.771979	0.862721
snoRNA:Psi28S-3385a	1.35961	-1.79169	1.79812	-0.996422	0.319045	0.49252
snoRNA:Psi28S-3091b	0.7224	-0.880562	2.13029	-0.413354	0.679347	NA
snoRNA:Psi28S-3091a	1.04581	1.16596	1.9868	0.586851	0.557304	0.71129
snoRNA:Psi28S-3571	1.48672	0.644314	1.4863	0.433502	0.66465	0.787746
snoRNA:Psi28S-3186	1.85793	0.112933	1.39194	0.0811332	0.935336	0.964065
snoRNA:Psi28S-2442b	3.37722	0.793274	1.03999	0.762773	0.445599	0.61794
snoRNA:Psi28S-2442a	2.73337	-0.30923	1.08296	-0.285543	0.775229	0.864247
CG1427	209.125	-0.369142	0.156809	-2.35409	0.0185682	0.0633333
asl	520.293	-0.465599	0.191239	-2.43465	0.0149062	0.0539427
Rga	1368.47	0.0212152	0.116234	0.182521	0.855174	0.916467
asRNA:ASTR	1.14912	1.06109	2.38092	0.445663	0.65584	0.781926
sisRNA:1	3.67467	-0.153136	0.882961	-0.173435	0.86231	0.920007
asRNA:CR46135	11.5674	1.27511	0.56268	2.26613	0.0234434	0.0753869
Atu	946.248	-0.205682	0.140357	-1.46542	0.142805	0.285108
Spec2	355.21	1.06425	0.150508	7.07102	1.53795e-12	9.4344e-11
CG2911	99.4134	1.19052	0.261318	4.55584	5.21771e-06	7.36829e-05
RpL13A	16632.7	-0.187427	0.0865138	-2.16644	0.0302772	0.0916532
CG31549	1529.83	-0.277247	0.244359	-1.13459	0.256547	0.427289
CG12171	523.606	0.148454	0.21264	0.698148	0.485085	0.653863
CG31548	340.587	0.152706	0.301539	0.506423	0.61256	0.751632
CG12170	283.517	-0.48303	0.17281	-2.79515	0.00518764	0.0233796
MTA1-like	1261.75	-0.158096	0.112242	-1.40854	0.158972	0.308185
Sec23	1999.71	0.234056	0.110121	2.12544	0.0335498	0.0993013
elm	420.782	0.300967	0.128719	2.33818	0.019378	0.0653237
MED27	165.924	-0.558682	0.14651	-3.81326	0.000137147	0.00121515
CG2182	1085.03	0.105557	0.152164	0.693706	0.487867	0.656602
asRNA:CR44093	1.66507	-0.431856	1.72101	-0.250931	0.801867	0.882455
Wdr33	707.128	0.0651639	0.151123	0.431197	0.666325	0.788794
asRNA:CR46134	0.756347	-1.34372	2.60681	-0.515465	0.606228	NA
Xe7	682.54	-0.0632451	0.14085	-0.449023	0.653415	0.779903
Atg17	654.953	0.140744	0.141601	0.993946	0.320249	0.493928
Rab23	88.3378	-0.976916	0.302399	-3.23055	0.0012355	0.00746495
plx	260.266	-0.228516	0.293905	-0.777515	0.436855	0.610026
cas	7.75407	1.03798	0.672136	1.5443	0.122515	0.2569
CG1239	84.9323	0.420808	0.22823	1.84379	0.0652137	0.163136
CG2100	346.881	0.00940021	0.132888	0.0707381	0.943606	0.967996
CG1236	582.209	-0.0560076	0.103638	-0.540417	0.588909	0.73545
Sym	979.557	-0.431767	0.0969744	-4.45238	8.49243e-06	0.00011297
Madm	1007.51	-0.0581943	0.118719	-0.490183	0.624004	0.758907
CG2091	500.469	-0.305437	0.216061	-1.41366	0.157462	0.306057
Sec8	1100.48	0.0926759	0.134101	0.69109	0.489509	0.657159
CG2082	484.189	1.86102	0.182232	10.2123	1.74598e-24	5.42438e-22
jagn	783.226	0.0882252	0.154332	0.57166	0.567552	0.719981
kat-60L1	6.36063	1.34313	0.87769	1.5303	0.125944	0.261753
Hat1	967.231	-0.422296	0.120361	-3.50858	0.0004505	0.00327171
Rpn5	2844.18	-0.2532	0.237708	-1.06517	0.286797	0.459974
CG1218	315.773	0.169744	0.256293	0.662303	0.507777	0.672023
CG2046	469.877	-0.382309	0.161832	-2.36238	0.0181582	0.0624087
CG10979	1136.42	-0.514503	0.257293	-1.99968	0.0455353	0.124684
CG11000	27.402	-0.561879	0.449699	-1.24946	0.211499	0.375329
CG42675	16.1897	1.97509	0.796748	2.47894	0.0131773	0.0490191
Hpr1	589.221	-0.265838	0.0987603	-2.69175	0.00710781	0.0302098
CG2023	177.751	0.244478	0.150076	1.62902	0.103308	0.227888
dgrn	291.796	0.401337	0.168639	2.37987	0.0173189	0.0604153
CG1213	0.988187	3.17727	2.6786	1.18617	0.235556	NA
disp	760.297	-0.142984	0.234265	-0.610351	0.541629	0.69757
ECSIT	181.828	-0.212935	0.173904	-1.22444	0.220787	0.386337
CG2017	1113.82	1.15697	0.40328	2.8689	0.00411903	0.019571
asRNA:CR46133	7.22413	-1.61534	0.739092	-2.18558	0.0288465	0.0885061
Rm62	15187.9	-0.157717	0.154853	-1.01849	0.308443	0.481227
CG10280	35.4033	-0.624501	0.507398	-1.23079	0.218401	0.383555
CG11459	21.7678	-0.485419	0.736718	-0.658894	0.509964	0.673277
CR1075	0.846018	-2.61801	2.15886	-1.21268	0.225253	NA
Gasp	1091.9	2.5506	0.400669	6.36584	1.94218e-10	8.09747e-09
Obp83cd	38.8951	0.0529811	0.314567	0.168426	0.866249	0.922064
Vha14-2	2.95685	4.1793	1.79804	2.32436	0.0201062	0.0668889
CG1077	18.1012	0.802841	0.666062	1.20535	0.228066	0.394913
NPFR	0.63284	0.137674	3.38083	0.040722	0.967518	NA
Osi2	0.532274	0	3.57088	0	1	NA
Osi6	1.40488	-0.829319	1.73084	-0.479143	0.631837	0.764676
Osi17	1.05791	0	2.52494	0	1	1
CG17919	8.0736	5.57043	1.5568	3.57814	0.00034605	0.00263078
SmD2	981.599	-0.299701	0.162321	-1.84634	0.0648425	0.162545
CG18048	116.808	-0.347182	0.214884	-1.61567	0.106166	0.232594
Pak	1484.1	0.623347	0.135866	4.58795	4.47628e-06	6.42489e-05
CG42724	1092.86	-0.468213	0.164555	-2.84533	0.00443655	0.0207319
CG10286	749.53	-0.175069	0.201193	-0.870154	0.384216	0.559224
CRAT	323.65	0.121335	0.172369	0.703924	0.48148	0.650731
CG42564	11.2139	-1.59648	0.748795	-2.13207	0.0330013	0.0980671
CG1024	273.053	-0.207885	0.143325	-1.45044	0.146935	0.291284
TfIIFalpha	1233.71	-0.216712	0.119421	-1.8147	0.0695704	0.171408
gzl	943.987	0.211588	0.131125	1.61364	0.106606	0.233171
Dmtn	2243.08	-0.35361	0.174315	-2.02858	0.0425015	0.118441
gpp	1147.01	0.0745878	0.139391	0.535098	0.592582	0.737299
CG9727	659.557	-0.215988	0.129518	-1.66763	0.0953902	0.215385
Zif	447.496	-0.283973	0.132939	-2.13611	0.0326704	0.0972638
Neurochondrin	1.17252	1.04921	2.47057	0.424683	0.671068	0.791653
CG15186	7.36248	-0.215631	1.16375	-0.18529	0.853002	0.915711
Taf1	1733.05	0.00112453	0.099623	0.0112878	0.990994	0.995328
CG1307	494.569	-0.196652	0.129926	-1.51357	0.130136	0.267865
twr	1115.05	-0.193201	0.121775	-1.58654	0.112617	0.241455
agt	392.822	0.0923949	0.431247	0.214251	0.830352	0.901038
zen	19.867	-0.731649	0.532816	-1.37317	0.169699	0.321726
bcd	37.1889	-0.0685977	0.530459	-0.129318	0.897106	0.942823
lncRNA:CR45593	95.3866	-1.03117	0.370563	-2.78272	0.0053906	0.0241361
Ama	5527.81	0.994733	0.222837	4.46395	8.04639e-06	0.000107844
lncRNA:CR44930	1.97852	-1.38039	1.18006	-1.16976	0.2421	0.411373
lncRNA:CR44932	0.573916	0	3.97284	0	1	NA
Antp	70.6541	-0.241034	0.465949	-0.517296	0.604949	0.74581
lncRNA:CR43252	0.404637	-1.85175	2.88651	-0.641518	0.521186	NA
Sodh-1	0.670485	3.56285	2.51471	1.41681	0.15654	NA
CG1105	473.905	0.966593	0.233385	4.14163	3.44844e-05	0.000379999
CG1965	422.949	0.0494051	0.119338	0.413991	0.67888	0.798424
Ufl1	450.424	0.111175	0.099361	1.1189	0.263183	0.434772
CG1943	4569.83	-0.111976	0.146583	-0.76391	0.444921	0.61744
Ref1	3137.8	-0.0866799	0.148071	-0.585394	0.558283	0.71185
Dpck	230.169	-0.825857	0.192094	-4.29924	1.71384e-05	0.000208672
Tailor	903.681	0.128787	0.106582	1.20834	0.226918	0.393562
asRNA:CR45907	20.5679	-0.644174	0.551728	-1.16756	0.242985	0.412462
alphaTub84B	33553.3	0.100091	0.223095	0.448646	0.653687	0.780034
lncRNA:CR43685	123.004	0.132456	0.213621	0.620049	0.535225	0.692537
e(y)2b	5.42415	-2.04693	1.23074	-1.66317	0.0962786	0.216447
Alh	467.315	-0.684928	0.122574	-5.58788	2.29856e-08	6.28905e-07
Mlp84B	18.6722	-0.29934	0.475083	-0.63008	0.528642	0.687034
CG10098	314.861	1.53417	0.206194	7.44041	1.00371e-13	7.55213e-12
CG10068	192.936	0.298555	0.168691	1.76984	0.0767543	0.184586
CR42875	22.0091	-0.414964	0.422573	-0.981992	0.326104	0.50049
CG31248	6.26091	-0.565256	0.823529	-0.686382	0.492472	0.65985
CG2656	319.289	-0.282397	0.179028	-1.57739	0.114706	0.24501
gfzf	895.503	-0.16187	0.125887	-1.28583	0.198501	0.358882
Sas-4	427.288	-0.417535	0.125697	-3.32175	0.000894546	0.0057245
MAGE	151.504	-0.291044	0.170168	-1.71033	0.0872041	0.202084
sas	8.77947	3.11857	0.92002	3.38967	0.000699761	0.00470958
CG10055	495.177	0.32148	0.182464	1.76188	0.0780895	0.186759
lap	877.265	0.566086	0.0923109	6.13239	8.65698e-10	3.26962e-08
CG14609	0.565959	0.237695	2.77627	0.0856168	0.931771	NA
CG14606	6.4775	4.05401	1.67759	2.41657	0.0156677	0.0559873
CG14605	17.9636	4.02865	1.34568	2.99376	0.00275565	0.014261
thw	255.46	0.0641744	0.945606	0.0678659	0.945892	0.969034
CG1234	730.635	-0.18689	0.109661	-1.70424	0.0883356	0.204117
CG10053	142.339	0.0461804	0.168682	0.273772	0.78426	0.870085
CG1227	181.642	0.149271	0.171922	0.868248	0.385258	0.560318
CG10050	85.2849	-0.428988	0.261644	-1.63959	0.101091	0.22423
Gld	1.08582	0.363649	2.13122	0.170629	0.864515	0.921034
rn	15.4752	-1.41625	1.07403	-1.31864	0.187291	0.344368
RacGAP84C	8.63548	3.49326	1.21069	2.88536	0.00390969	0.018825
CG1142	399.188	-0.279921	0.17439	-1.60514	0.108462	0.235854
scaRNA:MeU5-C46	3.28247	-0.952888	1.28103	-0.743844	0.456971	0.627919
snRNA:7SK	20.3464	0.529152	0.933428	0.56689	0.570789	0.722167
alpha-Est10	331.16	0.831786	0.212449	3.91523	9.03169e-05	0.000860378
alpha-Est9	982.587	-0.9283	0.392076	-2.36765	0.0179015	0.0618348
Mics1	3.54506	-2.08489	1.38007	-1.51071	0.130862	0.268566
alpha-Est8	1.03779	1.03921	1.83133	0.567462	0.5704	0.722072
alpha-Est7	43.8052	2.46714	0.609663	4.04673	5.19382e-05	0.000541361
alpha-Est4aPsi	2.06268	4.90119	1.8619	2.63236	0.00847943	0.0347069
Rtnl2	1.61983	-1.10829	1.48982	-0.743908	0.456932	0.627919
alphaTub84D	2375.46	-0.726964	0.317872	-2.28697	0.0221974	0.0723506
alpha-Est5	15.4262	1.04069	0.718939	1.44754	0.147747	0.292487
alpha-Est4	15.8225	-0.195907	0.412088	-0.475401	0.634501	0.766159
asRNA:CR46128	1.34069	1.70608	1.45007	1.17655	0.239376	0.408475
alpha-Est3	153.413	-0.0421666	0.216398	-0.194856	0.845505	0.910735
alpha-Est2	1.64086	1.13831	2.3977	0.474751	0.634964	0.766377
alpha-Est1	1.70111	1.98628	1.67494	1.18588	0.235669	0.404082
Nlg1	87.9594	0.73393	0.606747	1.20962	0.226426	0.392921
pyd3	203.071	1.57144	0.397358	3.95472	7.6624e-05	0.000748444
Sp7	225.744	2.55123	0.432318	5.90128	3.60683e-09	1.19784e-07
lncRNA:CR46225	0.678049	0.945017	3.40694	0.27738	0.781489	NA
CG10086	4.95828	6.93626	1.73394	4.00029	6.32649e-05	0.000632715
CG2641	126.587	0.893627	0.235395	3.79628	0.000146884	0.0012837
CG18268	0.876508	1.19617	2.53089	0.472629	0.636478	NA
CG2993	6.69221	0.253193	0.862619	0.293517	0.769127	0.860733
sgll	460.4	-0.126096	0.143971	-0.875846	0.381114	0.556052
CG31473	10.948	1.81426	0.579291	3.13186	0.00173702	0.00976
CG34384	1.13998	3.98107	2.42928	1.63879	0.101258	0.224316
CG17816	397.119	-0.994255	0.235752	-4.21738	2.47157e-05	0.000286102
lncRNA:CR46127	0.602147	-0.701492	2.51417	-0.279016	0.780233	NA
ArgRS-m	232.809	0.0530382	0.133335	0.397781	0.690791	0.805937
mRpS9	1010.24	-0.0460369	0.119392	-0.385593	0.699798	0.812172
wtrw	647.874	-0.0329325	0.368935	-0.0892637	0.928872	0.960074
EMC1	1795.85	-0.251542	0.0828966	-3.0344	0.00241011	0.0127467
Taf7	169.14	0.0443044	0.172843	0.256328	0.797697	0.879623
Prat	972.703	-0.572554	0.118671	-4.82471	1.40207e-06	2.28482e-05
CG2846	308.174	-0.428047	0.145183	-2.94833	0.00319499	0.015927
CG2678	65.6367	0.788443	0.367908	2.14304	0.0321096	0.0959204
CG10445	650.674	-0.0402451	0.217716	-0.184851	0.853346	0.915711
lds	1644.87	-0.569675	0.191145	-2.98032	0.00287943	0.014704
dsx	5278.17	-0.163174	0.139307	-1.17133	0.241467	0.410805
CD98hc	1336.8	0.902018	0.243939	3.69772	0.000217541	0.00179225
ELOVL	193.045	8.19517	0.645775	12.6904	6.68042e-37	1.07232e-33
PIG-H	115.771	0.12116	0.204168	0.593434	0.552891	0.708293
Kmn2	105.226	-0.237014	0.321326	-0.737612	0.460751	0.631581
CG2698	689.853	0.571137	0.241347	2.36645	0.0179594	0.0619288
CG2767	817.191	0.0581729	0.115705	0.502771	0.615125	0.753341
CG11052	2.0291	-1.54283	1.44636	-1.06669	0.28611	0.459484
CG3223	394.08	0.152344	0.152931	0.996156	0.319175	0.492623
CG10435	416.416	-0.0545108	0.15559	-0.350349	0.726077	0.830896
Pbp95	134.271	-0.100612	0.177373	-0.567235	0.570555	0.722157
CG2747	1469.74	0.564856	0.177525	3.18184	0.00146344	0.00854722
ImpE3	12.67	-0.382358	0.513641	-0.744407	0.45663	0.62781
CG10903	298.021	0.1141	0.187822	0.607491	0.543525	0.699378
CG11035	40.379	0.568353	0.323829	1.7551	0.0792416	0.188583
unc-45	937.841	0.669434	0.119768	5.58942	2.27833e-08	6.26554e-07
mAChR-B	6.32363	2.3802	0.782869	3.04036	0.00236297	0.0125227
CG7910	0.935854	-0.382911	1.76338	-0.217146	0.828094	NA
lncRNA:CR44330	3.26757	-1.16927	1.46724	-0.796917	0.425499	0.599208
CG7900	157.555	0.32784	0.411324	0.797034	0.425431	0.5992
puc	1450.49	1.17833	0.235854	4.99601	5.85282e-07	1.07779e-05
lncRNA:CR44331	11.5225	1.97564	0.662966	2.98	0.00288249	0.014704
CG7878	3368.89	-0.535623	0.0876091	-6.11378	9.72954e-10	3.63199e-08
CG9667	191.419	0.0314014	0.174368	0.180088	0.857084	0.917547
Arl8	404.509	0.497668	0.139371	3.57082	0.000355866	0.00269023
CG7800	579.268	0.181953	0.178139	1.02141	0.307061	0.479817
CG18249	4.89506	-1.29989	0.972533	-1.3366	0.181352	0.337051
asRNA:CR45549	3.2443	3.17949	1.36334	2.33214	0.0196934	0.065994
DNApol-iota	493.764	1.19934	0.276768	4.33335	1.46855e-05	0.000182263
Ada2b	1010.17	0.883412	0.213992	4.12825	3.65531e-05	0.000400049
CG9636	1163	0.203267	0.160841	1.26377	0.206311	0.368385
CG15864	35.2714	-1.14207	0.452626	-2.5232	0.0116292	0.0446572
mtg	32.6574	-0.992343	0.478602	-2.07342	0.0381332	0.109991
CR18228	38.053	3.62024	0.754623	4.79742	1.60723e-06	2.55855e-05
RpA-70	4717.05	0.0397085	0.260054	0.152693	0.87864	0.930508
Mcm2	1722.56	-0.681384	0.177241	-3.84439	0.000120852	0.00109084
CG9630	275.675	0.00421223	0.154931	0.0271878	0.97831	0.987671
lncRNA:CR44318	0.832639	0.228907	2.2576	0.101394	0.919238	NA
Nazo	48.2983	-0.787315	0.608961	-1.29288	0.196051	0.355923
CG11672	0.851272	3.39273	3.17543	1.06843	0.285326	NA
CG31464	0.866118	1.05707	2.14399	0.49304	0.621984	NA
CG9626	303.384	-1.12486	0.395116	-2.84691	0.00441456	0.0206536
mRpL1	646.751	-0.329361	0.158481	-2.07824	0.0376871	0.109096
nac	112.691	0.0581837	0.202541	0.287269	0.773906	0.863772
Sgt1	349.983	0.518224	0.163003	3.17923	0.00147668	0.00859848
tex	311.548	-0.213757	0.163902	-1.30418	0.192172	0.350864
CG7483	1187.38	-0.351224	0.164948	-2.1293	0.0332293	0.0985925
Coq2	240.369	0.00852889	0.196309	0.0434463	0.965346	0.980515
CG7443	4.67493	3.45367	1.15315	2.99499	0.00274449	0.0142292
COX7A	1311.97	-0.63854	0.22324	-2.86033	0.00423204	0.01997
Arl2	245.003	0.109265	0.163192	0.669552	0.503144	0.668475
CG9601	334.416	0.125116	0.144955	0.863138	0.388062	0.563204
COX7AL	8.43643	-1.44622	1.0917	-1.32474	0.185257	0.341868
DppIII	4527.86	-0.265602	0.0686373	-3.86964	0.000108996	0.000995959
CG7352	87.5767	-0.453242	0.488159	-0.928473	0.353162	0.527485
Atg13	384.455	-0.10911	0.133023	-0.820235	0.412082	0.586661
stck	895.519	1.11705	0.14503	7.7022	1.33744e-14	1.12033e-12
CG9684	867.818	0.14238	0.164785	0.864036	0.387568	0.562997
CG7963	1.58623	1.31077	1.9684	0.665909	0.505469	0.670269
CG45263	27.6639	1.65229	0.56476	2.92566	0.00343731	0.0169388
CG11737	255.182	0.153881	0.155216	0.991397	0.321492	0.495406
CG31454	117.372	0.296541	0.318256	0.931771	0.351455	0.525698
pch2	705.021	-0.0617638	0.135872	-0.454574	0.649416	0.777733
mRpS18A	236.763	-0.442268	0.245588	-1.80085	0.071726	0.175509
CG31460	225.843	-0.250682	0.16424	-1.52631	0.126931	0.263244
asRNA:CR44291	11.6472	-0.461193	0.513	-0.899011	0.368647	0.544462
Cenp-C	534.524	-0.619853	0.196914	-3.14783	0.00164489	0.00936287
Cyp313b1	0.899668	2.22059	2.43303	0.912688	0.361406	NA
Mkk4	1246.96	0.0592594	0.0663513	0.893115	0.371796	0.546932
SLIRP2	30.7774	-0.0266193	0.407011	-0.065402	0.947854	0.970369
Dhod	710.551	-0.411146	0.126039	-3.26205	0.00110611	0.00679832
CG11753	223.324	0.385508	0.190414	2.02458	0.0429102	0.119201
CG42489	36.1732	-1.64132	0.73464	-2.23418	0.0254713	0.0804573
bel	5696.28	-0.0624614	0.132008	-0.473165	0.636095	0.76693
p	508.951	-0.297637	0.123944	-2.40139	0.0163331	0.0578113
CG8032	190.896	0.102191	0.193015	0.529448	0.596495	0.739362
CG8036	5358.37	-0.62215	0.146205	-4.25532	2.08754e-05	0.000245783
mRpL19	369.065	-0.38174	0.137281	-2.78072	0.00542377	0.0242508
CG9773	324.802	0.69948	0.279396	2.50354	0.0122958	0.0465489
CG8043	258.631	-0.39905	0.195613	-2.04	0.0413507	0.116108
CG11755	84.9214	-0.323127	0.232908	-1.38736	0.165333	0.31625
hb	3.77723	2.33278	1.1057	2.10978	0.0348775	0.102441
Cks85A	244.93	-0.404313	0.1679	-2.40807	0.0160372	0.0569943
CG8112	33.9107	0.355861	0.483661	0.735764	0.461874	0.632671
TMEM216	134.642	-0.0886041	0.186898	-0.474077	0.635445	0.766482
CG11760	1.6776	-0.493105	1.42874	-0.345133	0.729995	0.833155
CG8136	3.98892	0.0833373	1.00645	0.0828034	0.934008	0.9633
nom	564.302	-0.554885	0.158297	-3.50533	0.000456034	0.0033023
ouib	1.06967	1.16151	1.75427	0.6621	0.507907	0.672023
CG8159	64.53	0.564987	0.239185	2.36213	0.0181701	0.0624094
ranshi	40.2987	0.366662	0.278982	1.31428	0.188751	0.346442
M1BP	469.83	0.248722	0.189377	1.31337	0.189058	0.346823
CG8202	227.386	0.776565	0.189219	4.10406	4.0596e-05	0.000436849
CG9801	343.132	5.39988	0.509182	10.605	2.82445e-26	1.13343e-23
CG8223	2785.59	-0.186329	0.146173	-1.27472	0.202409	0.363559
CCT7	5891.18	-0.220563	0.0850728	-2.59263	0.00952439	0.0379832
CG9839	329.01	0.182336	0.155325	1.1739	0.240436	0.409703
hng2	116.126	-0.477024	0.241707	-1.97356	0.0484313	0.13051
CG9837	382.823	0.215878	0.318317	0.678184	0.497655	0.663655
aqz	2579.79	-0.428414	0.202509	-2.11553	0.034385	0.101335
lncRNA:CR43130	2.41935	0.0820213	1.70514	0.0481025	0.961635	0.978399
CG8369	7.22678	1.00643	0.83785	1.2012	0.229672	0.396553
IscU	1343.52	-0.0959356	0.290167	-0.330622	0.74093	0.840289
CG8379	589.449	0.343956	0.14265	2.41119	0.0159007	0.0566555
pyd	6409.29	-0.0542409	0.1698	-0.319441	0.749392	0.846353
osk	13.9808	2.35532	0.597654	3.94095	8.11603e-05	0.000786373
ScsbetaA	2468.23	0.433724	0.115545	3.75373	0.00017422	0.00148225
CG11964	478.387	-0.149943	0.153293	-0.978147	0.328002	0.502943
ich	156.839	1.83	0.36787	4.97459	6.53854e-07	1.1833e-05
CAHbeta	21.5734	1.67747	0.439241	3.81903	0.00013398	0.00119257
RagA-B	468.028	0.388356	0.155662	2.49487	0.0126003	0.0472744
CG11970	580.339	-0.255529	0.125943	-2.02892	0.0424662	0.118411
E(var)3-9	791.157	0.102876	0.121453	0.847043	0.396971	0.571485
CG11975	383.271	0.176785	0.129655	1.3635	0.172724	0.326166
CG31100	0.557364	-0.901829	3.40238	-0.265058	0.790964	NA
CG11980	637.171	-0.167144	0.1947	-0.858466	0.390635	0.565447
Prosbeta3	1570.45	-0.174812	0.2135	-0.818792	0.412905	0.587549
Iru	531.651	-0.0490511	0.110578	-0.443589	0.65734	0.782358
CG11983	47.9608	-1.14771	0.304611	-3.76779	0.000164701	0.00142136
Kcmf1	1196.07	0.0784483	0.131238	0.597755	0.550003	0.705431
Sf3b5	170.756	-0.635945	0.28787	-2.20914	0.0271649	0.084514
CG11986	256.411	-0.323998	0.130998	-2.4733	0.0133872	0.0495812
tgo	805.886	0.13346	0.10283	1.29787	0.194333	0.353649
neur	293.652	0.638276	0.237311	2.68962	0.00715341	0.03035
hyx	800.595	-0.259396	0.109503	-2.36885	0.0178436	0.0617061
Nmdmc	957.082	-0.0933652	0.196964	-0.474021	0.635485	0.766482
Rel	1957.2	1.17067	0.129706	9.02552	1.78838e-19	2.69123e-17
Mst85C	306.512	-0.147388	0.138141	-1.06694	0.285999	0.459382
Kdm2	949.789	-0.0344907	0.124677	-0.276641	0.782056	0.868726
beag	380.257	0.095726	0.139927	0.684113	0.493904	0.660825
Ada	124.088	-0.346959	0.211725	-1.63873	0.10127	0.224316
pum	1767.06	0.0615949	0.198723	0.309954	0.756596	0.851756
D1	3930.86	-0.630448	0.208565	-3.0228	0.0025045	0.0131306
Vps15	372.443	0.346369	0.174806	1.98145	0.0475408	0.128686
CG8420	3.12933	3.00513	1.83922	1.63391	0.102277	0.22608
CG16734	162.052	-0.166801	0.247805	-0.673115	0.500874	0.666379
CG16736	2.60255	-3.91514	1.67024	-2.34406	0.0190753	0.0645517
Ibf2	185.218	-0.718187	0.193291	-3.71557	0.000202745	0.00169059
Ibf1	191.783	0.0137408	0.208804	0.0658071	0.947531	0.9703
ATP6AP2	1681.16	0.0340039	0.0854244	0.398058	0.690587	0.805937
sage	89.1864	0.626871	0.442765	1.41581	0.156831	0.305221
TrpRS	1110.24	0.260734	0.298739	0.87278	0.382783	0.558044
Vps16A	604.135	-0.234355	0.12201	-1.92079	0.0547583	0.143426
lncRNA:CR46350	13.4045	0.296559	0.58253	0.509088	0.61069	0.750103
CG8861	0.345717	0	4.41124	0	1	NA
CG12951	13.6415	-0.146772	0.62929	-0.233234	0.81558	0.892191
CG16749	59.6351	-0.199396	0.415984	-0.479335	0.6317	0.764676
Aduk	793.711	0.38302	0.0974573	3.93013	8.49011e-05	0.000816866
pasi2	115.327	0.966813	0.375087	2.57757	0.00994985	0.0393217
lncRNA:CR43301	87.0342	-0.866401	0.300454	-2.88363	0.00393114	0.0189021
CG45050	4022.28	0.282008	0.147767	1.90846	0.0563315	0.14638
snoRNA:Me18S-G1358b	0.785956	0.414908	2.29432	0.180842	0.856492	NA
CG43675	3.37198	-0.59447	1.05924	-0.561223	0.574645	0.724747
CG18473	8.19537	1.80186	0.651328	2.76643	0.00566729	0.025043
Srr	1.5706	0.643127	1.41174	0.455557	0.648708	0.777262
FER	1487.69	0.6444	0.455127	1.41587	0.156814	0.305221
CG34117	110.651	-0.223775	0.219475	-1.01959	0.307922	0.480725
RpL34b	10509.8	-0.102014	0.0863469	-1.18145	0.237425	0.406441
CG8132	130.815	-0.292807	0.181328	-1.6148	0.106355	0.232902
CG9356	172.271	0.433947	0.194596	2.22998	0.0257484	0.0811051
Task7	0.759304	-0.831869	2.19715	-0.378614	0.704975	NA
alpha-Man-IIa	543.988	-0.271697	0.12694	-2.14036	0.0323258	0.0964169
ps	1594.67	0.251324	0.150811	1.66649	0.0956168	0.215715
GstZ1	99.2668	-0.433087	0.385409	-1.12371	0.261137	0.432323
CG16779	0.925925	0.747281	2.9576	0.252665	0.800527	NA
RhoL	1148.46	0.44145	0.264981	1.66597	0.0957201	0.215796
CG8149	798.196	-0.224996	0.107069	-2.1014	0.0356056	0.104135
rump	2210.41	-0.259835	0.251261	-1.03412	0.301079	0.473883
Ras85D	1440.76	0.448481	0.0847432	5.29223	1.20831e-07	2.70982e-06
Rlb1	232.084	-0.207605	0.149213	-1.39134	0.164124	0.314688
mRpL47	392.707	-0.204277	0.164291	-1.24338	0.213727	0.377551
CG8176	902.965	0.154253	0.15093	1.02201	0.306774	0.479817
JHDM2	175.382	-0.189964	0.19843	-0.957335	0.338398	0.513246
by	807.665	1.29528	0.207717	6.2358	4.49485e-10	1.76693e-08
mura	492.918	-0.159486	0.258631	-0.616653	0.537463	0.69462
lncRNA:CR42549	262.207	0.305046	0.208273	1.46464	0.143018	0.285414
RnpS1	644.982	-0.1402	0.135027	-1.03831	0.299126	0.472185
CG9386	81.9856	0.538667	0.221002	2.43739	0.0147938	0.0536442
CG8199	240.766	0.0761352	0.186229	0.408826	0.682667	0.801312
AP-1mu	803.82	-0.058774	0.0923611	-0.636351	0.524548	0.684118
MBD-like	284.338	-0.0180264	0.154491	-0.116682	0.907112	0.948577
CG9393	446.27	-0.000242247	0.190233	-0.00127342	0.998984	0.999607
Vps45	196.487	0.107729	0.145267	0.741595	0.458333	0.629073
CG16789	27.7667	0.0339764	0.363058	0.093584	0.92544	0.95857
CG16790	64.7903	0.0892154	0.253797	0.351522	0.725197	0.830286
CG9396	0.872471	0.0700244	2.82269	0.0248076	0.980208	NA
CG9399	151.85	-0.59776	0.229802	-2.60119	0.00929003	0.0372801
Kap-alpha3	2890.16	0.0995737	0.0862348	1.15468	0.248221	0.418349
Son	280.312	-0.315857	0.16171	-1.95324	0.0507914	0.135542
CG8301	131.546	0.229014	0.52337	0.437576	0.661693	0.785791
P58IPK	887.516	0.28772	0.173398	1.6593	0.097055	0.217786
bocks	714.01	0.914348	0.261893	3.4913	0.000480672	0.00344446
CG8312	154.496	-0.362753	0.212399	-1.70788	0.0876577	0.202891
CG9427	0.670935	1.10028	2.00434	0.548952	0.583038	NA
CG8319	189.756	0.0648211	0.186509	0.347548	0.728179	0.832247
Calr	8354.03	0.117162	0.0936122	1.25156	0.210729	0.374522
sisRNA:CR46357	0.336393	-0.673087	4.323	-0.155699	0.87627	NA
SpdS	639.37	-0.648297	0.214075	-3.02837	0.00245876	0.012933
asRNA:CR45053	5.13588	0.433311	0.833347	0.519964	0.603088	0.744229
Scm	753.186	0.0604241	0.144585	0.417914	0.67601	0.79602
Dh44	0.920664	4.48275	3.20678	1.3979	0.162144	NA
CG9492	14.7457	-1.58524	1.00576	-1.57615	0.114991	0.245398
p23	5478.94	-0.398202	0.202863	-1.96291	0.0496564	0.133289
nmdyn-D7	88.7724	0.302714	0.242012	1.25082	0.210998	0.374793
CG9444	7.16594	-0.229952	0.661926	-0.347399	0.728292	0.832247
eca	135.591	-0.00725737	0.265395	-0.0273455	0.978184	0.987671
Unc-115b	3.9621	0.354841	0.908435	0.390607	0.696088	0.80986
Unc-115a	463.039	0.890388	0.147983	6.01681	1.77888e-09	6.18498e-08
trbd	429.292	0.310551	0.137054	2.2659	0.0234575	0.0754071
dmt	668.925	0.331554	0.158973	2.0856	0.0370147	0.107506
scaRNA:PsiU1-6	0.660319	-0.702063	2.49837	-0.281009	0.778704	NA
hyd	5088.08	-0.28019	0.118278	-2.36891	0.0178406	0.0617061
alphaTub85E	49.5552	4.63226	1.17915	3.92846	8.54899e-05	0.000819257
side-VII	3.74274	-1.77444	1.22316	-1.45069	0.146865	0.29122
Pnn	291.125	-0.268131	0.18086	-1.48253	0.138199	0.278977
CG34409	48.824	2.10163	0.324724	6.47207	9.66699e-11	4.33036e-09
CG12948	576.479	0.0122396	0.141059	0.0867696	0.930855	0.961504
PpD3	1099.11	-0.183651	0.107036	-1.7158	0.0861993	0.200528
CG16908	301.831	-0.322399	0.158716	-2.03129	0.0422257	0.117911
Rpt3R	380.959	-0.959815	0.145073	-6.61606	3.68889e-11	1.77638e-09
CG8412	366.696	0.316439	0.355206	0.890859	0.373005	0.547874
Mpi	203.718	0.293525	0.32807	0.894704	0.370945	0.546348
Snap24	1024.98	0.412659	0.0926195	4.45542	8.37285e-06	0.000111534
CG8478	605.519	-0.424953	0.138107	-3.07699	0.00209105	0.0114037
MED6	272.993	-0.166434	0.169009	-0.984767	0.324738	0.498972
Naa80	202.857	0.17848	0.176838	1.00929	0.312838	0.485678
CG9471	358.668	-1.12322	0.133373	-8.42164	3.7124e-17	4.25645e-15
Whamy	12.2201	3.36158	1.02877	3.26756	0.00108478	0.00669282
topi	75.2433	-0.966334	0.230308	-4.19583	2.71873e-05	0.000309505
RpS29	9318.33	-0.35467	0.111131	-3.19145	0.00141558	0.00829792
snoRNA:Psi18S-1275	1.78881	-0.543579	1.68274	-0.323032	0.746671	0.844795
asRNA:CR31514	1.10373	-1.80576	1.85817	-0.971795	0.331152	0.505601
CG12947	47.1227	-1.58616	0.499905	-3.17293	0.00150908	0.00871865
MtnA	245.942	-0.627518	0.268852	-2.33406	0.0195925	0.0657474
CG8500	75.7202	-0.458508	0.47406	-0.967193	0.333448	0.508219
CG12945	470.486	0.353397	0.149015	2.37156	0.0177131	0.0614536
CG8507	1890.11	0.2875	0.159019	1.80796	0.070612	0.173309
CG8516	974.291	-0.188471	0.0949346	-1.98527	0.0471139	0.127854
CG9467	840.602	0.480049	0.125247	3.83282	0.000126681	0.00113494
CG8526	42.5207	-0.688511	0.918253	-0.749806	0.453372	0.625212
FBXO11	990.608	0.325225	0.126294	2.57514	0.01002	0.0395664
asRNA:CR44035	7.47782	0.246425	1.27955	0.192587	0.847282	0.911853
eloF	0.750523	2.00711	2.33045	0.861254	0.389098	NA
CG16904	0.924361	4.57232	2.19719	2.08099	0.0374349	NA
CG42857	2.42364	-0.318303	1.73848	-0.183093	0.854725	0.916178
Teh1	3.22358	1.01031	1.44053	0.701347	0.483086	0.651758
Glut4EF	173.514	-0.199302	0.306586	-0.650067	0.515649	0.67715
Art4	576.898	-0.0862924	0.159798	-0.54001	0.58919	0.735609
CG5359	185.079	-0.385089	0.240985	-1.59798	0.110047	0.237779
Mical	1712.39	0.0575982	0.118101	0.487701	0.625761	0.76018
CG3909	383.703	-0.290539	0.239379	-1.21372	0.224854	0.391108
CG11722	81.951	-0.184917	0.283007	-0.6534	0.513499	0.675708
mtTFB2	169.275	-0.210812	0.167612	-1.25774	0.208487	0.371454
CG12811	214.098	-0.0877077	0.138701	-0.632351	0.527158	0.685777
ohgt	415.802	-0.01562	0.113481	-0.137644	0.890522	0.93795
Fancl	91.6135	-0.667676	0.299648	-2.2282	0.0258673	0.0814143
nerfin-2	0.971922	3.40541	3.10278	1.09753	0.272408	NA
lncRNA:CR45054	36.338	-0.996084	0.596034	-1.67119	0.0946849	0.214335
lncRNA:CR43459	35.3755	-1.16212	0.467852	-2.48394	0.0129937	0.0484672
Fmr1	2610.05	-0.142807	0.0779454	-1.83214	0.0669303	0.166608
CAH7	10.8579	-2.16965	0.82093	-2.64291	0.00821961	0.0338159
ATPsynepsilonL	6.84479	0.0041039	0.975065	0.00420885	0.996642	0.998508
knk	1.61711	0.132528	1.8233	0.0726859	0.942056	0.967253
tws	2185.08	-0.54331	0.184527	-2.94434	0.00323643	0.0161014
TAF1B	448.631	-0.287592	0.120739	-2.38193	0.0172222	0.0602059
Invadolysin	167.365	0.362337	0.258268	1.40295	0.160632	0.310141
CG6254	182.595	0.0983036	0.191303	0.513863	0.607347	0.747905
Best1	1385.45	0.266738	0.216903	1.22976	0.218789	0.383881
CG12814	107.568	-0.593533	0.612173	-0.96955	0.332271	0.506923
Syn	3.7092	0.632934	1.24221	0.509524	0.610385	0.749919
Timp	2124.05	0.933497	0.335286	2.78418	0.00536631	0.0240722
CG42795	0.787225	-0.941448	2.62624	-0.358478	0.719986	NA
Sirt6	106.662	0.133823	0.268602	0.498222	0.618328	0.755534
pont	1379.43	-0.279275	0.148798	-1.87687	0.0605355	0.154852
Nuak1	735.844	0.178603	0.258298	0.691461	0.489276	0.657159
CG6293	1250.4	0.792784	0.269259	2.94432	0.00323667	0.0161014
Bruce	4786.99	0.0849765	0.182441	0.465775	0.641377	0.770582
CG12818	134.509	-0.438495	0.171022	-2.56397	0.0103482	0.0406363
sle	2540.34	-0.096678	0.140539	-0.687907	0.491511	0.659015
CG12592	81.0955	-0.182978	0.216234	-0.846206	0.397438	0.571814
CG18545	1.66918	-1.94849	1.61526	-1.2063	0.227702	0.394566
jumu	1330	-0.119096	0.13652	-0.872368	0.383008	0.558224
Rfx	149.719	0.189629	0.178554	1.06203	0.288224	0.461263
lncRNA:CR44938	0.530214	-2.85676	3.17414	-0.900009	0.368115	NA
cwo	1075.74	0.0978449	0.230193	0.425055	0.670796	0.791487
mthl11	0.539818	-0.451002	2.50468	-0.180063	0.857103	NA
CG6325	346.207	0.144807	0.106559	1.35894	0.174164	0.327485
Irp-1B	1300.35	0.345715	0.168582	2.05072	0.0402943	0.11424
Rrp46	206.041	-0.345416	0.255636	-1.3512	0.176631	0.331036
CG6345	122.175	-0.321224	0.184529	-1.74078	0.0817229	0.192674
Cyp12e1	237.564	3.17192	0.344651	9.20328	3.47197e-20	5.48173e-18
hth	96.2309	11.5544	1.558	7.41621	1.20523e-13	8.86234e-12
CG14688	1.06305	1.71564	1.85633	0.924207	0.355379	0.529904
pug	237.784	-0.161938	0.149733	-1.08151	0.279469	0.451757
CG14683	532.95	-0.0715906	0.23256	-0.307837	0.758207	0.852772
CG31391	7.27232	-1.44464	0.840392	-1.71901	0.0856133	0.199575
CG31467	34.0477	-0.54431	0.340771	-1.59729	0.110201	0.237979
CG31278	61.8525	0.00453328	0.261529	0.0173337	0.98617	0.992257
CG31373	122.056	-0.199798	0.298965	-0.668298	0.503944	0.669261
TkR86C	0.598568	0.0628715	3.19408	0.0196838	0.984296	NA
CG31272	0.717321	0.0608414	3.33485	0.0182441	0.985444	NA
MED7	309.309	-0.208508	0.132932	-1.56853	0.116758	0.248155
Cap-H2	291.442	-0.441279	0.178848	-2.46734	0.0136122	0.0502441
TfIIFbeta	253.452	-0.341311	0.138313	-2.46768	0.0135994	0.0502399
CG45076	5.71856	0.465643	1.28925	0.361175	0.717969	0.824953
CG45078	1.42859	2.04594	1.53008	1.33714	0.181177	0.336865
Desi	5.62779	2.16865	1.16859	1.85579	0.0634839	0.160098
CG42633	9.38314	-0.460473	0.762567	-0.603846	0.545946	0.70191
mRpL37	944.59	-0.418599	0.152013	-2.75371	0.00589238	0.0258422
Rbp1	809.46	-0.228664	0.119409	-1.91497	0.0554967	0.144681
Art1	1980.24	-0.224934	0.149349	-1.5061	0.132043	0.270288
Mcm5	1287.95	-0.695536	0.225232	-3.08808	0.00201453	0.0110625
CG14687	0.820463	-0.790849	2.10134	-0.376354	0.706654	NA
CG14692	1.05787	1.1498	2.19725	0.523293	0.60077	0.742559
TTLL15	135.336	0.538703	0.274226	1.96445	0.0494781	0.132885
Cad86C	73.4312	-0.352198	0.525531	-0.670176	0.502746	0.668223
CG42394	362.869	1.32758	0.288396	4.60333	4.1578e-06	6.02161e-05
CG4565	45.4015	-0.259561	0.347953	-0.745966	0.455688	0.626872
CG6567	229.767	0.207798	0.194297	1.06949	0.284851	0.458302
CG4511	1508.08	0.198471	0.0988283	2.00824	0.0446173	0.122669
CG4570	806.174	-1.08027	0.222827	-4.84801	1.24704e-06	2.06716e-05
CG14694	2.6207	-0.869462	1.21462	-0.715832	0.474095	0.642919
CG6574	97.1326	-0.182926	0.266681	-0.685936	0.492753	0.660103
SelR	312.192	-0.352963	0.123525	-2.85743	0.00427088	0.0201237
Tsp86D	387.849	0.611975	0.169622	3.60788	0.000308713	0.00239389
Fdh	1416.63	-0.083726	0.314832	-0.265939	0.790286	0.874409
CG4596	1.65622	-1.80912	1.56531	-1.15576	0.247777	0.417997
Sodh-2	180.619	0.383293	0.416755	0.919708	0.357726	0.532909
asRNA:CR45195	193.136	0.907813	0.296264	3.0642	0.00218249	0.0117584
CG14695	453.084	1.50958	0.360821	4.18372	2.86773e-05	0.000323409
Tpc1	478.98	1.05848	0.417187	2.53718	0.011175	0.0431694
CG14696	1261.86	0.284685	0.183025	1.55545	0.11984	0.252999
Leash	996.856	-0.0446262	0.178424	-0.250113	0.8025	0.882997
Adk3	217.327	-0.0815335	0.348598	-0.23389	0.815071	0.891938
CG6621	450.613	-0.198753	0.152002	-1.30757	0.191019	0.349355
Tengl4	2.11563	0	2.78256	0	1	1
Ugt35C1	45.1834	3.4173	0.966871	3.53439	0.000408711	0.00303492
Ugt302K1	18.0304	1.28008	0.585978	2.18452	0.0289237	0.0886866
Ugt302C1	1434.09	2.11589	0.747411	2.83096	0.00464087	0.0214473
Ugt35A1	52.5546	3.23409	0.540556	5.98291	2.19192e-09	7.59367e-08
Ugt304A1	0.718368	0.235377	2.5964	0.0906553	0.927766	NA
cu	194.991	-0.479321	0.431802	-1.11005	0.266978	0.438774
SdhC	741.644	-0.214499	0.121894	-1.75971	0.0784564	0.187451
Tctp	9499.65	-0.281863	0.065755	-4.28656	1.81458e-05	0.00021955
ZnT86D	594.138	0.523371	0.121627	4.30309	1.6843e-05	0.000205856
RpS25	13730	-0.124405	0.0865979	-1.43658	0.150838	0.296594
CG4820	84.0207	0.156777	0.221043	0.709262	0.478162	0.646886
CG6689	329.987	0.0723987	0.138724	0.52189	0.601747	0.743193
CG6693	895.615	-0.617363	0.117873	-5.23753	1.62741e-07	3.52215e-06
RpL3	28025.6	-0.272657	0.167626	-1.62658	0.103826	0.228507
snoRNA:Me18S-C1096	0.512006	1.20571	3.64243	0.331019	0.740631	NA
asRNA:CR31144	1.19829	-0.898407	1.87641	-0.478791	0.632087	0.764833
snoRNA:Psi28S-291	6.27965	-0.289414	0.734761	-0.393889	0.693663	0.808015
snoRNA:Me28S-G2017	3.02092	-2.59757	1.48448	-1.74982	0.0801501	0.190083
scpr-C	1.50737	-0.707475	1.63272	-0.43331	0.664789	0.787746
CG17726	146.185	-0.000456005	0.180434	-0.00252727	0.997984	0.998813
GCC88	446.752	0.24639	0.177378	1.38907	0.164811	0.315634
CG17187	302.431	0.22192	0.257935	0.860373	0.389584	0.564368
CG14701	53.39	1.26717	0.276304	4.58614	4.51512e-06	6.47101e-05
Arfip	193.637	0.284591	0.146475	1.94293	0.0520243	0.137839
CG17721	122.945	0.21477	0.222596	0.964842	0.334624	0.509286
CG31441	60.5467	-0.321928	0.316501	-1.01715	0.309084	0.482038
CG31388	59.0169	0.363211	0.236356	1.53671	0.124364	0.259448
CG17734	365.51	-0.324092	0.234532	-1.38187	0.167012	0.31836
CG5214	1493.86	-0.719885	0.174692	-4.12088	3.77436e-05	0.000411132
pros	2.52455	2.09839	1.56826	1.33803	0.180886	0.33664
mRpL40	174.913	0.133858	0.156346	0.856165	0.391906	0.566564
mgr	676.5	0.128289	0.128002	1.00224	0.316227	0.489644
Irbp	876.645	0.306491	0.21211	1.44496	0.14847	0.293376
Ranbp9	1990.1	-0.25507	0.0967263	-2.63703	0.00836351	0.0343053
CG6723	0.542261	-1.34202	2.97665	-0.450849	0.652099	NA
ninaG	2.36668	-1.85338	1.61328	-1.14883	0.250625	0.420958
CG5270	655.547	0.105895	0.140065	0.756046	0.449622	0.621724
Dtd	34.9074	-1.04145	0.515686	-2.01954	0.043431	0.120266
RpL24-like	1944.45	0.0925566	0.171827	0.53866	0.590121	0.73618
CG5276	130.296	0.153947	0.211708	0.727167	0.467123	0.637685
Exd2	635.999	0.189876	0.130257	1.4577	0.144922	0.288139
CG5281	436.443	0.0530022	0.220924	0.239912	0.810399	0.888441
sals	1.17744	1.14671	2.24888	0.509901	0.610121	0.749821
CG17230	59.4361	0.60469	0.625835	0.966212	0.333938	0.508645
PGRP-LB	84.405	-0.335445	0.57755	-0.580806	0.561371	0.713552
dpr4	76.5863	-0.355838	0.604856	-0.588303	0.556329	0.710689
CG10898	165.251	0.20387	0.211949	0.961883	0.336109	0.5109
fabp	984.715	-1.06189	0.246543	-4.30713	1.65386e-05	0.000202393
sea	74.727	-0.322288	0.406994	-0.791874	0.428434	0.602109
Mrp4	2342.08	0.533256	0.419487	1.27121	0.203654	0.36491
CG6790	41.3853	-2.08577	0.715693	-2.91434	0.00356445	0.0174792
CG5342	0.503487	-2.18644	2.84191	-0.769355	0.441683	NA
wkd	183.079	1.14312	0.238326	4.79647	1.61483e-06	2.56218e-05
CG6791	698.842	-0.02264	0.0901119	-0.251243	0.801626	0.882455
Jupiter	5784.21	-0.115776	0.188172	-0.615268	0.538378	0.695335
CG14710	142.49	-0.323365	0.165753	-1.95089	0.0510701	0.13603
CG6808	59.7672	0.251808	0.381523	0.660008	0.509249	0.672848
CG14711	154.476	0.330612	0.183424	1.80244	0.071476	0.174984
CG6813	66.8265	-0.618449	0.224539	-2.75431	0.00588163	0.0258068
CG18764	49.0652	0.327282	0.334299	0.979008	0.327576	0.50237
CG14712	867.866	-0.074545	0.151211	-0.492986	0.622022	0.758508
Csk	1446.87	0.582658	0.109542	5.31903	1.0432e-07	2.40361e-06
Elp1	1231	0.342091	0.219605	1.55776	0.11929	0.252225
CG42327	498.447	-0.170605	0.221109	-0.771588	0.440359	0.613141
CG14715	313.706	0.130478	0.158219	0.82467	0.409559	0.584019
CG18476	129.892	0.581856	0.211825	2.74687	0.00601668	0.0263155
Taf12	482.206	-0.05878	0.16478	-0.356717	0.721303	0.827403
Ho	206.394	-0.232225	0.172836	-1.34362	0.179072	0.334364
CG6830	1.51582	1.19037	2.24455	0.53034	0.595876	0.739215
CG6834	1.63992	5.16594	2.12504	2.43099	0.0150578	0.0542746
CG6908	3.39412	2.91815	1.31777	2.21446	0.0267972	0.0838752
Fer3	2.96751	0.562643	1.68393	0.334124	0.738286	0.838296
CG12594	1.62327	1.1513	2.17292	0.52984	0.596223	0.739215
CG14721	230.257	-0.106865	0.168712	-0.633413	0.526464	0.685093
Blm	359.549	-0.405163	0.167352	-2.42102	0.0154768	0.0554116
CG14722	590.214	-0.115033	0.159137	-0.722853	0.46977	0.639729
CG6923	421.53	-0.0143557	0.131737	-0.108973	0.913224	0.952063
Lk6	11294.7	-0.409864	0.303639	-1.34984	0.177067	0.331583
l(3)neo38	496.366	-0.456658	0.308817	-1.47873	0.139212	0.280257
prd1	203.178	0.297784	0.17612	1.6908	0.0908757	0.208288
HisCl1	3.02867	0.0707789	1.47152	0.0480992	0.961637	0.978399
Sbf	610.363	0.15144	0.114123	1.32699	0.184511	0.341136
ClC-a	2.04552	2.36025	1.42497	1.65636	0.0976499	0.218863
glo	2718.01	-0.248729	0.115946	-2.14522	0.0319352	0.0956962
COX5A	2033.21	-0.655272	0.228932	-2.8623	0.00420573	0.0198848
Kyat	624.584	-0.0988833	0.119889	-0.824792	0.40949	0.584006
CG6959	702.797	-0.0763722	0.313243	-0.243811	0.807377	0.886743
sad	16.3737	-3.34544	0.853837	-3.91813	8.92401e-05	0.000850961
CG6962	392.35	-0.224505	0.177322	-1.26608	0.205483	0.367242
CG31368	868.448	-0.321006	0.0807819	-3.97374	7.07527e-05	0.000697461
mthl5	248.28	0.286918	0.272618	1.05245	0.292591	0.465776
Cad87A	1223.37	-0.846386	0.158217	-5.34952	8.81878e-08	2.07202e-06
CG31211	693.179	-0.0607094	0.135511	-0.448004	0.65415	0.780301
Hsp70Aa	6.87127	4.01888	1.62373	2.47509	0.0133201	0.0494195
Hsp70Ab	35.8298	3.10729	0.770543	4.03259	5.51647e-05	0.000565806
CG3281	171.99	0.285778	0.180272	1.58526	0.112908	0.24197
aurA	574.176	-0.802824	0.214569	-3.74157	0.000182871	0.00154765
CG12213	528.458	0.724171	0.121589	5.95588	2.58678e-09	8.84762e-08
GC1	236.335	-0.225582	0.179129	-1.25932	0.207913	0.370611
Tango9	500.401	0.227813	0.186866	1.21912	0.222797	0.388935
CG10005	63.2091	1.79472	0.823549	2.17926	0.0293127	0.0894237
lncRNA:CR44135	20.8072	2.1577	0.835704	2.58189	0.00982602	0.0389923
CG18547	568.127	1.451	0.481718	3.01213	0.00259423	0.0135273
CG12224	169.86	3.21522	0.553248	5.81153	6.19031e-09	1.97414e-07
CG3397	433.385	2.3772	0.727514	3.26757	0.00108476	0.00669282
mfas	3989.24	-0.64984	0.318389	-2.04103	0.0412483	0.115957
Ect3	100.973	1.46153	0.725553	2.01437	0.0439704	0.12148
KLHL18	340.838	0.191979	0.130959	1.46595	0.142662	0.28488
GCC185	419.653	0.276799	0.156177	1.77234	0.0763382	0.183941
DCAF12	92.3908	0.25596	0.216998	1.17955	0.23818	0.407444
Spt3	132.063	0.14625	0.201978	0.724092	0.469009	0.639081
CG14739	5.3763	4.24476	1.26154	3.36476	0.000766108	0.00503622
ATP8B	686.225	1.98261	0.430874	4.60137	4.19725e-06	6.06053e-05
dpr17	1553.02	0.374266	0.826614	0.45277	0.650715	0.77832
CG4702	0.507721	2.61403	3.04686	0.857943	0.390924	NA
Cog1	550.043	0.284224	0.121313	2.3429	0.0191344	0.0646607
CG4860	470.596	0.224875	0.207894	1.08168	0.279393	0.451757
svp	0.794082	1.14486	2.28031	0.502064	0.615622	NA
CG4066	0.815435	-0.893266	2.88815	-0.309287	0.757103	NA
CG10013	1.93711	0.518369	1.66883	0.310619	0.75609	0.851442
CG10038	403.557	-0.0609588	0.137675	-0.442773	0.65793	0.782576
CG10041	16.2137	0.874424	0.535559	1.63273	0.102525	0.226473
MBD-R2	1930.41	0.557429	0.235925	2.36273	0.0181407	0.0623975
CG4115	7.08068	-1.35164	1.11509	-1.21214	0.225458	0.391735
Tim17a1	0.821719	1.62781	2.34212	0.695015	0.487046	NA
GstD10	30.6312	1.1934	0.4118	2.89801	0.00375539	0.0182207
GstD9	2222.12	3.10993	0.297676	10.4473	1.50692e-25	5.582e-23
GstD1	18064.1	1.3854	0.366863	3.77634	0.000159147	0.00137961
lncRNA:CR46015	14.9198	-0.366461	0.574621	-0.637743	0.523641	0.683544
GstD2	376.278	0.786136	0.45099	1.74314	0.08131	0.19203
GstD3	4323.14	1.16872	0.258175	4.52686	5.98653e-06	8.26908e-05
GstD4	33.9963	0.31122	0.329846	0.943532	0.345409	0.520193
GstD5	138.44	1.02437	0.548577	1.86731	0.0618576	0.157057
GstD6	13.0396	1.07696	1.09635	0.982313	0.325946	0.500348
GstD7	2.78528	0.244246	1.15483	0.211499	0.832498	0.902396
GstD8	1.66746	1.38772	1.77078	0.783677	0.43323	0.606723
Cyp9f3	54.1296	0.686835	0.426085	1.61197	0.106969	0.233602
DNAlig3	576.451	0.666392	0.330434	2.01671	0.0437254	0.120872
Cyp9f2	53.2256	0.517028	0.471102	1.09748	0.272429	0.444631
Sccpdh2	90.6657	1.05176	0.458557	2.29363	0.0218116	0.0713302
CG5196	689.123	-0.389631	0.229034	-1.70119	0.0889069	0.205017
Dip-C	452.794	0.393271	0.107209	3.66827	0.000244201	0.00197971
pps	1445.49	-0.0965647	0.0749895	-1.28771	0.197847	0.358103
Scgbeta	1.66336	1.93164	1.69529	1.13941	0.254531	0.425417
CG17202	645.973	-0.226197	0.170315	-1.32811	0.184141	0.340744
Pp1-87B	4169.47	-0.439278	0.11825	-3.71482	0.000203347	0.00169415
NANS	3.16956	-1.16798	1.41252	-0.826877	0.408307	0.582923
CG5641	1039.9	-0.417782	0.111679	-3.74092	0.000183345	0.0015503
CG5245	77.4422	-0.49391	0.21766	-2.26918	0.0232574	0.0750393
Prosalpha2	2401.07	0.175264	0.155393	1.12788	0.259372	0.430394
Aos1	1193.67	-0.444452	0.216805	-2.05001	0.0403635	0.114247
Srlp	720.209	-0.0430859	0.150965	-0.285404	0.775335	0.864265
Desat2	5.29479	-0.26298	0.744289	-0.353331	0.72384	0.829029
Desat1	7063.31	-0.259681	0.150493	-1.72554	0.0844299	0.197557
CG18549	152.684	0.545602	0.329841	1.65414	0.0980999	0.219374
CG5509	0.921551	1.19333	2.37414	0.502639	0.615218	NA
trus	331.84	-0.298971	0.132523	-2.256	0.0240709	0.0768639
CG5961	318.788	0.408943	0.257355	1.58902	0.112055	0.240679
CG12267	195.368	-0.179683	0.153946	-1.16718	0.243137	0.412519
CG5608	297.691	0.230635	0.13122	1.75761	0.0788135	0.187943
Hsp70Ba	1.17806	2.62665	2.09904	1.25136	0.210804	0.374585
lncRNA:alphagamma-element:CR32865	0.492314	-0.297332	3.46842	-0.0857254	0.931685	NA
Hsp70Bb	0.587695	0	2.57301	0	1	NA
Hsp70Bc	6.42355	3.58192	1.10457	3.24283	0.00118348	0.00720031
Octbeta3R	4.70494	-1.10694	1.64652	-0.672292	0.501398	0.666984
Hug	0.771075	1.20091	2.91252	0.412327	0.6801	NA
Octbeta2R	2.24244	3.64015	1.67507	2.17313	0.0297704	0.0903904
Vha55	2445	0.276667	0.134494	2.0571	0.0396769	0.113056
Snx3	1467.51	0.146337	0.085374	1.71406	0.0865168	0.200878
Not10	280.035	0.226334	0.120903	1.87203	0.0612024	0.155935
CG18530	14.8327	0.548277	0.515325	1.06395	0.287354	0.460483
CG11598	9.16302	1.33368	0.868025	1.53645	0.124427	0.259454
CG11600	1.08748	3.98637	2.34633	1.69898	0.0893225	0.205599
CG6753	46.1237	-0.0653906	0.72022	-0.0907925	0.927657	0.959539
lncRNA:CR46351	0.474266	-2.4586	2.86596	-0.85786	0.39097	NA
Dtg	27.0497	3.90844	0.682811	5.72404	1.0402e-08	3.13303e-07
CG6225	159.686	-0.431158	0.323132	-1.33431	0.182103	0.337861
CG14395	3.03625	-0.398514	1.90842	-0.208819	0.83459	0.903544
Gnmt	0.847152	3.95577	3.23181	1.22401	0.220948	NA
CG43630	1.93882	1.15593	2.0998	0.550496	0.581979	0.730376
mbo	808.181	-0.425575	0.156162	-2.72522	0.0064259	0.0277275
kar	206.068	-0.275477	0.26752	-1.02974	0.30313	0.47579
Su(fu)	629.334	-0.348473	0.104784	-3.32564	0.000882156	0.00566403
Arp1	1793.65	0.0732143	0.101064	0.724434	0.4688	0.638977
Past1	780.298	1.48923	0.134385	11.0819	1.53611e-28	8.21906e-26
CG12279	163.68	0.00315665	0.160636	0.0196509	0.984322	0.991632
DNApol-theta	405.092	-0.277565	0.146847	-1.89017	0.0587356	0.15105
Men	1772.08	-1.15648	0.330379	-3.50048	0.000464423	0.00335045
beat-Va	0.99596	3.56432	2.6013	1.37021	0.170622	NA
CG10126	1038.86	6.02758	0.440905	13.6709	1.51456e-42	1.45867e-38
grsm	653.1	0.250695	0.175077	1.43191	0.152169	0.29842
Spc25	113.638	-0.770409	0.2079	-3.70568	0.000210827	0.00174739
Cyp304a1	2.52605	-0.336063	1.1649	-0.288491	0.772971	0.863228
CG7381	3.44289	-0.991715	1.03758	-0.955793	0.339177	0.513466
CG7091	3.26353	1.15056	1.17902	0.975867	0.32913	0.503711
Paip2	590.945	0.0427022	0.241117	0.177101	0.859429	0.918868
CG31342	1273.9	0.0395279	0.0973877	0.405882	0.684829	0.802774
yellow-f	1.60089	1.69856	1.76521	0.962244	0.335927	0.510786
yellow-f2	3.13195	-0.16383	1.38443	-0.118337	0.9058	0.947931
CG7488	345.215	0.0141075	0.120717	0.116864	0.906968	0.948529
CG7518	2688.9	-0.1627	0.0714867	-2.27595	0.0228492	0.0739699
CG8031	413.268	-0.118146	0.132397	-0.892357	0.372201	0.547278
CtBP	5601.35	-0.0984816	0.0938299	-1.04958	0.293913	0.467
CG46280	1169.24	-0.252137	0.0803813	-3.13676	0.00170828	0.00965521
CG46281	4.30437	-0.303612	1.01382	-0.299472	0.76458	0.857413
l(3)87Df	103.435	-0.101735	0.223873	-0.454433	0.649517	0.777757
ry	15.4269	-0.0604231	0.622658	-0.0970406	0.922694	0.957143
CG11668	4.08628	7.04038	1.79638	3.91921	8.88407e-05	0.000847993
snk	0.762135	2.79207	2.32983	1.1984	0.23076	NA
CG7966	3.86217	0.88524	0.968466	0.914064	0.360683	0.536071
pic	3556.28	-0.065908	0.131751	-0.500248	0.616901	0.754364
sim	4.03271	3.90961	1.10864	3.52651	0.000421081	0.00310523
timeout	285.438	-0.261945	0.226573	-1.15612	0.247634	0.417901
CG34308	9.0434	0.554071	0.603387	0.918268	0.358478	0.533948
2mit	1.16365	4.94897	2.62477	1.88549	0.0593639	0.15234
CG8483	1.86904	-0.110441	1.97905	-0.0558048	0.955497	0.975347
Ace	109.465	4.85366	1.24414	3.90122	9.57097e-05	0.000901056
CG11686	17.6377	1.2132	0.629871	1.92611	0.054091	0.142026
Ravus	134.173	0.371479	0.171885	2.1612	0.0306796	0.0927126
Su(var)3-7	733.422	-0.493723	0.147103	-3.35631	0.000789895	0.00516111
TBC1D5	349.823	-0.104404	0.116915	-0.892993	0.371861	0.546945
CG8630	0.656441	0	3.97194	0	1	NA
CG8774	0.74424	0	2.78737	0	1	NA
CG32473	944.125	0.240443	0.178842	1.34444	0.178805	0.334109
CR46407	0.417154	-0.378925	3.42806	-0.110536	0.911984	NA
CG45080	1.47416	2.4161	1.78249	1.35547	0.175269	0.329305
PK2-R2	0.903016	-0.830593	1.90191	-0.436715	0.662318	NA
PK2-R1	47.62	1.73789	0.792099	2.19403	0.0282329	0.0870116
poly	530.06	0.190465	0.138661	1.3736	0.169566	0.321602
Dic1	489.557	0.648084	0.187562	3.45531	0.000549655	0.00385278
CG9813	7.59846	2.21867	0.919676	2.41245	0.0158456	0.0564802
lncRNA:CR44138	53.2132	4.58819	0.919685	4.98887	6.07338e-07	1.11484e-05
CG8870	41.4638	1.38385	0.527977	2.62105	0.00876587	0.0356293
mRpS21	172.937	-0.618243	0.207057	-2.98585	0.00282787	0.0145255
Droj2	5185.4	0.198782	0.1768	1.12433	0.260871	0.432138
CG9799	1218.03	-0.113902	0.127112	-0.89608	0.37021	0.545766
CCHa2	1.22853	3.68443	2.8645	1.28624	0.198361	0.358763
CG14374	1.29323	1.93199	2.39538	0.806549	0.419926	0.593704
GILT1	3988.69	1.75136	0.259186	6.75715	1.40733e-11	7.40653e-10
CG33977	77.3298	-0.0410058	0.252717	-0.16226	0.871101	0.925185
Act87E	4.55073	3.02505	1.2196	2.48036	0.0131248	0.0488429
yrt	770.484	0.074205	0.1084	0.684549	0.493628	0.660825
side-IV	4.3361	4.40355	2.02386	2.17582	0.0295688	0.089977
CG9757	1.12455	4.1099	4.28647	0.958807	0.337656	0.512201
sqd	9241.87	-0.3547	0.147116	-2.41103	0.0159077	0.0566595
rin	8758.81	-0.470813	0.154643	-3.04452	0.0023305	0.0123664
Rbp4	4.61758	0.0362827	1.00701	0.0360303	0.971258	0.983453
Hrb87F	3509.15	-0.379623	0.098757	-3.84401	0.000121041	0.00109152
B52	4150.4	-0.211372	0.168856	-1.25179	0.210648	0.374446
CG9588	444.637	-0.0658931	0.136024	-0.484422	0.628087	0.762139
Lkb1	384.296	-0.249855	0.13031	-1.9174	0.0551876	0.144237
omd	531.578	0.0646805	0.123219	0.524924	0.599636	0.741728
flfl	1871.97	-0.1656	0.113986	-1.4528	0.146279	0.290237
CG14367	4.32378	-0.679247	0.921867	-0.736817	0.461234	0.631974
f-cup	152.217	-0.0270252	0.181271	-0.149088	0.881484	0.932511
ninaB	0.582777	-1.34469	2.45695	-0.547299	0.584173	NA
Adgf-D	8.87052	-0.287638	0.639796	-0.449578	0.653015	0.779523
Adgf-C	0.737427	2.73519	2.5253	1.08311	0.278758	NA
CG31469	3.02661	-2.90112	1.52561	-1.90162	0.0572214	0.147946
CG34383	63.5033	0.152244	0.319238	0.476897	0.633435	0.765592
Cht5	0.668447	0.237394	2.75022	0.0863183	0.931213	NA
CG9297	1.0665	0.672441	1.97207	0.340983	0.733117	0.834789
CG9286	443.749	0.197964	0.186355	1.0623	0.2881	0.461142
Dip-B	1959.29	0.600633	0.206466	2.90912	0.00362447	0.0177194
Nsf2	940.243	0.454524	0.198295	2.29216	0.0218963	0.0715585
CG31495	97.7937	-0.0710191	0.203489	-0.349007	0.727084	0.831558
E5	0.966067	0.0801086	2.48648	0.0322177	0.974298	NA
CG31517	7.6096	-0.808639	1.28835	-0.627655	0.53023	0.687856
CG9926	296.195	-0.638607	0.359649	-1.77564	0.0757929	0.182948
Ipp	467.173	0.470197	0.188075	2.50006	0.0124174	0.0468252
CG9925	5.35182	3.09131	0.91434	3.38092	0.000722448	0.00481515
Orc2	375.27	-0.520847	0.195271	-2.66731	0.00764619	0.0319759
rdx	1127.95	0.383013	0.164309	2.33105	0.0197506	0.0661167
Cyp6d5	498.464	1.61707	0.566728	2.85334	0.00432627	0.0203349
CG3061	608.277	1.06945	0.169643	6.30412	2.89829e-10	1.16306e-08
CG9922	522.787	-0.16685	0.146077	-1.14221	0.253368	0.42438
foxo	330.302	-0.35344	0.273795	-1.29089	0.196741	0.356922
asRNA:CR44237	0.623218	3.76641	3.03207	1.24219	0.214166	NA
CG14357	0.436659	0.143438	3.18776	0.0449963	0.96411	NA
Kif19A	0.822083	-1.5238	2.14002	-0.712047	0.476436	NA
Abi	942.984	0.152031	0.108924	1.39575	0.16279	0.313118
twf	276.097	1.10744	0.161901	6.84022	7.90699e-12	4.27821e-10
140up	183.07	-0.277354	0.197706	-1.40286	0.160657	0.310141
RpII140	2812.45	-0.099435	0.120431	-0.82566	0.408997	0.583563
CG9649	14.0811	5.97734	1.26851	4.7121	2.45172e-06	3.70684e-05
CG31326	7.54716	3.80735	0.884953	4.30231	1.69024e-05	0.000206321
CG33109	11.8189	4.26352	0.89879	4.74362	2.09929e-06	3.2453e-05
Sp212	3216.51	6.01521	0.524221	11.4746	1.7709e-30	1.06597e-27
CG9631	44.7738	7.30682	0.921624	7.9282	2.2235e-15	2.05909e-13
MetRS-m	324.506	0.0578285	0.144476	0.400263	0.688963	0.805169
trx	1315.01	0.36327	0.196447	1.84919	0.0644297	0.161763
red	510.58	0.790715	0.159783	4.94868	7.47169e-07	1.33506e-05
IFT54	4.12498	-0.589724	0.962434	-0.612743	0.540046	0.696407
su(Hw)	1075.32	-0.149113	0.153325	-0.972531	0.330787	0.505436
RpII15	335.069	-0.0871197	0.158252	-0.550514	0.581967	0.730376
CG31321	1.56117	-1.90581	1.7331	-1.09965	0.271484	0.443839
PR-Set7	793.271	-0.380932	0.147601	-2.58082	0.0098566	0.0390333
Afti	485.115	-0.140329	0.118981	-1.17942	0.238232	0.407461
ATPsynE	1651.04	-0.631664	0.236654	-2.66914	0.00760452	0.031852
spn-B	39.3774	-0.118072	0.298503	-0.395548	0.692438	0.806979
NK7.1	808.726	-0.0657438	0.128945	-0.509861	0.610149	0.749821
HEATR2	214.098	-0.279826	0.2089	-1.33952	0.180401	0.335985
snoRNA:Me18S-G1189	1.24223	1.18611	2.15381	0.550703	0.581837	0.730376
lncRNA:CR44943	0.764735	4.23171	2.63508	1.60591	0.108293	NA
soti	26.0834	1.27288	0.542293	2.34721	0.0189146	0.064143
cv-c	1150.02	-0.244841	0.251782	-0.972434	0.330835	0.505436
asRNA:CR44176	0.489352	-1.50085	5.13222	-0.292436	0.769953	NA
HtrA2	244.305	-0.1091	0.124543	-0.876005	0.381027	0.556052
mRpL11	214.253	-0.284748	0.224593	-1.26784	0.204856	0.366519
CG8461	99.2317	0.250315	0.269616	0.928412	0.353194	0.527485
Pde6	7.06926	2.23192	1.44219	1.54759	0.121721	0.255811
CG31313	3.96142	3.7028	1.75338	2.1118	0.0347035	0.102024
CG8066	92.3535	3.51989	0.517788	6.79794	1.06126e-11	5.64697e-10
asRNA:CR44095	18.2826	0.717067	0.485062	1.4783	0.139328	0.280315
Cys	141.419	1.63807	0.451229	3.63024	0.000283159	0.00223534
CG7987	1206.03	0.277169	0.116305	2.38313	0.0171661	0.0600316
stumps	7.85524	3.23353	1.00201	3.22704	0.0012508	0.00753843
put	1001.93	0.148369	0.108343	1.36944	0.170863	0.323424
His4r	2314.81	-0.508332	0.113188	-4.49105	7.08719e-06	9.62969e-05
CG7886	3.00793	0.880401	1.19078	0.739348	0.459696	0.630494
Cad88C	1.82407	1.00938	1.65349	0.610453	0.541562	0.69757
l(3)L1231	2660.35	0.204138	0.129322	1.57852	0.114446	0.244669
CG3505	115.782	0.756686	0.481728	1.57077	0.116235	0.247395
Hexim	333.338	-0.699252	0.231098	-3.02578	0.00247995	0.013016
Rad17	216.644	-0.325968	0.142801	-2.28267	0.02245	0.0730458
BigH1	14.1463	2.96313	0.641917	4.61607	3.91079e-06	5.72413e-05
Meltrin	1206.21	1.11278	0.15014	7.41158	1.248e-13	9.10569e-12
kibra	1325.71	0.1618	0.259386	0.623782	0.532771	0.689951
CG7530	386.337	-0.859764	0.499017	-1.72292	0.0849037	0.198278
eff	5639.58	0.131067	0.156176	0.839231	0.40134	0.575708
jvl	1783.41	-0.729552	0.206326	-3.53593	0.000406346	0.00302436
smp-30	34.7186	0.734297	0.643671	1.1408	0.253955	0.424994
CG7362	12.8947	-0.399281	1.03182	-0.386967	0.698781	0.811719
CG14855	172.221	-0.254382	0.393343	-0.646717	0.517815	0.678692
CG14856	185.833	-0.138038	0.477023	-0.289374	0.772295	0.862975
CG14857	2.46493	-0.529008	1.14605	-0.461593	0.644373	0.772943
btsz	90.1891	-2.57462	0.403057	-6.38772	1.68376e-10	7.14376e-09
CG3631	233.597	0.00523095	0.165356	0.0316345	0.974764	0.986025
Rrp6	509.951	-0.239399	0.102528	-2.33495	0.0195459	0.0656369
CG33332	170.462	-0.464717	0.155791	-2.98296	0.00285477	0.0146013
CG33331	104.407	0.217994	0.204562	1.06566	0.286576	0.459772
CycC	317.523	0.0632024	0.110183	0.573613	0.56623	0.718588
UQCR-C1	5178.11	-0.413606	0.118282	-3.49677	0.000470924	0.00338721
CG7265	615.708	-0.162776	0.145594	-1.11801	0.263562	0.435025
CG14860	15.5522	0.930996	0.586439	1.58754	0.11239	0.241183
Nup93-2	627.678	-0.345146	0.115713	-2.98278	0.00285641	0.0146019
CG3817	275.42	-0.533391	0.204462	-2.60875	0.00908734	0.0366653
RpS5b	275.455	0.371908	0.663986	0.560114	0.575402	0.725163
VhaPPA1-1	1544.78	-0.0780377	0.132016	-0.591123	0.554438	0.709324
Sdr	61.421	-2.78335	0.800614	-3.47652	0.00050796	0.00360513
CG6966	700.896	0.0965225	0.154215	0.625897	0.531382	0.688795
CG42788	990.198	0.640238	0.157772	4.05799	4.94961e-05	0.000520411
mir-2493	0.667081	-0.791594	2.23459	-0.354245	0.723155	NA
CG6912	49.7421	-0.642051	0.348434	-1.84268	0.0653761	0.163457
asRNA:CR45600	78.084	-0.0345862	0.27575	-0.125426	0.900186	0.944823
CG3984	2.45184	3.64536	1.45183	2.51086	0.0120436	0.0458467
CG3987	3.56851	4.29012	1.39269	3.08046	0.00206684	0.0113165
GlyS	1695.12	-0.794711	0.3162	-2.51331	0.0119603	0.0456376
Gyc88E	119.489	-3.63117	0.739825	-4.90815	9.19397e-07	1.59544e-05
Mf	195.676	-0.30012	1.06237	-0.282501	0.77756	0.865908
CG6752	122.934	0.480021	0.217194	2.21011	0.0270977	0.0844316
CG42542	342.064	-0.272818	0.2628	-1.03812	0.299215	0.472185
Spn88Ea	2412.62	1.01072	0.437276	2.31141	0.0208102	0.0686381
Spn88Eb	1.20013	-1.74774	1.94251	-0.89973	0.368264	0.544148
Mau2	231.995	0.103615	0.156644	0.661464	0.508315	0.672212
CG6654	237.112	0.235829	0.165565	1.42439	0.154334	0.301744
CG4210	96.2471	0.73234	0.587529	1.24648	0.21259	0.376647
SIDL	540.724	0.142918	0.159205	0.897699	0.369346	0.544994
CG12241	362.151	0.473205	0.15958	2.96532	0.00302369	0.0152307
Rpb7	384.729	-0.117707	0.206357	-0.570404	0.568404	0.720586
CG31344	262.514	-0.146271	0.180789	-0.809071	0.418474	0.592433
Caf1-55	2282.11	-0.318409	0.171861	-1.85271	0.0639237	0.160808
Art3	525.948	-0.412838	0.208032	-1.98449	0.0472016	0.127984
mRpS10	363.165	-0.829823	0.189564	-4.37753	1.20032e-05	0.000151909
CG34316	4.98041	-0.531975	0.777764	-0.683981	0.493987	0.660825
asRNA:CR43471	1.16009	-0.829581	1.76008	-0.471331	0.637404	0.767643
tefu	890.65	-0.163866	0.140926	-1.16278	0.244921	0.414557
Hsc70-4	50514.5	0.264149	0.0832127	3.17438	0.00150155	0.00869079
Amt	2.79753	1.16338	1.638	0.710243	0.477554	0.646335
CG42404	324.464	1.65488	0.452625	3.65619	0.000255993	0.00205971
eIF2gamma	3036.59	-0.136244	0.0914939	-1.48911	0.136459	0.276391
Su(var)3-9	221.366	-0.0567997	0.137483	-0.413141	0.679504	0.79906
Set	1568.32	-0.602081	0.220434	-2.73134	0.0063077	0.0273338
ATPsynO	1884.55	-0.667339	0.232886	-2.86552	0.00416327	0.0197325
CG14864	11.3184	1.39726	0.797383	1.7523	0.0797214	0.189206
Zip88E	156.639	0.170908	0.2032	0.841082	0.400302	0.575076
Cp190	2303.44	-0.409969	0.178675	-2.2945	0.0217621	0.0712018
CG4338	294.953	-0.0178653	0.17535	-0.101884	0.918849	0.955198
MRG15	381.781	0.133833	0.151442	0.883729	0.376842	0.552199
l(3)neo43	68.0059	-0.288043	0.245811	-1.17181	0.241274	0.410622
Tm1	2270.86	1.01942	0.113662	8.96888	2.99544e-19	4.43832e-17
CG45218	5.29554	-0.411278	0.821629	-0.500564	0.616678	0.754283
Tm2	4.68386	1.42268	0.882671	1.61178	0.107009	0.233602
CG14866	2.14566	4.98312	2.41586	2.06267	0.0391437	0.111834
CG6276	358.82	0.471996	0.169009	2.79273	0.00522655	0.0235109
CG44040	1.41332	0.30759	1.44752	0.212494	0.831722	0.901992
ear	959.623	-0.120105	0.0982161	-1.22286	0.221381	0.387306
CG6236	1239.11	-0.0314996	0.186419	-0.168972	0.865819	0.921709
ea	218.716	-0.252385	0.275314	-0.916717	0.359291	0.53467
mRpL9	275.175	-0.262812	0.184452	-1.42482	0.154208	0.301559
Fkbp39	3321.07	-0.088268	0.204079	-0.432518	0.665365	0.788014
Sra-1	2004.7	0.210849	0.124649	1.69154	0.0907329	0.20801
CG6218	66.5809	0.0598082	0.345906	0.172903	0.862728	0.920147
SerRS-m	333.175	-0.107454	0.136048	-0.78982	0.429633	0.603353
Surf4	856.056	0.207933	0.125245	1.66021	0.0968713	0.217475
CG31301	583.537	0.0545901	0.153232	0.356257	0.721648	0.827468
Trs33	63.1498	-0.319514	0.257431	-1.24116	0.214545	0.378649
CG5038	75.0202	0.422347	0.288081	1.46607	0.142628	0.284872
Atg4b	308.29	0.259125	0.132348	1.95791	0.0502402	0.134407
CG5044	422.591	0.237281	0.112778	2.10396	0.0353823	0.103608
ldlCp	429.806	-0.276725	0.143058	-1.93436	0.0530691	0.140068
Trax	509.933	-0.408667	0.122664	-3.3316	0.000863473	0.00556634
CG6171	792.245	-0.165071	0.236808	-0.697066	0.485761	0.654409
CG34404	223.819	-0.692279	0.217854	-3.17772	0.00148436	0.00863277
CG14868	54.3509	0.272074	0.531606	0.511797	0.608793	0.749012
CG6136	56.0049	-0.344295	0.296534	-1.16106	0.245616	0.415515
Ccm3	494.244	-0.346358	0.128458	-2.69628	0.0070119	0.0298416
Rbp	1.33524	-0.241602	1.87861	-0.128606	0.897669	0.943173
CG6125	1.84218	2.29163	1.36668	1.67678	0.0935857	0.212476
Atx2	2130.02	-1.14118	0.164356	-6.94333	3.82974e-12	2.19925e-10
CG6118	0.913578	1.19104	2.2715	0.524342	0.600041	NA
AdamTS-A	905.756	0.409917	0.329588	1.24373	0.213601	0.377512
snoRNA:Or-ACA9	0.532656	0.169614	2.36509	0.0717157	0.942828	NA
B9d1	1.88334	1.60223	1.52664	1.04951	0.293942	0.467
Trissin	0.568961	0	3.43788	0	1	NA
obe	2647.44	0.148847	0.329272	0.452047	0.651235	0.778576
CG31296	8.04345	1.81089	0.798542	2.26774	0.0233449	0.0751802
AOX1	1679.65	1.43095	0.454962	3.14521	0.00165967	0.0094247
AOX3	353.13	0.928727	0.414357	2.24137	0.0250022	0.0792353
pxb	93.6212	0.484259	0.349882	1.38406	0.166339	0.317608
CG5399	10.1527	2.36815	0.997893	2.37315	0.0176371	0.0612781
CG34274	0.677098	3.93881	4.7982	0.820893	0.411707	NA
CG4520	0.758102	0.0735604	2.68644	0.0273821	0.978155	NA
CG9590	247.276	0.301465	0.148998	2.02328	0.0430441	0.119515
Uros2	1.77984	-0.92196	1.48632	-0.620296	0.535063	0.692447
c(3)G	81.2384	0.224303	0.279409	0.802776	0.422104	0.595646
Acyp2	104.641	-0.38414	0.233208	-1.6472	0.0995165	0.221862
nsl1	1912.55	-0.0978957	0.122492	-0.799201	0.424174	0.597778
CG9593	4.12642	1.4111	0.947268	1.48966	0.136315	0.276215
asRNA:CR45891	19.0912	-0.488104	0.481364	-1.014	0.310582	0.48366
alpha-Man-IIb	308.208	0.613952	0.225801	2.719	0.00654798	0.0281408
rec	204.327	-0.458831	0.152499	-3.00875	0.00262327	0.0136492
CG4576	1.25787	1.67291	2.0102	0.832212	0.405289	0.580422
CG43318	0.959533	-0.791032	2.1313	-0.371149	0.710527	NA
CG43317	9.03424	-2.11063	0.895084	-2.35803	0.0183725	0.0628579
Arpc3A	515.946	0.191399	0.120598	1.58709	0.112493	0.24135
ND-23	791.018	-0.496592	0.212436	-2.3376	0.0194079	0.0654015
spn-E	2252.15	-0.586568	0.132876	-4.4144	1.0129e-05	0.000131133
Pbp45	42.6344	0.762728	0.34317	2.22259	0.0262432	0.0824359
cv-d	81.0881	1.31975	0.68102	1.9379	0.0526356	0.139153
CG4546	3.84775	-1.50838	1.29954	-1.1607	0.245764	0.415603
Hmt-1	1035.25	0.338696	0.217788	1.55516	0.119907	0.253045
CG31183	6.13259	-1.67899	0.982092	-1.70961	0.0873381	0.202297
glob1	232.121	-1.64511	0.383238	-4.29266	1.76545e-05	0.000214144
EndoU	147.781	-0.129773	0.275942	-0.47029	0.638148	0.768442
CG45105	0.378977	0.244556	3.79531	0.0644363	0.948623	NA
blp	212.809	0.0444648	0.183529	0.242278	0.808565	0.887238
Sap47	947.697	0.175135	0.0942903	1.8574	0.063254	0.15956
CG4287	209.88	1.24915	0.244538	5.10819	3.25259e-07	6.49912e-06
CG5516	260.739	-0.146277	0.137064	-1.06722	0.285874	0.459317
CG32856	60.9254	-0.651529	0.270886	-2.40518	0.0161645	0.0573618
Rbf2	174.832	-0.665146	0.278087	-2.39187	0.0167629	0.0589236
mor	2954.88	-0.200099	0.122859	-1.62869	0.103379	0.227941
Hel89B	1278.35	-0.149349	0.101328	-1.47391	0.140505	0.281954
srp	252.422	-0.971197	0.38454	-2.52561	0.0115499	0.0444409
CG10407	64.8802	0.412224	0.51211	0.804952	0.420847	0.594482
IKKbeta	584.426	0.375056	0.422423	0.887868	0.374612	0.549815
lncRNA:CR45212	8.89374	-0.703795	0.703314	-1.00068	0.31698	0.490258
CG5013	189.948	-0.020101	0.14446	-0.139146	0.889335	0.937418
msps	4088.13	-0.154819	0.138523	-1.11764	0.263721	0.435138
Mhcl	988.876	-0.436728	0.177752	-2.45695	0.0140121	0.0514097
CG32855	0.432734	-1.91157	3.43034	-0.557255	0.577353	NA
Akt1	2263.78	0.295235	0.25148	1.17399	0.240399	0.409703
Sb	2.3965	6.07019	1.93592	3.13555	0.00171531	0.00968921
CG5903	1275.05	0.148738	0.0816913	1.82073	0.0686483	0.169787
CG5916	120.791	-0.488618	0.199339	-2.45119	0.0142384	0.0520813
Fer2	0.656914	3.40246	2.9188	1.16571	0.243733	NA
CG6006	1093.19	7.68456	0.897796	8.55935	1.13501e-17	1.34954e-15
Bin1	458.945	-0.367398	0.185516	-1.98041	0.0476576	0.128821
sra	410.03	-0.0398635	0.228642	-0.174349	0.861591	0.91975
CG6126	6.62739	1.34135	0.703198	1.9075	0.0564559	0.146588
CG31287	1.30534	1.65919	1.87224	0.886205	0.375507	0.550793
mtSSB	759.33	-0.0879041	0.143227	-0.613742	0.539386	0.695906
lncRNA:CR45639	3.06399	1.0257	1.05057	0.976328	0.328902	0.503658
lncRNA:CR45640	5.92019	0.316221	0.839873	0.37651	0.706538	0.816788
lncRNA:CR45637	0.646643	-0.686065	3.12337	-0.219655	0.82614	NA
lncRNA:CR45641	1.17806	2.04551	1.63574	1.25051	0.211112	0.374813
lncRNA:CR45643	1.59137	1.01713	1.48976	0.682745	0.494768	0.661453
tara	411.372	-0.324883	0.27895	-1.16466	0.244155	0.413697
bor	1834.5	0.0556127	0.128887	0.431484	0.666116	0.788759
asun	226.43	-0.199784	0.171637	-1.16399	0.244429	0.41387
Mst89B	0.854424	1.48126	3.82093	0.38767	0.69826	NA
Mat89Ba	1001.63	0.0426135	0.142423	0.299203	0.764785	0.857467
gish	1724.74	0.127341	0.117548	1.08331	0.278671	0.451073
Zip89B	1.58721	0.754316	1.25312	0.601951	0.547207	0.702874
Sulf1	646.502	0.884742	0.316195	2.79809	0.00514051	0.0232046
CG6901	0.851904	2.00021	2.51141	0.796448	0.425772	NA
CG17930	0.648483	2.61403	2.90176	0.900845	0.367671	NA
SF2	2626.91	-0.0594106	0.147633	-0.402422	0.687374	0.804093
pad	93.5445	-0.406891	0.21861	-1.86127	0.0627065	0.158719
CG14879	109.827	3.22046	0.449482	7.16483	7.78842e-13	5.13769e-11
Manf	1050.42	0.228013	0.105968	2.15171	0.0314199	0.0945345
CG10311	3.60308	3.66965	1.42186	2.58088	0.009855	0.0390333
CG17931	173.901	0.0869559	0.15858	0.548341	0.583458	0.731421
ss	0.77829	-0.830376	1.86695	-0.444777	0.656481	NA
CG31279	16.2876	1.55555	0.920413	1.69006	0.0910166	0.208412
CG17565	424.897	0.061199	0.12119	0.504984	0.61357	0.752323
CG14881	161.378	-0.415265	0.153607	-2.70342	0.00686291	0.0292982
mRpS33	186.294	-0.3376	0.254026	-1.329	0.183849	0.340313
ema	510.74	0.176644	0.12616	1.40017	0.161463	0.31126
CG14894	463.758	0.210219	0.13711	1.53321	0.125225	0.260544
CG14882	172.632	0.0882474	0.196981	0.448	0.654154	0.780301
Pak3	1785.28	0.497037	0.101962	4.87472	1.08961e-06	1.83817e-05
CG10405	7.3855	-0.217329	0.745939	-0.291349	0.770784	0.861986
CG14883	497.107	0.33389	0.318859	1.04714	0.295036	0.468043
CG42232	3224.46	-0.968862	0.190962	-5.07358	3.90396e-07	7.55182e-06
CSN5	902.745	-0.105626	0.120049	-0.879857	0.378937	0.55422
Gyc89Da	2.00449	-0.799429	1.60756	-0.497293	0.618982	0.755879
asRNA:CR46029	60.9927	-0.974239	0.478777	-2.03485	0.0418661	0.117247
Dhfr	225.391	-0.451972	0.200026	-2.25957	0.0238481	0.076306
Sdhaf3	69.1387	-0.0494575	0.317077	-0.15598	0.876049	0.928699
Der-2	452.559	0.154604	0.164083	0.942232	0.346074	0.520787
Decay	1.2901	4.72423	2.05025	2.30422	0.0212104	0.0697193
CG42342	2059.09	1.24019	0.329993	3.75822	0.000171126	0.0014598
CG14903	160.95	0.373766	0.15602	2.39564	0.0165915	0.0584253
Scp2	0.693584	1.102	3.29284	0.334666	0.737877	NA
CG12783	0.310076	-2.14267	4.25365	-0.503726	0.614454	NA
CG10340	449.036	-0.371668	0.167989	-2.21245	0.0269352	0.0841159
CG17560	0.972711	0.169724	2.33824	0.0725864	0.942135	NA
CG14905	1.91946	1.94084	1.48645	1.30569	0.19166	0.350194
Fas1	4133.66	-0.751684	0.365319	-2.05761	0.0396276	0.112949
nonA-l	441.706	-0.00568258	0.181418	-0.0313232	0.975012	0.986173
Arl6IP1	743.406	0.170756	0.169306	1.00856	0.313184	0.486051
CG10324	163.134	-0.123639	0.180427	-0.685256	0.493182	0.660526
CCT3	6639.39	0.373494	0.0947926	3.94011	8.14428e-05	0.000786736
CG14906	334.167	1.49996	0.389213	3.85382	0.000116289	0.0010536
CG14907	833.389	1.96199	0.45452	4.31661	1.58441e-05	0.000194884
modSP	499.915	-1.00533	0.541067	-1.85805	0.0631626	0.159454
abd-A	1.77574	2.38472	1.35887	1.75493	0.0792719	0.188604
AhcyL2	3.31501	2.23581	1.39412	1.60374	0.108771	0.23626
CG18622	5.72796	-2.55366	1.01332	-2.52009	0.0117324	0.0449642
MESK4	0.726413	0.256363	2.41127	0.106319	0.915329	NA
CG3678	150.7	-0.0355415	0.191994	-0.185118	0.853137	0.915711
lncRNA:CR45221	0.35543	-1.34076	3.41059	-0.393116	0.694234	NA
CG17556	101.575	-0.0767253	0.262268	-0.292545	0.76987	0.861335
CG3534	136.001	0.488944	0.189009	2.58689	0.00968471	0.0385587
Sf3a1	883.182	0.127373	0.117523	1.08382	0.278445	0.450934
Irc	1108.27	0.241328	0.503337	0.479456	0.631614	0.764676
CG8907	3.36047	0.406344	0.990373	0.410294	0.681591	0.800244
AdSL	844.047	-0.00438184	0.140801	-0.0311207	0.975173	0.986233
CG4009	8.7434	1.81133	0.635217	2.85151	0.00435123	0.0204223
CG18213	765.968	0.0714786	0.306946	0.23287	0.815862	0.892398
CG5220	319.924	-0.141446	0.162696	-0.869392	0.384633	0.559661
CG3995	188.838	0.164944	0.140606	1.17309	0.240758	0.410171
Patr-1	1030.63	0.186801	0.115922	1.61144	0.107084	0.233701
Dad	470.237	1.60505	0.266428	6.02433	1.69813e-09	5.96886e-08
Ns1	1271.88	-0.041773	0.12971	-0.322049	0.747416	0.845275
mRpS11	338.543	-0.20235	0.14931	-1.35524	0.175342	0.329354
Keap1	189.617	1.31564	0.338509	3.88658	0.000101666	0.000943301
kuk	3308.29	-0.110744	0.173109	-0.639737	0.522343	0.682312
GckIII	458.434	0.467941	0.143322	3.26496	0.00109478	0.00674158
cal1	328.332	-0.377979	0.172188	-2.19515	0.0281526	0.0868197
cher	4988.91	0.730579	0.289216	2.52606	0.0115349	0.0444249
TwdlW	0.619496	0.87336	3.84722	0.227011	0.820415	NA
m-cup	340.875	-0.00074099	0.176014	-0.00420983	0.996641	0.998508
Det	231.064	-0.567531	0.136054	-4.17137	3.02778e-05	0.000338289
CG5285	61.1205	-0.336571	0.275608	-1.2212	0.222012	0.388057
CG5292	241.433	0.00250239	0.151048	0.0165669	0.986782	0.992392
Mur89F	7.65635	4.04175	0.924291	4.37281	1.22659e-05	0.000154422
CG31262	35.7714	-1.00318	0.887745	-1.13003	0.258464	0.429538
beat-IIa	7.31872	-2.59236	1.41845	-1.8276	0.0676091	0.167864
Brf	779.491	0.145033	0.0976877	1.48466	0.137635	0.278187
lute	606.67	-0.270637	0.154127	-1.75593	0.0791001	0.188335
lncRNA:CR43196	1.59278	-0.828748	1.70949	-0.484794	0.627822	0.762011
sds22	992.226	-0.109839	0.109191	-1.00594	0.314446	0.487512
CREG	74.067	0.410084	0.256384	1.59949	0.109712	0.237339
Sur-8	858.697	0.639503	0.251092	2.54688	0.010869	0.0422604
CG42798	5.64947	1.79263	1.19292	1.50272	0.132911	0.27143
CG17283	3.54231	2.04797	1.22925	1.66603	0.0957075	0.215796
CG5860	0.524705	0	3.16453	0	1	NA
CG42822	0.519414	1.09168	3.68541	0.296217	0.767064	NA
CG5866	0.713513	0.241127	2.11478	0.11402	0.909222	NA
Dscam3	1681.43	-0.818087	0.312916	-2.6144	0.00893847	0.0361101
CG5823	557.117	-0.00657822	0.122781	-0.0535768	0.957272	0.976434
P5cr-2	15.9357	1.38043	0.74478	1.85347	0.0638149	0.160657
l(3)07882	916.419	-0.0015554	0.107744	-0.0144361	0.988482	0.993226
SF1	1081.07	-0.0559608	0.176318	-0.317385	0.750951	0.84758
Prx3	1027.97	-0.113827	0.187725	-0.606351	0.544282	0.699957
sll	386.739	-0.27347	0.145968	-1.8735	0.0609997	0.15575
AttD	4.82128	3.43586	1.33222	2.57904	0.00990741	0.0392022
CG43175	0.840597	3.57002	2.73343	1.30606	0.191533	NA
CG14322	317.118	-0.538722	0.152728	-3.52732	0.000419784	0.00309909
CG7523	778.043	0.459291	0.173346	2.64956	0.00805968	0.0332432
Mps1	255.431	-0.312969	0.143689	-2.1781	0.0293987	0.0895724
alt	3964.44	0.429485	0.149794	2.86717	0.00414164	0.0196397
CG7655	376.033	-0.096893	0.139963	-0.692276	0.488764	0.656831
CG31251	120.402	-0.52744	0.227442	-2.31901	0.0203943	0.0676836
CG31360	145.983	-0.252258	0.190744	-1.3225	0.186003	0.342916
CG31249	176.514	-0.0161433	0.213808	-0.0755038	0.939814	0.965957
osa	2845.57	-0.103302	0.149799	-0.689608	0.49044	0.658226
lncRNA:CR46036	1.89733	1.67388	1.65773	1.00974	0.312619	0.485542
lncRNA:CR46035	6.80289	2.23266	0.828613	2.69446	0.00705035	0.029992
Pxt	20.6646	1.42136	0.495409	2.86906	0.00411694	0.019571
CG14321	6.79266	-0.439072	0.984652	-0.445916	0.655658	0.781805
CG43102	23.7904	3.30653	0.542834	6.09123	1.12049e-09	4.11889e-08
pasi1	128.603	-0.177531	0.305627	-0.580875	0.561325	0.713552
CG7379	495.449	-0.0376041	0.0867894	-0.43328	0.664812	0.787746
CG17803	22.0925	-0.492944	0.531731	-0.927055	0.353898	0.528105
CG17806	89.5561	-0.564082	0.219662	-2.56795	0.0102301	0.0403134
CG17802	84.2916	-0.0160855	0.22147	-0.0726306	0.9421	0.967253
CG17801	4.51774	-2.6036	1.60481	-1.62237	0.104724	0.229853
Odj	328.757	-0.0889317	0.126603	-0.702443	0.482403	0.651379
Alg1	460.222	0.0459338	0.132591	0.346432	0.729018	0.832492
tinc	67.7984	3.28481	0.622907	5.27335	1.33958e-07	2.95905e-06
Rim	12.1113	5.20758	1.02284	5.09129	3.55631e-07	7.00425e-06
cpo	2095.27	-1.42683	0.217944	-6.54674	5.88065e-11	2.76276e-09
DNaseII	0.91531	-3.20195	1.9109	-1.67563	0.0938117	NA
CG7785	65.9555	0.203019	0.229064	0.8863	0.375456	0.550793
CG7794	1.55311	-0.588769	1.70621	-0.345075	0.730038	0.833155
htl	140.251	-1.4386	0.676242	-2.12735	0.0333909	0.09895
CG14317	0.860742	2.17559	3.24196	0.671073	0.502174	NA
sr	23.0565	-1.29327	0.400024	-3.23298	0.00122506	0.00742048
CG14316	53.2584	-0.728957	0.806256	-0.904125	0.365929	0.541944
lncRNA:CR45103	0.513231	0.0596654	3.42683	0.0174112	0.986109	NA
CG14315	4.11347	0.152246	1.13447	0.1342	0.893245	0.940201
CG7218	664.353	0.174507	0.0960788	1.81629	0.0693266	0.171026
Cbp20	299.219	-0.53868	0.138368	-3.8931	9.89729e-05	0.000926344
wrd	1108.19	-0.0958875	0.0872153	-1.09943	0.271578	0.443844
cdm	963.234	-0.161277	0.07782	-2.07244	0.0382243	0.110155
CG7208	2.71474	1.89573	1.40996	1.34453	0.178777	0.334109
Arp5	417.487	-0.0965279	0.16346	-0.590529	0.554836	0.709591
CG12321	401.672	-0.15709	0.261297	-0.601194	0.547711	0.703143
MED17	507.932	-0.0391045	0.113617	-0.344177	0.730713	0.833282
Ssdp	1621.15	-0.503902	0.150745	-3.34274	0.00082955	0.00537781
CG7985	325.729	0.0425584	0.13704	0.310554	0.75614	0.851442
CG14314	105.538	-1.328	0.471702	-2.81533	0.00487265	0.0222727
CG7183	157.092	-0.0406282	0.221835	-0.183146	0.854683	0.916178
CG7988	68.2205	0.529626	0.344594	1.53696	0.124304	0.259408
mTerf5	318.142	0.0612414	0.117094	0.523012	0.600966	0.742705
Non3	574.033	-0.0751761	0.157148	-0.478378	0.632381	0.764941
CG7168	185.19	-0.233658	0.16973	-1.37665	0.168621	0.320377
Mdh2	2040.58	-0.464188	0.250554	-1.85265	0.0639326	0.160808
CG7156	170.406	0.233416	0.157007	1.48665	0.137106	0.277293
14-3-3epsilon	16331.7	-0.171857	0.158427	-1.08477	0.278022	0.4504
CG12320	155.829	0.302376	0.231772	1.30462	0.192021	0.350722
CG18598	0.857283	1.94935	2.36969	0.822621	0.410723	NA
Ada2a	154.414	0.533541	0.188335	2.83293	0.00461234	0.0213508
Vps39	444.695	0.255607	0.17988	1.42099	0.15532	0.302935
eIF1A	3312.41	-0.189117	0.0772128	-2.4493	0.0143136	0.0522967
CG7142	2.52832	2.55278	1.56557	1.63057	0.102981	0.227376
CG8064	665.165	-0.0270853	0.122526	-0.221058	0.825047	0.898466
CG7131	9.61417	-0.905261	0.670287	-1.35056	0.176837	0.331281
l(3)05822	695.32	-0.373007	0.158832	-2.34844	0.0188525	0.064
Dlc90F	1440.11	-0.075419	0.12946	-0.582566	0.560185	0.713175
CG18600	534.872	-0.291026	0.146156	-1.9912	0.0464593	0.126577
PKD	33.2054	-1.73774	0.61736	-2.81478	0.00488099	0.0222941
naz	3.91843	-0.361508	1.13454	-0.318638	0.750001	0.846807
WRNexo	259.47	-0.388653	0.345787	-1.12397	0.261028	0.432248
Nup43	393.691	-0.321971	0.143536	-2.24314	0.0248876	0.078924
CG7675	2.05073	1.03466	1.43889	0.719066	0.4721	0.641931
CG14309	17.1017	1.30077	0.51223	2.53942	0.0111035	0.0429554
cona	20.5645	-0.291761	0.97036	-0.300674	0.763663	0.856588
Vha100-4	8.66406	-3.81319	1.09263	-3.48993	0.000483141	0.00345701
Vha100-2	3182.61	-0.617124	0.154559	-3.99281	6.52947e-05	0.000650056
Vti1b	160.654	-0.304864	0.202524	-1.50532	0.132242	0.270523
CG12333	277.817	-0.356139	0.21306	-1.67154	0.0946148	0.214335
koko	329.082	-0.364299	0.158194	-2.30287	0.0212863	0.0699099
CG7685	119.657	0.249401	0.234381	1.06408	0.287291	0.460459
CG31122	565.342	-0.0175282	0.104777	-0.167291	0.867141	0.922595
CG10864	10.5788	-1.43377	0.618663	-2.31753	0.0204746	0.0679025
fru	2469.33	0.440136	0.167382	2.62954	0.00855006	0.0349515
CG7694	117.995	1.42601	0.279342	5.10489	3.3098e-07	6.5861e-06
fray	1093.52	0.828239	0.170948	4.84497	1.26628e-06	2.09186e-05
qin	191.31	0.0810966	0.424552	0.191017	0.848512	0.912565
CG14304	10.8918	2.05473	1.00341	2.04774	0.0405857	0.114494
CG14301	0.95708	5.31396	4.1749	1.27284	0.203076	NA
CG31224	1012.47	0.389866	0.121481	3.20926	0.00133077	0.00789202
CstF64	293.112	-0.101339	0.181675	-0.557805	0.576977	0.726483
Cpsf73	558.936	-0.253491	0.113656	-2.23033	0.0257252	0.0810732
Gos28	230.161	0.546146	0.124513	4.38627	1.1531e-05	0.00014651
CG31231	4.57941	-2.02333	1.30815	-1.54671	0.121932	0.256026
CG31229	238.996	-0.0453139	0.181512	-0.249647	0.80286	0.883107
asRNA:CR45028	37.019	0.427916	0.393589	1.08722	0.276942	0.448952
CG7702	1097.95	0.906373	0.219242	4.13412	3.56324e-05	0.00039086
CG31230	5.22204	1.15108	1.18193	0.973898	0.330107	0.504725
dind	325.4	0.101769	0.10765	0.945366	0.344472	0.519269
CG7706	281.558	-0.521127	0.147963	-3.522	0.000428301	0.00314643
Mekk1	2130.72	0.60179	0.196458	3.0632	0.00218985	0.0117758
CG7718	274.898	-0.421556	0.205001	-2.05636	0.0397479	0.113191
gwl	411.873	-0.895675	0.242888	-3.6876	0.000226376	0.00185394
Epg5	1581.86	-0.155263	0.120446	-1.28907	0.197374	0.357618
CG7720	977.779	-0.645694	0.301021	-2.14502	0.0319516	0.0957156
Octalpha2R	37.7404	-0.588035	0.849735	-0.692022	0.488924	0.656831
CG14298	2.81855	0.247382	1.24391	0.198875	0.842361	0.908791
CG14297	1.77834	-2.71423	1.60848	-1.68745	0.0915171	0.20926
Rh2	1.115	-0.634528	1.85482	-0.342097	0.732278	0.834327
CG14292	2.5247	1.33872	1.17329	1.141	0.25387	0.424925
EndoA	689.024	-0.173026	0.143934	-1.20212	0.229317	0.396152
CG14291	68.1606	0.413198	0.820684	0.50348	0.614627	0.753103
Xrp1	15461.9	0.614972	0.200474	3.06758	0.00215796	0.0116499
Mpc1	231.015	0.287002	0.18823	1.52474	0.127325	0.263826
CG42613	5.73437	-2.57308	1.44775	-1.7773	0.0755188	0.182515
euc	6.69575	-0.456351	0.787289	-0.579649	0.562151	0.714353
Smu1	371.497	-0.0954761	0.17327	-0.551023	0.581618	0.730357
dnk	904.346	-0.426989	0.162841	-2.62213	0.00873828	0.0355699
snRNP-U1-C	366.952	-0.377258	0.198484	-1.9007	0.0573414	0.148137
gukh	451.659	-0.840782	0.221079	-3.80309	0.000142904	0.00125576
CG6005	286.436	0.235618	0.171524	1.37367	0.169544	0.321602
CG14286	206.227	-0.0845773	0.165166	-0.512073	0.6086	0.748872
CG14285	13.664	-0.0233884	0.532739	-0.0439023	0.964982	0.980353
GatA	277.133	-0.200259	0.128054	-1.56387	0.117849	0.250023
NP15.6	811.117	-0.363114	0.129762	-2.79831	0.00513704	0.0232046
P5cr	241.028	0.0258035	0.208894	0.123524	0.901692	0.945857
Prp18	118.488	0.271656	0.211603	1.2838	0.199212	0.359694
CG6013	173.179	0.0350154	0.187807	0.186444	0.852097	0.915162
cdi	858.922	0.855966	0.279349	3.06414	0.00218296	0.0117584
lncRNA:CR46041	1.67023	1.73154	1.77077	0.977847	0.32815	0.502981
mRpL55	188.555	-0.703027	0.263923	-2.66376	0.00772727	0.0322031
ATPsynD	2140.65	-0.660459	0.257237	-2.56752	0.010243	0.0403478
CG6040	318.429	3.05479	0.315945	9.66874	4.09382e-22	9.61648e-20
Cyp12a5	116.869	-0.0699947	0.753234	-0.0929255	0.925963	0.958713
Cyp12a4	1.70042	3.56502	2.55611	1.3947	0.163105	0.313483
Ppcs	396.28	-0.43109	0.179766	-2.39806	0.0164824	0.0581684
CG5835	278.379	2.39085	0.50846	4.70213	2.57456e-06	3.866e-05
CG11779	639.25	-0.317437	0.162115	-1.9581	0.0502182	0.134407
nos	11.7445	1.24419	0.546253	2.27767	0.0227461	0.0737603
Nsun5	298.519	-0.230368	0.149416	-1.54178	0.123126	0.257901
CG42359	137.334	0.0778743	0.231287	0.336699	0.736343	0.837276
sqz	199.01	-0.432696	0.227977	-1.89798	0.0576983	0.14882
CG5555	469.765	0.017796	0.12773	0.139325	0.889193	0.937418
cry	0.917397	1.13926	2.38006	0.478669	0.632174	NA
vib	965.433	0.385725	0.204147	1.88945	0.0588318	0.151172
CG5250	0.487017	-0.675581	3.98264	-0.169631	0.8653	NA
Gdn1	194.724	-0.0144726	0.172314	-0.0839897	0.933065	0.962762
unc79	1.20685	-0.0979816	1.83324	-0.0534473	0.957375	0.976436
CG14280	0.809873	4.93442	3.51926	1.40212	0.160879	NA
Dl	38.3479	0.744418	0.590723	1.26018	0.207604	0.37024
Ino80	722.349	-0.216597	0.108321	-1.99959	0.0455443	0.124684
CG31245	0.565388	-0.887036	2.54625	-0.34837	0.727563	NA
CG31244	1.71787	-1.85282	1.59619	-1.16078	0.245733	0.415603
CG5316	512.266	0.143966	0.19126	0.752722	0.451617	0.623588
CG11626	1.656	-0.505965	1.51757	-0.333404	0.738829	0.838814
Dys	408.038	1.09709	0.185263	5.92177	3.18498e-09	1.07254e-07
CG17752	2.61912	3.70022	1.69119	2.18793	0.0286746	0.0880813
CG6231	317.872	-1.14039	0.919503	-1.24023	0.214891	0.37905
subdued	447.555	0.789415	0.254004	3.10788	0.00188433	0.0104539
Vha13	871.78	-0.0843784	0.142522	-0.592039	0.553825	0.708822
Nup58	428.547	-0.2643	0.210993	-1.25265	0.210334	0.373958
CG6195	576.3	-0.134971	0.214774	-0.628432	0.529721	0.687659
CG6184	3.02369	0.340361	1.2874	0.26438	0.791487	0.874523
CG7432	1.95753	4.30115	2.23823	1.92167	0.0546468	0.143212
Naam	205.474	0.194992	0.199548	0.977169	0.328485	0.503204
GluClalpha	1.04858	3.01895	2.07615	1.45411	0.145916	0.289817
CG6300	4.64167	-1.81432	1.06557	-1.70267	0.0886292	0.204584
CG11659	7.35339	-0.958444	1.02002	-0.939631	0.347407	0.522222
bnl	1224.18	-3.08028	0.509949	-6.04037	1.53757e-09	5.5255e-08
CG4662	298.069	-0.162174	0.200551	-0.808642	0.418721	0.592522
Ire1	909.517	0.855185	0.362905	2.3565	0.0184482	0.0630721
CG11447	120.767	-0.369673	0.197384	-1.87286	0.0610876	0.155801
CG4572	1162	0.224188	0.087519	2.56159	0.0104195	0.0407928
CG4686	317.209	-0.341133	0.121644	-2.80437	0.00504152	0.0228925
CG4562	4.02308	1.60963	0.895416	1.79763	0.0722358	0.176306
CG17186	66.8032	-0.120932	0.225031	-0.5374	0.590991	0.736235
Arc42	941.397	-0.135482	0.0845593	-1.60221	0.109109	0.236673
Ask1	1258.74	0.0358622	0.200345	0.179002	0.857936	0.917883
CG4733	148.978	-2.95271	0.579262	-5.09737	3.44409e-07	6.8111e-06
CG4538	1331.71	0.0113653	0.0849153	0.133843	0.893527	0.940208
Surf6	669.297	-0.238675	0.1625	-1.46877	0.141895	0.283879
RhoGAP92B	601.344	0.908806	0.215683	4.21362	2.51307e-05	0.000288823
lncRNA:CR45047	0.689351	-0.384518	2.26322	-0.169899	0.86509	NA
lncRNA:CR45048	3.16884	-0.208529	1.03106	-0.202248	0.839723	0.907112
CG4459	1.08291	-2.37788	1.77144	-1.34235	0.179484	0.334959
Hs6st	418.529	-0.121351	0.294755	-0.411703	0.680557	0.799725
mira	40.9551	0.492209	0.386738	1.27272	0.203118	0.364288
CG46042	0.333164	-2.29448	4.21752	-0.544035	0.586417	NA
CG31213	2.06321	5.64719	1.79948	3.13824	0.00169964	0.00961765
MED25	424.487	-0.24874	0.0954211	-2.60676	0.00914039	0.0368331
CG4836	6.19916	-1.11886	0.832319	-1.34427	0.17886	0.334109
PIG-L	319.581	0.208538	0.133729	1.55941	0.1189	0.251589
psidin	736.36	-0.383737	0.178111	-2.15448	0.0312028	0.0939989
CG4424	56.6394	0.131103	0.233864	0.560594	0.575074	0.725035
CG4854	51.4148	0.0990428	0.277552	0.356844	0.721208	0.827392
trem	183.439	-0.135437	0.161292	-0.839703	0.401075	0.575586
CG4936	437.754	-0.147155	0.12285	-1.19784	0.230978	0.398342
CG10889	200.498	0.0371225	0.149635	0.248088	0.804066	0.884014
CG17193	1.90943	0.390347	1.08002	0.361425	0.717782	0.824901
CG4390	954.763	-0.253015	0.189087	-1.33808	0.18087	0.33664
mdlc	328.862	0.104589	0.154813	0.675582	0.499306	0.665212
CG5023	1.28751	3.69325	2.06088	1.79208	0.0731206	0.178104
cic	2077.12	-0.0264229	0.263413	-0.10031	0.920098	0.955723
CG4362	2.70724	-0.348208	1.15845	-0.300581	0.763734	0.856588
CG42668	1031.4	-0.076058	0.261838	-0.290477	0.771451	0.862532
CG4360	1192.48	-0.0466252	0.10965	-0.425217	0.670679	0.791484
asRNA:CR45800	0.52128	0.146787	3.0861	0.0475639	0.962064	NA
Sirt2	156.97	0.654258	0.190454	3.43525	0.000592007	0.00411967
Gfrl	265.178	0.892929	0.485376	1.83967	0.0658174	0.16439
lncRNA:CR44400	0.363497	-1.79542	3.44689	-0.520883	0.602448	NA
Or92a	4.66836	-1.00971	1.12734	-0.895661	0.370434	0.545988
MFS9	0.543299	1.19909	2.74162	0.437365	0.661847	NA
MtnE	1.28144	0.136425	1.76881	0.0771283	0.938522	0.965798
Stat92E	4778.01	0.385165	0.193326	1.99231	0.0463373	0.126352
DPCoAC	111.126	0.763823	0.241047	3.16878	0.00153082	0.00881157
CG5180	201.402	-0.250574	0.131685	-1.90283	0.0570621	0.147656
CG15922	74.6569	-0.823991	0.30647	-2.68865	0.00717406	0.0303974
CG5191	1180.68	0.255769	0.133469	1.91631	0.0553255	0.144471
CG10877	95.2243	-0.0686184	0.377806	-0.181624	0.855878	0.916904
snoRNA:Psi18S-301	3.39408	0.207492	1.05217	0.197203	0.843668	0.909692
TFAM	799.831	-0.399111	0.131768	-3.02889	0.00245451	0.0129177
CG5412	243.719	-0.343168	0.234637	-1.46254	0.143592	0.286298
EloB	1114.41	-0.362281	0.0778561	-4.65322	3.26795e-06	4.84956e-05
Srp14	300.011	-0.0892961	0.157301	-0.567676	0.570255	0.721983
CG34008	38.6155	-0.596802	0.330223	-1.80727	0.0707205	0.173531
CG16953	945.01	0.263733	0.173879	1.51676	0.129327	0.266693
2002-09-01	4894.77	0.650946	0.234961	2.77045	0.00559797	0.0248337
asRNA:CR46044	3.55366	1.00506	1.02955	0.976214	0.328959	0.503658
Srp72	759.527	0.0466165	0.129556	0.359818	0.718983	0.825823
Pus1	307.363	-0.161485	0.170582	-0.946672	0.343806	0.518427
bon	1001.99	0.421537	0.178913	2.35609	0.0184682	0.0631183
CG15923	3.75159	-0.489012	1.38335	-0.353499	0.723714	0.828983
CG5466	144.422	0.495712	0.208411	2.37854	0.0173815	0.0605867
H	991.603	-0.0690371	0.0886041	-0.779164	0.435883	0.609111
Pi3K92E	1788.36	0.329873	0.11177	2.95136	0.00316379	0.0158206
Lrrk	522.291	0.613839	0.208013	2.95096	0.00316784	0.0158326
GluRIID	1.5482	1.15609	2.09742	0.551195	0.5815	0.730357
Oamb	0.954847	2.78065	2.23129	1.24621	0.212688	NA
Cdk2	445.33	-0.212411	0.359266	-0.591235	0.554363	0.709322
CG42322	3.06296	3.89512	2.00724	1.94054	0.0523145	0.138418
Syp	2656.59	-0.0611286	0.184822	-0.330744	0.740838	0.840289
CG31195	1191.5	0.188183	0.335925	0.560192	0.575349	0.725163
Fancd2	548.043	-0.557331	0.145593	-3.82801	0.000129184	0.00115522
CG17270	5.50565	1.05698	0.9632	1.09736	0.272483	0.444642
CG17271	715.201	0.403712	0.122521	3.29503	0.000984103	0.0061947
RpS20	8399.43	-0.0987728	0.196063	-0.503781	0.614415	0.753046
snoRNA:Psi18S-1295	0.668495	-1.48882	3.00066	-0.496166	0.619778	NA
snoRNA:Psi28S-2562	0.8664	-2.37903	2.03148	-1.17108	0.241565	NA
CG17272	172.878	-0.319749	0.279114	-1.14559	0.251966	0.422541
AdSS	2831.34	0.777548	0.323829	2.40111	0.0163456	0.0578338
CG31223	196.868	0.156323	0.179464	0.871054	0.383725	0.558784
Synd	598.206	0.202497	0.118578	1.70772	0.0876887	0.202914
CG15695	0.631053	1.93807	2.48058	0.781297	0.434628	NA
CG15696	5.88201	2.23164	0.797578	2.79803	0.00514158	0.0232046
RpS30	10332.7	-0.275591	0.0984726	-2.79865	0.00513161	0.0231922
Ktl	0.797145	0.48288	2.17314	0.222204	0.824155	NA
CG31191	0.431213	1.20266	3.11758	0.385768	0.699668	NA
hdly	2357.74	0.262981	0.115975	2.26756	0.0233558	0.0751802
Atpalpha	14044.3	-0.52325	0.102243	-5.11771	3.09269e-07	6.24438e-06
Calx	9.52187	1.72972	0.741623	2.33235	0.0196824	0.0659803
CG43446	0.828975	2.61404	2.46812	1.05912	0.289546	NA
Rlip	430.15	0.0300724	0.126786	0.237191	0.812509	0.889943
CG17278	481.744	1.92873	0.355464	5.42594	5.76511e-08	1.41642e-06
Dhc93AB	0.544302	-1.79423	2.41388	-0.743296	0.457302	NA
Mvl	411.201	0.4664	0.170784	2.73094	0.00631547	0.0273491
Cortactin	1699.85	1.22347	0.234394	5.21973	1.79189e-07	3.83504e-06
AnxB9	3452.43	1.32093	0.184993	7.14041	9.30514e-13	6.09645e-11
r-l	1001.86	-0.409052	0.172675	-2.36891	0.0178407	0.0617061
dmrt93B	0.933816	5.38159	2.83428	1.89875	0.057597	NA
HHEX	0.720912	-0.748488	2.72339	-0.274837	0.783442	NA
RhoGAP93B	1361.84	-0.148112	0.266629	-0.555499	0.578553	0.727897
lncRNA:CR44178	6.41671	0.878599	0.688222	1.27662	0.201736	0.362891
CG7044	1052.92	0.384452	0.305093	1.26011	0.207628	0.37024
CG5745	474.281	0.176635	0.116738	1.51309	0.130257	0.267908
Sec15	488.56	0.0154863	0.121458	0.127503	0.898542	0.943413
rtet	344.2	0.549359	0.16736	3.2825	0.00102892	0.00640152
Rab11	3108.95	0.292818	0.0911015	3.21419	0.00130813	0.00779557
ppan	500.751	0.189453	0.152855	1.23943	0.215188	0.379435
Bdbt	310.23	-0.340943	0.12774	-2.66905	0.00760664	0.031852
slmb	1271.18	0.118231	0.111233	1.06291	0.287823	0.460852
CG5793	178.403	-0.88229	0.206924	-4.26384	2.00948e-05	0.000239225
Ice2	206.015	-0.322984	0.196052	-1.64744	0.0994671	0.221803
CG7009	132.951	0.281591	0.201963	1.39427	0.163235	0.313666
Usp8	495.173	0.299076	0.140359	2.13079	0.0331065	0.0983411
meigo	416.034	0.125217	0.167755	0.746425	0.455411	0.62658
SNF4Agamma	1624.15	-0.756967	0.266943	-2.83569	0.00457271	0.021265
cDIP	28.4638	-0.18955	0.532171	-0.356183	0.721704	0.827468
CG5810	5.93589	-1.48242	0.895149	-1.65606	0.0977105	0.2189
Snmp1	2.38622	-3.11266	1.40643	-2.21317	0.026886	0.0840166
CG5862	306.832	0.199309	0.172423	1.15593	0.247711	0.417957
CR43975	4.80764	-0.861481	0.982358	-0.876953	0.380512	0.555765
Smyd5	379.932	0.234815	0.155469	1.51036	0.130951	0.268566
Oga	1462.19	-0.0536431	0.118382	-0.453137	0.65045	0.778293
CG3337	128.139	-0.582159	0.195119	-2.9836	0.00284877	0.0145939
lncRNA:CR44265	1.28524	2.66146	1.95467	1.36159	0.173327	0.326996
Nelf-A	1005.01	0.139943	0.122915	1.13853	0.254899	0.425834
e	8.48554	5.97537	1.53419	3.89482	9.82731e-05	0.000920689
CG5892	0.656029	0.280248	3.41673	0.0820223	0.934629	NA
ETHR	0.948329	1.70741	3.73454	0.457195	0.647531	NA
Rab1	3285.25	0.208864	0.0813808	2.56651	0.0102729	0.0404323
asRNA:CR45798	1.28301	-1.59285	2.02923	-0.784956	0.43248	0.606113
AP-2sigma	643.925	-0.149816	0.0985587	-1.52007	0.128493	0.265728
Idi	174.23	-0.262921	0.166162	-1.58232	0.113578	0.243081
CG3308	434.273	0.523727	0.123018	4.25731	2.06899e-05	0.000244374
CG3301	1.64844	3.74815	2.156	1.73848	0.0821269	0.193261
lncRNA:Hsromega	404.904	1.02163	0.184494	5.53747	3.06875e-08	8.00952e-07
CG16791	1373.54	0.378899	0.132393	2.86192	0.00421082	0.0198991
mod(mdg4)	3530.25	-0.466922	0.199331	-2.34245	0.0191577	0.0647168
pre-mod(mdg4)-E	1.8629	0.629591	1.51788	0.414783	0.678301	0.797946
tin	1.48132	1.22668	1.80547	0.679428	0.496867	0.662879
Fancm	314.37	-0.251455	0.157438	-1.59716	0.11023	0.237979
CG7956	1752.23	2.02365	0.309621	6.53587	6.32401e-11	2.94234e-09
slou	7.37529	2.36967	1.29803	1.82559	0.0679123	0.168486
InR	1280.61	0.490536	0.29022	1.69022	0.0909855	0.20839
lncRNA:CR43653	26.1324	0.477761	0.388311	1.23036	0.218563	0.383701
lncRNA:CR44034	1.30885	2.0411	2.17309	0.939259	0.347598	0.522281
E2f1	2150.27	-0.24778	0.172974	-1.43247	0.15201	0.298229
mir-998	2.20993	-1.78661	1.21017	-1.47634	0.139854	0.280903
asRNA:CR46055	13.5239	1.46118	0.781722	1.86918	0.0615971	0.15657
lncRNA:CR46056	0.661547	2.61403	2.62087	0.997391	0.318575	NA
Archease	585.05	0.213472	0.325292	0.656247	0.511666	0.674309
CG15497	0.987795	0.984751	2.06725	0.476358	0.633819	NA
DNApol-alpha180	882.661	-0.724509	0.178072	-4.06862	4.72923e-05	0.000502061
CG31176	0.735287	-0.787066	1.90027	-0.414187	0.678737	NA
CG34034	194.916	4.90761	0.926031	5.29962	1.16042e-07	2.62348e-06
CG5849	67.6822	3.31059	1.0295	3.21572	0.00130118	0.00777396
CG31343	1.17369	-1.35287	1.83077	-0.738961	0.459931	0.630726
CG31198	1.7576	2.66771	2.00906	1.32784	0.184231	0.340759
GABA-B-R2	132.431	-0.538922	0.263607	-2.04442	0.0409125	0.115314
RpI12	93.5295	0.0105011	0.204474	0.0513565	0.959041	0.977038
tsl	23.9993	3.77639	1.14778	3.29017	0.00100128	0.00626595
CASK	774.714	0.464086	0.139656	3.32306	0.000890348	0.00570901
glec	210.961	1.23665	0.351669	3.51652	0.000437242	0.00319748
lncRNA:CR45644	0.616999	1.12118	2.75544	0.406896	0.684085	NA
lncRNA:CR45645	1.55261	0.898742	1.52483	0.589403	0.555591	0.710139
lsn	409.999	0.23167	0.180757	1.28166	0.199961	0.360438
CG6569	2.3979	3.81523	1.39611	2.73276	0.00628054	0.0272591
Cby	2.77394	0.468	1.09807	0.426204	0.669959	0.790882
CG31174	3.13779	0.456369	1.37062	0.332965	0.73916	0.838894
CG31431	143.689	-2.11327	0.498384	-4.24024	2.23286e-05	0.000260979
CG31178	0.813644	-0.90766	2.26402	-0.400907	0.688488	NA
CG6656	184	0.0524511	0.207182	0.253164	0.800142	0.881511
CG34148	74.7484	0.0944269	0.258869	0.364767	0.715285	0.823146
P5CDh2	1.14841	-0.830382	1.86793	-0.444546	0.656648	0.782114
CG31465	2.09939	-1.19146	1.27874	-0.93175	0.351466	0.525698
dnd	2.09815	1.18629	2.10445	0.563706	0.572955	0.723276
CG6678	76.835	-0.140684	0.270059	-0.520936	0.602411	0.743782
CG43844	7.4599	-0.197869	0.643494	-0.307491	0.75847	0.852969
Eip93F	249.463	-0.0037648	0.435588	-0.00864303	0.993104	0.996311
Idh3b	1510.63	-0.726365	0.159493	-4.55422	5.25801e-06	7.41433e-05
Mitofilin	1658.62	-0.325061	0.13974	-2.32619	0.0200087	0.066681
mRpL35	257.322	-0.454054	0.202754	-2.23943	0.0251279	0.0795813
CG6028	481.774	0.239813	0.133327	1.79868	0.0720688	0.176032
Cchl	803.995	-0.663938	0.200661	-3.30875	0.000937122	0.00593778
ND-42	1476.86	-0.507719	0.142251	-3.56919	0.000358093	0.00270493
CG13409	4.51172	-0.187804	0.973751	-0.192866	0.847064	0.911822
pit	1572.28	-0.238033	0.170056	-1.39973	0.161594	0.311388
Fadd	180.303	0.382462	0.178744	2.13972	0.0323774	0.0965365
how	1591.24	-0.019284	0.105732	-0.182386	0.85528	0.916467
CG13408	0.485511	0.132529	3.57571	0.0370636	0.970434	NA
CG42390	263.377	6.23602	0.516673	12.0696	1.52956e-33	1.6368e-30
SKIP	614.933	-0.845785	0.259022	-3.2653	0.0010935	0.00673801
lncRNA:CR45224	0.662501	0.169463	2.40314	0.0705173	0.943782	NA
Gld2	17.6013	-0.525928	0.484502	-1.0855	0.2777	0.449954
CG7084	1.14274	-2.92953	1.7221	-1.70114	0.0889167	0.205017
CG13862	3.06035	5.07079	2.21003	2.29445	0.0217649	0.0712018
CG5391	3.47294	5.29276	2.06808	2.55927	0.0104894	0.0410162
Sar1	2052.63	-0.176539	0.108115	-1.63289	0.102492	0.226451
PSR	803.138	-0.182997	0.111254	-1.64487	0.0999973	0.222522
CG7071	0.717317	-0.865572	2.15991	-0.400744	0.688609	NA
CG5382	437.776	0.623241	0.141766	4.39626	1.10131e-05	0.000141235
CG5380	138.791	-0.168078	0.189195	-0.888387	0.374333	0.549489
PyK	3643.56	-0.223777	0.201566	-1.11019	0.266917	0.438774
CG7069	12.7921	0.433248	0.691331	0.626687	0.530864	0.688401
CG18596	1417.96	0.556118	0.362496	1.53414	0.124996	0.260402
CG34149	35.5932	-0.641115	0.324789	-1.97394	0.0483881	0.130466
CG43342	40.7144	-0.218085	0.313987	-0.694567	0.487327	0.655967
Gpdh3	148.09	-0.056501	0.155008	-0.364504	0.715482	0.823274
CAH8	1.01755	2.4209	2.09534	1.15537	0.247937	0.418194
CG7059	7.39721	0.187667	0.780393	0.240478	0.80996	0.888162
CG13850	472.693	-0.224103	0.204156	-1.09771	0.272332	0.444566
lqfR	1265.69	0.0937617	0.0999226	0.938343	0.348068	0.522655
Nop56	3979.42	-0.308727	0.156007	-1.97893	0.0478243	0.129236
mats	631.298	0.0425956	0.14965	0.284634	0.775924	0.864822
pinta	418.362	0.0975337	0.153692	0.634607	0.525685	0.684737
CG13847	1.41633	-3.30099	1.6974	-1.94474	0.0518068	0.137405
CG12499	1037.84	-0.490831	0.144965	-3.38585	0.000709585	0.0047528
CG34288	2.40321	-1.44256	1.6456	-0.876616	0.380695	0.555948
CG34376	156.096	-0.216494	0.192935	-1.12211	0.261816	0.433107
Rpn7	1936.72	-0.212771	0.210439	-1.01108	0.311976	0.485168
AP-2mu	943.074	0.0309105	0.128818	0.239956	0.810365	0.888441
CG7054	371.076	0.185019	0.168396	1.09871	0.271893	0.44411
Pebp1	10.1384	0.935858	0.623054	1.50205	0.133084	0.271727
CG5377	91.9268	-0.347259	0.223509	-1.55367	0.120263	0.253504
Nrx-1	181.562	0.560193	0.699888	0.800404	0.423477	0.59704
Pfdn5	577.339	-0.18204	0.120654	-1.50877	0.131357	0.269227
CG5376	1.22847	0.434628	1.91871	0.226521	0.820796	0.895355
CCT1	7722.92	-0.0190335	0.0938001	-0.202915	0.839201	0.906805
CG5346	1660.52	-0.0653734	0.215505	-0.30335	0.761623	0.854987
CG33099	6.74309	-0.533866	0.936422	-0.570113	0.568601	0.720647
CG5326	1.85397	1.55348	1.52738	1.01709	0.309113	0.482038
AdipoR	1193.48	0.160442	0.0809595	1.98176	0.0475061	0.128628
asRNA:CR44062	18.1905	0.0488971	1.35348	0.036127	0.971181	0.983453
bond	188.226	-1.5505	1.30055	-1.19219	0.233188	0.401041
sit	4.02838	-0.67752	1.27785	-0.530202	0.595972	0.739215
CG33110	0.586149	-2.42278	4.74952	-0.510111	0.609973	NA
CSN6	591.569	-0.133435	0.133228	-1.00155	0.316559	0.489921
Dph5	965.348	-0.082988	0.162343	-0.511189	0.609219	0.749246
CG33107	351.442	1.22495	0.309593	3.95664	7.60104e-05	0.000743204
CG6937	875.381	-0.109313	0.148907	-0.734103	0.462886	0.633246
Efa6	932.561	0.477873	0.135771	3.51971	0.000432016	0.00316407
CG31156	437.862	-0.103819	0.126836	-0.818534	0.413052	0.587549
mRRF2	197.121	0.202797	0.175721	1.15408	0.248466	0.418499
CG31161	19.9834	0.166236	0.488384	0.340379	0.733571	0.835109
mRpL45	624.199	-0.352111	0.147263	-2.39103	0.0168011	0.0589907
loco	1918.18	1.03931	0.230065	4.51749	6.25773e-06	8.59747e-05
asRNA:CR43474	25.4442	3.43105	0.710775	4.8272	1.38468e-06	2.26031e-05
wake	585.516	-0.577388	0.311763	-1.85201	0.0640244	0.160913
Gclm	664.447	0.54431	0.24544	2.21769	0.0265762	0.0833459
wfs1	750.382	0.967005	0.374425	2.58264	0.00980472	0.0389239
Nup133	1073.35	-0.515549	0.102347	-5.03728	4.722e-07	8.95227e-06
cd	2.46968	-1.89299	1.46328	-1.29366	0.195783	0.355503
Cyp6d4	137.955	5.81572	0.673177	8.63921	5.66009e-18	7.26831e-16
CG4907	0.43402	-1.85634	4.10999	-0.451665	0.65151	NA
wge	1367.93	0.281629	0.101686	2.76959	0.00561274	0.0248763
Irp-1A	998.067	-0.0492583	0.11329	-0.434797	0.66371	0.787506
CG4813	171.195	0.0104563	0.177279	0.058982	0.952966	0.97371
CG45049	871.162	0.0930973	0.156564	0.594627	0.552093	0.70764
Takl2	6.28919	-1.08161	0.830044	-1.30308	0.192547	0.351416
Dcr-1	892.43	0.00958558	0.153468	0.0624598	0.950197	0.972099
CG6985	207.297	-0.359284	0.17534	-2.04907	0.0404552	0.114326
vret	634.09	-0.8223	0.16911	-4.86252	1.15899e-06	1.94126e-05
HP1c	439.866	-0.44564	0.124713	-3.57331	0.000352497	0.00266685
CG17141	153.876	-0.348278	0.165822	-2.10031	0.0357017	0.10429
rumi	902.786	0.0294554	0.201406	0.146249	0.883725	0.93406
CG7029	1233.67	0.646632	0.124599	5.1897	2.10633e-07	4.43896e-06
Usp12-46	193.047	0.18329	0.156603	1.17042	0.241833	0.411065
lncRNA:CR43654	4.27417	1.22349	0.801072	1.52731	0.126683	0.262949
klg	1.78123	4.0282	1.83545	2.19467	0.0281872	0.0868984
Nha2	4.20466	1.75524	1.19892	1.46402	0.143189	0.285695
CG34375	0.765838	-1.79361	2.18134	-0.822254	0.410932	NA
CG6688	9.59714	0.179183	0.997723	0.179592	0.857473	0.91766
lmd	4.05216	0.567924	0.882237	0.643731	0.51975	0.680493
CG13833	0.973472	0.987015	2.03444	0.485153	0.627568	NA
CG13837	0.644177	-0.694224	2.74913	-0.252525	0.800635	NA
CG17121	214.371	-1.92214	0.383551	-5.01143	5.40274e-07	1.00841e-05
p53	522.155	0.444619	0.261738	1.69872	0.0893718	0.205599
Gr94a	86.0932	2.14755	0.521017	4.12183	3.75871e-05	0.000410433
asRNA:CR46089	154.345	1.46049	0.517839	2.82035	0.00479715	0.0220458
CG17119	8.52547	-0.0846673	0.595793	-0.142109	0.886994	0.936077
sav	476.168	0.263941	0.184253	1.43249	0.152003	0.298229
Ublcp1	513.366	-0.322102	0.11212	-2.87284	0.00406806	0.019415
Cow	4.58445	-0.596783	0.911423	-0.654782	0.512608	0.675104
CG6726	4.63491	-0.857926	0.898638	-0.954695	0.339732	0.514055
Rassf	1043.96	0.219121	0.104793	2.09099	0.0365291	0.106384
CenB1A	4430.03	1.3368	0.251801	5.30897	1.10248e-07	2.51612e-06
CG31365	374.305	0.118301	0.150155	0.787863	0.430777	0.604254
CG31457	164.073	0.420302	0.204515	2.05512	0.0398674	0.113293
hh	729.895	2.86826	0.332116	8.63633	5.80454e-18	7.35572e-16
unk	1202.36	0.353895	0.222017	1.594	0.110937	0.23885
VhaAC39-2	0.622235	-0.382059	2.58418	-0.147846	0.882465	NA
Irk1	4.93245	0.363789	0.966647	0.376342	0.706663	0.816835
cnc	2608.55	0.2174	0.121469	1.78975	0.0734944	0.178789
fzo	3.93534	-3.08511	1.45354	-2.12248	0.0337975	0.0997866
CG4467	147.935	-0.629826	0.397534	-1.58433	0.113118	0.242259
Rad60	240.539	0.0705264	0.205261	0.343594	0.731151	0.833631
EloA	686.029	0.314358	0.202005	1.55619	0.119664	0.252737
wda	174.926	0.159127	0.176316	0.902507	0.366788	0.542494
CG13827	61.1801	0.314958	0.279702	1.12605	0.260145	0.431305
orb	23.1549	1.01631	0.405695	2.50512	0.0122411	0.046415
Cdc16	488.794	-0.419528	0.169097	-2.48099	0.0131018	0.0487965
CG6763	17.5698	-1.35963	0.497802	-2.73127	0.00630911	0.0273338
bb8	0.627792	-2.70407	2.42339	-1.11582	0.2645	NA
pnt	356.748	-2.4917	0.259788	-9.59128	8.69998e-22	1.90431e-19
DNApol-epsilon255	790.297	-0.802011	0.214719	-3.73515	0.0001876	0.00158489
ATPsynCF6	1358.17	-0.746997	0.24636	-3.03214	0.00242827	0.0128216
Sec13	1437.85	-0.157223	0.108564	-1.44821	0.147559	0.292176
RpS3	17722.9	-0.198766	0.102075	-1.94726	0.0515036	0.136912
CG4408	1.88188	3.05178	1.52191	2.00523	0.0449388	0.12329
CG4393	388.343	0.136944	0.39955	0.342746	0.73179	0.83387
lncRNA:CR43387	7.14396	-0.360508	0.964754	-0.373679	0.708643	0.818241
Ir94d	16.3511	-0.345789	0.892861	-0.387282	0.698547	0.811545
Ir94e	1.43575	-1.71436	1.95044	-0.87896	0.379423	0.554679
CG10175	1.32742	2.69774	1.91823	1.40637	0.159613	0.309055
CG10184	21.1142	-0.797299	0.51053	-1.56171	0.118356	0.250801
CG31145	379.469	0.701843	0.582517	1.20485	0.228262	0.395111
GILT3	1.37903	2.51894	2.27568	1.10689	0.26834	0.440269
GILT2	1.67894	5.04909	1.82925	2.7602	0.00577663	0.0254398
eIF3d1	5465.67	-0.168138	0.0989567	-1.69911	0.0892993	0.205599
CG16710	31.7313	-0.402943	0.462722	-0.870811	0.383857	0.558871
CG18754	9.93941	-0.326111	0.642265	-0.507752	0.611627	0.750775
SPE	3.28733	-0.0812662	0.902243	-0.0900713	0.928231	0.95972
CG10254	757.749	-0.139135	0.157278	-0.884641	0.37635	0.551862
Gba1a	0.911225	0.568352	2.29196	0.247977	0.804153	NA
Gba1b	1.62464	2.33176	1.62062	1.43881	0.150205	0.295955
nau	2.86492	5.45119	1.78361	3.05627	0.00224113	0.0119741
CG10232	28.749	8.39731	1.58085	5.3119	1.08485e-07	2.48176e-06
CG10365	75.782	1.55983	0.434858	3.587	0.000334504	0.00255886
RNaseMRP:RNA	9.66354	0.804033	0.848266	0.947855	0.343203	0.517924
Rpn9	2522.08	-0.255223	0.167443	-1.52424	0.12745	0.264028
Hmgcr	541.31	1.54831	0.298172	5.19269	2.0728e-07	4.37788e-06
RanBP3	1123.66	-0.196298	0.132768	-1.4785	0.139274	0.28031
Rpt5	2291.77	-0.101517	0.199161	-0.509722	0.610246	0.749845
Hrd3	877.59	0.0101054	0.109328	0.0924319	0.926355	0.95881
PTPMT1	219.582	-0.173037	0.163309	-1.05957	0.289339	0.462663
SdhD	708.915	-0.473285	0.13948	-3.39322	0.00069077	0.00466209
udt	564.539	0.910549	0.325303	2.79908	0.00512489	0.0231764
Lsd-1	132.716	0.338654	0.361764	0.93612	0.349212	0.523383
CG10214	242.871	-0.414572	0.190365	-2.17777	0.0294233	0.0896191
CG10375	356.754	-0.262341	0.143866	-1.82351	0.0682268	0.169092
tst	596.223	-0.169762	0.159698	-1.06302	0.287773	0.460848
CG10208	48.172	-0.0130879	0.406103	-0.0322281	0.97429	0.985754
Nup98-96	8705.9	-0.419264	0.199516	-2.10141	0.0356053	0.104135
mbc	2735.04	0.575708	0.142655	4.03566	5.44494e-05	0.000560258
CG33111	175.863	-0.0981963	0.25043	-0.392112	0.694976	0.809026
CG34355	9.67979	1.32501	0.838323	1.58055	0.11398	0.243834
eIF4G2	1572.82	-0.23869	0.108544	-2.19902	0.0278767	0.086191
Pli	1736.74	0.332282	0.270407	1.22882	0.21914	0.384082
TfIIA-S	1216.67	-0.910777	0.179514	-5.07356	3.90434e-07	7.55182e-06
tbrd-1	8.33489	-1.3366	1.61136	-0.829488	0.406829	0.581707
sba	431.588	0.947914	0.199681	4.74715	2.06304e-06	3.19954e-05
Ndc1	796.747	-0.200301	0.144704	-1.38421	0.166294	0.317608
CG13601	313.454	-0.0155912	0.119283	-0.130708	0.896007	0.942181
CG31142	122.784	0.394579	0.298951	1.31988	0.186875	0.343946
Rpt2	2458.53	-0.0747234	0.235867	-0.316802	0.751393	0.847757
CG13599	150.169	-0.581503	0.189007	-3.07662	0.0020936	0.0114111
RpS19b	133.633	-1.57192	0.444854	-3.53356	0.000410002	0.00304216
CG5854	683.172	0.71091	0.116025	6.12723	8.94229e-10	3.36419e-08
Gdh	7532.32	-0.560802	0.259844	-2.15822	0.0309105	0.0932348
GluProRS	3547.66	0.142668	0.215127	0.663181	0.507214	0.671687
asRNA:CR46092	1.07777	0.17112	2.07409	0.0825039	0.934246	0.963354
AP-1sigma	509.947	0.762001	0.147913	5.15168	2.58159e-07	5.33547e-06
CG31140	58.6048	0.321081	0.351166	0.914328	0.360544	0.536071
mir-9381	0.573722	-1.65673	2.26779	-0.730549	0.465054	NA
lncRNA:CR31451	58.4783	-2.01053	0.54043	-3.72024	0.000199037	0.001664
CG13603	481.531	0.268508	0.135582	1.98041	0.0476574	0.128821
CG5902	769.998	-0.195526	0.122076	-1.60167	0.109229	0.236692
CG13604	222.017	0.104565	0.161597	0.647073	0.517585	0.678581
Rab7	1963.33	0.536947	0.123244	4.35678	1.31993e-05	0.000165093
CG33108	84.0253	-1.00917	0.258463	-3.9045	9.44207e-05	0.000891535
LSm3	324.527	-0.552212	0.171693	-3.21628	0.00129863	0.00776354
KrT95D	891.689	1.69419	0.270603	6.2608	3.83006e-10	1.52427e-08
Mettl3	291.211	-0.086336	0.152541	-0.565987	0.571403	0.722392
Miro	510.254	0.122215	0.133917	0.912622	0.361441	0.536867
spas	747.263	0.13952	0.122428	1.13961	0.254449	0.425417
Rox8	2484.65	0.023609	0.116117	0.203321	0.838884	0.906564
CG5986	421.229	-0.00224741	0.130343	-0.0172423	0.986243	0.992257
Atg6	281.977	0.181973	0.145524	1.25047	0.211127	0.374813
Pisd	590.229	-0.521506	0.114207	-4.56633	4.96345e-06	7.061e-05
CG6000	27.2407	-0.60387	0.353699	-1.7073	0.0877664	0.203045
Hsp68	476.871	1.09421	0.514879	2.12518	0.0335713	0.0993013
SMC1	1514.3	-0.357835	0.125549	-2.85017	0.0043696	0.020494
eIF4EHP	657.266	0.0966652	0.161288	0.599333	0.548951	0.704457
Syx1A	1044.83	0.326666	0.158044	2.06694	0.0387401	0.110977
CG10694	0.883618	0.180155	2.33145	0.0772716	0.938407	NA
CG18428	136.686	0.096914	0.220929	0.438666	0.660904	0.785047
CG13605	521.887	0.0608225	0.0848113	0.717151	0.473281	0.642667
Root	1.5254	3.26684	1.97498	1.65411	0.0981046	0.219374
GatB	244.64	-0.419437	0.167859	-2.49874	0.0124634	0.0469621
Tsc1	898.299	-0.349495	0.108194	-3.23027	0.00123672	0.00746759
Sec10	435.797	0.21654	0.163765	1.32226	0.186082	0.342996
Npc2f	160.706	-2.30598	0.568628	-4.05535	5.00602e-05	0.000525196
Kal1	529.43	1.35961	0.504081	2.69722	0.00699218	0.0297709
Slimp	187.228	-0.606238	0.1782	-3.40201	0.00066891	0.00454641
p38c	0.483428	3.3781	4.12805	0.81833	0.413169	NA
p38a	734.4	0.257407	0.140206	1.83592	0.0663699	0.165469
CG6178	638.042	-0.939719	0.273006	-3.44212	0.000577172	0.00401934
Myo95E	298.974	-0.141007	0.156157	-0.902982	0.366536	0.542259
TBC1d7	147.69	0.113456	0.195598	0.580049	0.561882	0.714104
mRpS24	174.695	-0.352684	0.179824	-1.96127	0.0498473	0.133727
Apc2	514.568	-0.0508298	0.1907	-0.266543	0.789821	0.87414
CG5510	864.137	0.0117159	0.0966775	0.121185	0.903544	0.946658
CHORD	450.759	-0.0391227	0.183637	-0.213043	0.831293	0.9018
CG5515	679.85	-0.210377	0.150056	-1.40199	0.160919	0.310458
jnj	820.077	-0.678161	0.128237	-5.28835	1.23425e-07	2.75802e-06
CG6204	262.674	0.105684	0.222266	0.475486	0.634441	0.766159
twin	1097.55	-0.0479204	0.109695	-0.436851	0.662219	0.786125
CG17786	43.6012	-0.617031	0.29749	-2.07413	0.0380677	0.109835
cav	184.384	-0.690809	0.181661	-3.80273	0.000143111	0.00125642
Spps	250.169	-0.247854	0.163687	-1.5142	0.129976	0.267595
CG13609	27.9474	0.293003	0.359491	0.81505	0.415044	0.589519
Spase22-23	1131.22	0.143866	0.139885	1.02846	0.303732	0.476161
lncRNA:CR45217	4.5858	0.726549	0.848412	0.856363	0.391797	0.566491
mask	5728.21	-0.266357	0.161848	-1.64572	0.0998212	0.222181
lncRNA:CR44092	7.2876	-1.16755	0.707444	-1.65038	0.098866	0.220769
beta-PheRS	1157.18	-0.217817	0.197206	-1.10451	0.269372	0.441285
jar	3159.72	0.193703	0.25864	0.748929	0.4539	0.625753
Orct2	1250.07	-0.164395	0.193847	-0.848065	0.396402	0.570835
Orct	336.163	-1.04608	0.27319	-3.82911	0.000128608	0.00115113
shps	3.9584	-2.41371	1.11042	-2.17369	0.0297283	0.0903481
CG6356	18.2713	-0.784322	0.723918	-1.08344	0.278613	0.451073
Uck	534.398	-0.214179	0.0930987	-2.30056	0.0214166	0.0702532
crb	279.877	-2.33439	0.311073	-7.50431	6.17526e-14	4.68299e-12
Nab2	765.167	-0.252316	0.0990515	-2.54732	0.0108554	0.0422247
asRNA:CR46093	49.6843	1.80981	0.312602	5.78951	7.05918e-09	2.21456e-07
BRWD3	1680.38	0.00301281	0.0990482	0.0304176	0.975734	0.98643
CG5728	1833.88	-0.365321	0.0858238	-4.25664	2.07525e-05	0.000244636
Dis3	1275.49	-0.274829	0.0860403	-3.19419	0.00140225	0.00823482
CG6432	0.980456	0.23422	1.70702	0.13721	0.890865	NA
CG5746	1510.98	-0.144411	0.0993917	-1.45295	0.146237	0.290215
CG6454	660.304	0.450832	0.122984	3.66577	0.000246594	0.00199743
Golgin84	339.592	0.111664	0.116783	0.956164	0.338989	0.513466
CG18528	213.365	-0.474465	0.258107	-1.83824	0.0660263	0.16476
CG17780	23.3775	-1.07503	0.646205	-1.66361	0.0961913	0.216428
CG5768	3.1078	-2.58801	1.54873	-1.67105	0.0947115	0.214335
nAChRalpha1	127.165	-2.14529	0.800388	-2.68032	0.00735524	0.0310967
nAChRbeta2	160.875	-1.19492	0.317672	-3.76148	0.000168913	0.00144476
CG13617	1.74002	-0.899756	1.70316	-0.528285	0.597302	0.739985
Pp1alpha-96A	1113.83	-0.0598814	0.0943014	-0.635	0.525428	0.684682
CG6607	543.399	0.205602	0.154824	1.32797	0.184188	0.340744
CG13623	123.065	0.829502	0.344078	2.4108	0.0159177	0.0566678
ana1	449.853	-0.538279	0.150378	-3.57951	0.000344241	0.00262293
CG5789	1719.6	0.284879	0.177749	1.6027	0.109	0.236574
Esyt2	746.721	7.48241	0.759475	9.85208	6.71378e-23	1.70159e-20
REPTOR	1548.56	0.206485	0.184718	1.11784	0.263636	0.435071
lncRNA:CR46094	9.02203	3.36907	1.05456	3.19475	0.00139951	0.00822886
CG13625	286.752	-0.0615627	0.149743	-0.411122	0.680983	0.799725
mld	2184.95	-0.55898	0.168619	-3.31504	0.000916292	0.00583266
lncRNA:CR46095	6.44983	-0.805893	0.744355	-1.08267	0.278954	0.451227
Syx18	294.026	0.090118	0.122579	0.735185	0.462227	0.63271
atl	2008.08	0.435344	0.187478	2.32211	0.020227	0.0672441
Wsck	1132.47	0.867444	0.176365	4.91847	8.72249e-07	1.52185e-05
puf	1909.75	-0.363206	0.119096	-3.04969	0.00229075	0.0121891
ash2	586.578	0.0840212	0.170729	0.492133	0.622626	0.758672
CG31125	136.353	-0.290758	0.321218	-0.905174	0.365373	0.541287
CG6695	883.654	-0.0489802	0.122002	-0.401471	0.688073	0.804716
CG31126	213.318	-0.453298	0.19787	-2.29089	0.0219697	0.0717254
Ppox	287.781	-0.0563259	0.131315	-0.428936	0.66797	0.78984
slo	1.43206	1.07107	1.46604	0.730589	0.46503	0.635548
Rpb10	315.505	0.192292	0.185009	1.03937	0.298634	0.471732
CG13630	920.237	0.223979	0.123433	1.81457	0.0695893	0.17141
tok	40.2093	-1.34949	0.518085	-2.60476	0.00919378	0.0369863
tld	1.03406	-1.74934	1.88325	-0.928899	0.352941	0.527332
asp	1063.31	-0.884745	0.318817	-2.77509	0.00551864	0.024527
CG13631	6.34441	3.18862	1.02459	3.11208	0.00185776	0.0103433
CG42331	0.879648	3.53355	2.63052	1.34329	0.179179	NA
CG5805	337.39	-0.122022	0.149322	-0.817174	0.413829	0.588452
Ude	30.5617	4.86853	0.85841	5.67157	1.41498e-08	4.14215e-07
polybromo	1215.02	-0.523615	0.135209	-3.87263	0.000107666	0.000985672
lili	166.062	-0.659674	0.256597	-2.57086	0.0101447	0.0400097
CG34150	89.3085	-0.877754	0.2398	-3.66036	0.000251865	0.00203158
CG5808	216.16	-0.161458	0.170083	-0.949288	0.342474	0.517229
Saf-B	1387.84	-0.226603	0.122181	-1.85466	0.0636449	0.160294
niki	8.79784	-0.991816	1.23158	-0.805321	0.420634	0.594443
RabX4	64.5889	-0.116016	0.231621	-0.500886	0.616451	0.754283
CG31357	461.693	0.119466	0.115373	1.03548	0.300447	0.473352
CG43273	43.4102	-0.858424	0.314261	-2.73157	0.00630335	0.0273334
sosie	0.80164	0.175483	2.41707	0.0726017	0.942123	NA
CG33658	10.5165	0.244657	1.42466	0.17173	0.863649	0.920484
Esp	129.395	-0.211975	1.11633	-0.189886	0.849399	0.913213
CG7006	624.198	-0.400793	0.165161	-2.42668	0.0152377	0.054759
Nct	1855.66	0.446102	0.217033	2.05546	0.0398349	0.113271
HDAC11	27.1857	0.965709	0.63439	1.52226	0.127943	0.264822
CycB3	771.758	-0.461195	0.251981	-1.83028	0.0672083	0.167041
CG3744	681.872	-0.0283735	0.128149	-0.22141	0.824773	0.898269
CG11089	884.345	-0.0147748	0.187988	-0.0785944	0.937355	0.96529
CG31381	84.6813	0.0437743	0.247379	0.176953	0.859546	0.91889
CG31121	1.92711	2.18347	1.51938	1.43708	0.150696	0.296501
CG11069	0.912415	1.19048	2.24892	0.529358	0.596557	NA
PIG-S	376.159	-0.103412	0.144295	-0.716673	0.473576	0.642667
sud1	250.783	-0.348072	0.226692	-1.53544	0.124676	0.259847
CG11168	306.719	0.734684	0.175288	4.19128	2.77381e-05	0.000313919
Mink	1022.8	-0.749239	0.19676	-3.80789	0.000140156	0.00123499
asRNA:CR46097	2.19262	-0.0235886	1.00018	-0.0235843	0.981184	0.989299
Trf4-2	40.6281	-0.0167482	0.444058	-0.0377162	0.969914	0.983077
CG11771	1160.86	-0.231799	0.118065	-1.96332	0.0496089	0.133199
Osbp	953.938	0.470032	0.121318	3.87438	0.000106898	0.000982058
ssh	688.397	0.315865	0.1137	2.77804	0.00546871	0.02435
Nmnat	210.496	0.462179	0.304039	1.52013	0.128478	0.265728
mah	3.99477	0.870173	1.10334	0.788669	0.430306	0.603682
tnc	72.7266	5.83885	0.695351	8.39698	4.5809e-17	5.19043e-15
beta4GalT7	195.415	-0.361457	0.174631	-2.06983	0.0384683	0.110494
CG11781	232.395	-0.963301	0.216789	-4.44349	8.85107e-06	0.000116934
Hr96	311.02	0.416323	0.147263	2.82708	0.00469747	0.0216466
Smg6	1201.94	0.907832	0.245267	3.70141	0.000214405	0.001774
Ythdf	1279.05	-0.210322	0.0833938	-2.52203	0.011668	0.0447885
bai	1477.03	0.331819	0.179701	1.84651	0.0648185	0.162527
5PtaseI	190.017	0.318643	0.177722	1.79293	0.0729837	0.177816
CG11786	1.21589	1.10209	2.03452	0.541699	0.588026	0.734632
CG11790	873.669	0.496562	0.172022	2.88663	0.00389398	0.0187702
CG11791	818.195	0.0489751	0.179149	0.273377	0.784563	0.870321
CG31109	99.9046	0.0848918	0.212609	0.399287	0.689682	0.805428
CG31111	131.094	0.18798	0.193434	0.971802	0.331149	0.505601
stac	101.926	0.175239	0.228696	0.766252	0.443526	0.61614
veli	399.942	-0.186517	0.136109	-1.37035	0.170577	0.323073
PQBP1	142.229	-0.265467	0.196622	-1.35014	0.176971	0.331467
Stt3B	2514.18	-0.41747	0.118512	-3.52258	0.000427361	0.00314432
CG11839	127.318	-0.205516	0.194073	-1.05896	0.289618	0.462956
CG11836	4.03998	-1.14571	1.1411	-1.00404	0.315359	0.488534
shams	243.961	-0.292341	0.217787	-1.34232	0.179491	0.334959
CG11920	367.753	-0.186542	0.216744	-0.860655	0.389428	0.564368
CG33096	21.5827	0.61016	0.551144	1.10708	0.26826	0.440213
CG45095	14.7694	1.48625	0.629971	2.35923	0.0183129	0.0627881
CG34027	0.579342	-0.454042	2.86157	-0.158669	0.87393	NA
Nepl16	168.252	-1.08316	0.331331	-3.26911	0.00107886	0.00666649
TTLL5	293.702	0.835831	0.168364	4.96443	6.89034e-07	1.24039e-05
CG31510	825.395	-0.520705	0.14147	-3.68068	0.000232617	0.00189733
vig2	5939.67	-0.540096	0.146376	-3.6898	0.000224435	0.0018396
Clbn	1551.28	0.120421	0.226312	0.532102	0.594656	0.738382
Bili	118.881	-0.479598	0.61636	-0.778114	0.436502	0.609653
dan	1.01898	-0.723834	2.06737	-0.350122	0.726247	0.830896
Cad96Ca	108.831	1.07092	1.31519	0.814273	0.415489	0.589594
CG13663	143.443	0.233965	0.207969	1.125	0.260589	0.431948
CG31106	1.81361	-0.421647	1.56447	-0.269514	0.787534	0.872219
Alg9	354.377	0.157968	0.14211	1.11159	0.266316	0.438144
Cad96Cb	9.46847	2.16724	0.964616	2.24674	0.0246564	0.0783625
Sil1	540.91	0.869885	0.326692	2.66271	0.00775153	0.0322623
CG11852	2.07756	1.57212	1.33846	1.17458	0.240164	0.409528
bam	19.2999	-0.416428	0.766981	-0.542944	0.587168	0.734143
RpS27	9348.05	0.125658	0.168313	0.746573	0.455321	0.62658
sisRNA:CR46364	43.564	0.858352	0.330095	2.60032	0.00931373	0.0373286
Nup37	302.321	-0.464234	0.230914	-2.01042	0.0443869	0.12221
Nup358	7024.42	-0.360245	0.0829522	-4.3428	1.40681e-05	0.000175278
CG11857	1489.74	0.146372	0.10295	1.42178	0.15509	0.302607
CG10425	307.653	0.106845	0.143018	0.747071	0.455021	0.626373
CG11858	184.32	-0.176574	0.215095	-0.820914	0.411695	0.586197
GlnRS	1689.63	0.141287	0.103846	1.36054	0.173658	0.327165
RIOK2	532.523	0.0420581	0.117988	0.35646	0.721496	0.827468
CG11878	0.790952	2.14473	2.48601	0.862718	0.388292	NA
CG10513	0.964243	2.6251	2.15301	1.21927	0.222742	NA
CG10514	2.39429	0.559769	1.24867	0.448291	0.653943	0.780243
CG11892	2.36916	2.19842	1.44949	1.51669	0.129345	0.266693
CG13658	4.48249	7.41856	1.88262	3.94055	8.12956e-05	0.000786608
CG11893	1.33001	1.98608	1.72371	1.15221	0.249234	0.419421
CG31098	324.45	-0.418394	0.220267	-1.89948	0.0575009	0.14847
CG31288	0.681486	4.25212	3.19659	1.33021	0.18345	NA
CG31370	50.9781	3.99738	0.620724	6.43987	1.19577e-10	5.23476e-09
CG31436	35.3101	3.43377	0.699066	4.91193	9.01831e-07	1.56779e-05
CG10550	1.35604	5.48409	2.24373	2.44419	0.0145179	0.0528429
CG31087	0.920848	4.78565	2.56936	1.86259	0.0625207	NA
CG10559	35.934	4.75835	0.809037	5.8815	4.06571e-09	1.33641e-07
CHKov1	76.7885	4.09516	0.443014	9.24387	2.37747e-20	4.0171e-18
CHKov2	135.457	4.94915	0.520959	9.50008	2.09737e-21	4.20829e-19
CG10669	112.283	-0.205895	0.182027	-1.13113	0.258002	0.429157
CG11902	264.522	0.213676	0.152267	1.4033	0.160528	0.310141
rha	3.78431	-0.254496	0.888395	-0.286468	0.77452	0.863857
tobi	2.28607	-1.41958	1.13808	-1.24734	0.212273	0.376293
Fur1	846.953	0.952794	0.158293	6.01917	1.7531e-09	6.11743e-08
Muc96D	1.25584	-1.13333	2.08171	-0.544423	0.58615	0.733717
Vps33B	292.167	-0.0796854	0.14767	-0.539619	0.58946	0.735851
CG4553	167.353	0.157922	0.177015	0.892135	0.372321	0.54737
MED28	231.184	-0.233412	0.174436	-1.33809	0.180867	0.33664
XNP	2903.49	-0.370508	0.126672	-2.92495	0.00344513	0.0169632
[truncated: 8,443 more rows]

## Sheet: tj_siRNA_vs_ren_96h_OSC_TEs
TE	baseMean	log2FoldChange	lfcSE	stat	pvalue	padj
Idefix	34.0496	2.76818	0.419312	6.60173	4.06379e-11	1.90314e-09
17.6	1512.44	5.38222	0.509831	10.5569	4.72224e-26	1.83997e-23
1731	10009.9	0.505746	0.205569	2.46022	0.013885	0.0506379
297	8377.82	1.78166	0.432553	4.11894	3.8062e-05	0.000412288
3S18	7571.9	-0.457583	0.113331	-4.0376	5.40005e-05	0.000551382
412	956.707	0.272757	0.394117	0.69207	0.488893	0.656598
aurora-element	57.9947	-0.57631	0.692888	-0.831751	0.40555	0.579246
Bari1	24.0909	0.0166869	0.389609	0.0428299	0.965837	0.981382
BS	295.163	-0.377594	0.451765	-0.835819	0.403257	0.577044
Burdock	238.838	-0.279889	0.439967	-0.636159	0.524673	0.683336
copia	656485	1.73233	0.496905	3.48625	0.000489851	0.00346776
Doc	953.654	2.01258	0.27665	7.27482	3.46886e-13	2.3144e-11
F-element	1008.06	1.25143	0.190929	6.55445	5.5847e-11	2.56607e-09
NOF	20.7629	-0.490233	0.555129	-0.883098	0.377183	0.551673
FB	44.0182	0.578542	0.384469	1.50478	0.13238	0.270113
G-element	6.87616	0.0104009	0.741832	0.0140206	0.988814	0.994942
gypsy	16643.5	4.574	0.778413	5.87606	4.2015e-09	1.33931e-07
hobo	131.478	-0.258636	0.186979	-1.38324	0.166591	0.317256
HB	43.6373	-0.153676	0.324695	-0.473292	0.636005	0.767251
HeT-A	326.044	-0.747848	0.215986	-3.46248	0.000535229	0.00372937
I-element	2031.63	1.83901	0.310718	5.91858	3.24727e-09	1.06864e-07
jockey	398.073	0.137431	0.290923	0.472397	0.636643	0.767824
hopper	264.273	-0.0709075	0.289087	-0.24528	0.806239	0.885917
mdg1	8428.55	0.538218	0.496716	1.08355	0.278563	0.45082
mdg3	2245.27	2.01857	0.538297	3.74993	0.000176886	0.00149182
micropia	24.9398	1.22621	0.40277	3.04443	0.00233119	0.0122946
P-element	143.78	0.505126	0.257679	1.96029	0.049962	0.133172
pogo	1353.77	0.554625	0.365522	1.51735	0.129179	0.26576
R1A1-element	44.3057	1.60027	0.303616	5.27071	1.35897e-07	2.97359e-06
R2-element	14.0481	1.24804	0.664731	1.87752	0.0604472	0.153657
S-element	112.649	-0.138219	0.26528	-0.521031	0.602345	0.744411
springer	171307	-0.49425	0.301423	-1.63972	0.101063	0.223434
Tirant	24.0284	1.09192	0.427714	2.55292	0.0106824	0.0414074
flea	1274.08	3.00126	0.365738	8.20604	2.286e-16	2.44703e-14
opus	187.581	0.781551	0.188113	4.1547	3.25718e-05	0.00035851
roo	878.634	-0.45481	0.33788	-1.34607	0.178281	0.332561
blood	24351.5	1.17951	0.39023	3.0226	0.00250616	0.0130339
ZAM	727.814	1.48299	0.412256	3.59726	0.000321585	0.00245306
GATE	812.233	2.209	0.264881	8.33959	7.45488e-17	8.06866e-15
X-element	129.673	0.00562893	0.444249	0.0126706	0.989891	0.995203
Transpac	2051.33	0.175077	0.431767	0.405489	0.685118	0.802209
Circe	514.155	-1.29825	0.523907	-2.47802	0.0132113	0.0485994
Rt1a	179.75	-1.32372	0.598892	-2.21027	0.0270861	0.0838937
Rt1b	143.409	0.75164	0.176944	4.2479	2.15782e-05	0.000252333
Quasimodo	7891.26	0.539298	0.769403	0.700929	0.483347	0.651827
HMS-Beagle	785.007	2.97653	0.282977	10.5186	7.08977e-26	2.65621e-23
diver	6049.44	-0.361569	0.322575	-1.12088	0.262337	0.43305
Tabor	1479.18	1.64261	0.809397	2.02943	0.0424146	0.117676
Stalker	412.776	1.34351	0.475488	2.82555	0.00471999	0.0215755
INE-1	26.0346	0.215952	0.392002	0.550896	0.581705	0.729546
gtwin	68.7821	4.85002	0.644987	7.51956	5.49599e-14	4.15011e-12
gypsy2	82.5413	0.708088	0.439606	1.61073	0.107238	0.232808
accord	135.813	2.29096	0.618452	3.70434	0.00021194	0.00174059
1360	576.205	0.0689463	0.171418	0.402211	0.687529	0.803848
gypsy3	9.47032	-0.141629	0.618341	-0.229047	0.818833	0.892792
invader1	1060.05	0.53288	0.244215	2.18201	0.0291085	0.0884974
invader2	417.185	1.07976	0.31071	3.47513	0.000510615	0.00359126
invader3	1783.26	-0.166093	0.134047	-1.23907	0.21532	0.379557
G2	67.4785	-0.0102365	0.370947	-0.0275955	0.977985	0.988539
Cr1a	286.377	0.276495	0.256839	1.07653	0.28169	0.453901
Tc1	27.1543	-0.262523	0.375422	-0.699276	0.484379	0.652466
Doc2-element	371.985	0.35271	0.350785	1.00549	0.314662	0.486992
Doc3-element	411.805	-0.241599	0.185236	-1.30428	0.19214	0.349903
Ivk	244.51	0.324574	0.235006	1.38113	0.167239	0.318093
Rt1c	56.1998	0.0187887	0.307293	0.0611426	0.951246	0.973533
gypsy4	52.584	-0.24127	0.329733	-0.731714	0.464343	0.635009
invader4	5494.03	0.277029	0.233159	1.18816	0.234772	0.402171
baggins	106.528	-0.071506	0.283754	-0.252	0.801041	0.881987
G3	19.5931	0.348625	0.568029	0.613744	0.539384	0.696265
mariner2	30.0913	1.61536	0.537	3.00812	0.00262866	0.013548
transib1	24.3661	1.73801	0.474016	3.66657	0.000245828	0.00196602
transib3	278.492	0.0473313	0.255093	0.185545	0.852801	0.914984
transib2	33.7333	-0.785534	0.497883	-1.57775	0.114624	0.244187
gypsy5	20.3588	2.05355	0.546264	3.75927	0.000170413	0.00144851
gypsy6	39.873	-0.955107	0.350046	-2.72852	0.00636189	0.0273483
invader5	4.9675	1.26933	0.896409	1.41601	0.156771	0.304813
diver2	54.7626	-0.455046	0.329748	-1.37998	0.167593	0.318541
transib4	6.96342	-0.151429	0.737855	-0.205229	0.837394	0.904831
S2	44.5271	-0.856139	0.333952	-2.56366	0.0103575	0.0404225
Dm88	315.621	0.44088	0.265769	1.65889	0.0971388	0.217334
Juan	741.605	1.31454	0.215058	6.11248	9.80947e-10	3.60581e-08
frogger	3.86971	-0.109571	0.927029	-0.118195	0.905913	0.948769
rover	29.4179	-0.198824	0.606483	-0.327831	0.74304	0.842091
Tom1	179.298	0.326417	0.296997	1.09906	0.271742	0.443687
G5	25.4623	-0.38681	0.351511	-1.10042	0.271149	0.443091
G4	106.345	1.42663	0.278796	5.11709	3.10282e-07	6.19357e-06
rooA	218.262	-0.00837062	0.252284	-0.0331793	0.973532	0.986084
jockey2	35.901	-0.132787	0.358236	-0.37067	0.710884	0.819396
G6	29.7979	-0.944594	0.463316	-2.03877	0.041473	0.115723
looper1	4.11728	2.44497	1.22626	1.99385	0.0461686	0.125412
accord2	18.4501	0.300421	0.452419	0.664032	0.50667	0.66993
McClintock	113.182	-0.777478	0.331088	-2.34825	0.0188616	0.0638398
Stalker4	183.909	1.62733	0.588897	2.76335	0.00572121	0.0251151
hopper2	2.68457	-0.492587	1.17371	-0.419683	0.674717	0.795211
Stalker2	6685.32	1.37524	0.38511	3.57104	0.000355564	0.00266931
Bari2	2.63004	0.597257	1.18264	0.50502	0.613545	0.751479
Max-element	210.298	1.91359	0.261505	7.3176	2.52445e-13	1.71963e-11
BS3	21.4332	-0.182409	0.58704	-0.310727	0.756008	0.850477
Doc4-element	5.70865	-0.571932	0.854988	-0.668936	0.503536	0.668158
Porto1	50.6412	0.61978	0.365952	1.69361	0.0903396	0.207009
Fw2	5.88293	0.0338308	0.765199	0.0442118	0.964736	0.980758
Fw3	12.2228	0.413405	0.517669	0.798589	0.424529	0.598716
R1-2	5.47834	1.28537	0.899145	1.42955	0.152847	0.299374
Tc1-2	45.4478	0.0197025	0.271583	0.0725468	0.942167	0.968413
G5A	202.337	-0.127877	0.180965	-0.706637	0.479792	0.648447
G7	1.19001	4.09846	2.69792	1.51912	0.128732	0.265168
gypsy7	6.86057	0.428107	0.692421	0.618275	0.536394	0.693525
gypsy8	34.3623	0.998335	0.569641	1.75257	0.0796758	0.188982
gypsy9	4.35513	2.1032	0.895388	2.34892	0.0188279	0.0637699
gypsy10	82.7016	1.23208	0.436117	2.82512	0.00472633	0.0215843
gypsy11	28.4852	1.12662	0.366611	3.07307	0.00211869	0.0114324
gypsy12	819.395	-0.656763	0.203185	-3.23234	0.00122781	0.00737824
Helena	5.5046	1.47295	0.919599	1.60173	0.109215	0.235837
Tc3	26.0815	0.812888	0.435783	1.86535	0.0621327	0.157041
Q-element	5.2465	0.0616468	0.943805	0.0653173	0.947921	0.971764
ISBU3	0.938327	-0.928419	2.04057	-0.454979	0.649124	NA
Osvaldo	21.0269	1.93326	0.663071	2.91561	0.00354989	0.0172466
TART	176.067	1.00925	0.338185	2.98433	0.00284204	0.0143889
TAHRE	128.168	-0.351503	0.221967	-1.58358	0.113288	0.242377

## Sheet: siRNA_OSC_norm_counts_DEseq2
tj_siRNA1_48h_rep1	tj_siRNA2_48h_rep1	tj_siRNA3_48h_rep1	tj_siRNA2_48h_rep2	tj_siRNA3_48h_rep2	tj_siRNA1_96h_rep1	tj_siRNA2_96h_rep1	tj_siRNA3_96h_rep1	RenillaLuc_siRNA1_48h_rep1	RenillaLuc_siRNA1_48h_rep2	RenillaLuc_siRNA1_48h_rep3	RenillaLuc_siRNA1_48h_rep4	RenillaLuc_siRNA1_96h_rep2	RenillaLuc_siRNA1_96h_rep1	cf2_siRNA1_48h_rep1	cf2_siRNA1_48h_rep2	Nup54_siRNA1_48h_rep1	Nup54_siRNA1_48h_rep2	Nup54_siRNA1_96h_rep1
Myo81F	3.43465	1.86854	6.17262	0	1.9266	0	4.63723	9.58552	0	0.706008	0	0.564535	0.52799	0.633479	0	0.608875	0.747737	1.8212	0
CR41571	0	0	0	0	0	0	0	0	0	0	0	0	0	0	0	0	0	0	0
CR12798	0	0	0	0	0	0	0	0	0	0	0	0	0	0	0	0	0	0	0
lncRNA:CR46123	214.666	233.567	179.006	207.803	256.238	183.656	204.038	242.833	127.813	139.083	151.934	111.778	169.485	222.984	146.831	142.477	144.313	177.871	158.89
lncRNA:CR46122	0	0	0	0	0	0	0	0	0	0	0	0	0	0	0	0	0.747737	0	0
CR40182	0	0	0	0	0	0	0	0	0	0	0	0	0	0	0	0	0	0	0
Pzl	15.4559	14.9483	90.5317	23.7847	26.9724	46.7194	60.2841	28.7566	0.66918	2.82403	0	1.12907	2.63995	1.90044	2.06804	1.82662	2.99095	3.64241	3.26487
lncRNA:CR45220	0	0	0	0	0	0	0	0	0	0	0	0	0	0	0	0	0	0	0
spok	5.15198	0	14.4028	2.50365	7.70641	8.05507	2.31862	11.1831	0	0	1.62208	2.82267	2.63995	1.90044	2.06804	3.04437	3.73869	2.42827	13.0595
Parp	1753.39	1464.93	1518.46	1275.61	1294.68	1312.98	1173.22	964.943	2017.58	2188.62	2479.07	2170.64	1873.31	1171.94	2023.92	1916.74	1437.15	1879.48	1617.2
Alg-2	984.028	930.532	664.585	669.727	737.889	704.013	588.929	632.644	726.06	790.022	834.288	832.124	850.591	731.668	849.965	684.984	833.727	755.799	861.925
lncRNA:CR46141	0	0	0	0	0	0	0	1.59759	1.33836	1.41202	0	0.564535	0	0	0	0.608875	2.24321	0.607068	1.08829
Tim17b	1731.06	1472.41	1357.98	1281.87	1340.92	1496.63	1356.39	1207.78	1867.01	2041.77	2036.79	1728.04	1845.85	1526.68	1900.53	1849.15	1764.66	1759.28	1804.38
CG41128	334.879	261.595	246.905	181.515	196.513	260.984	197.082	107.038	252.95	222.392	305.491	475.338	397.576	328.775	317.1	163.787	243.015	201.547	432.051
CG41099	1598.83	1218.29	1366.21	1378.26	1435.32	1229.2	1221.91	1292.45	1094.78	1234.81	1250.08	1142.05	982.06	849.495	1047.81	1249.41	1042.35	1426	1169.91
CG42402	1064.74	511.979	742.772	630.92	918.99	868.337	925.128	1195	576.164	556.334	774.271	381.061	708.562	691.125	593.528	779.36	663.243	701.163	500.613
Gfat1	200.927	201.802	205.754	160.234	258.165	122.437	166.94	178.93	183.355	129.905	211.411	202.103	295.674	269.862	212.319	142.477	195.907	135.983	178.479
lncRNA:CR41601	0	0	0	1.25183	0	0	0	1.59759	0	0	0	0.564535	0.52799	0	0	0	0	0	0
CG40198	0	0	2.05754	0	0	0	0	1.59759	0.66918	1.41202	1.62208	0	1.58397	0	2.06804	0	0.747737	3.03534	0
lncRNA:CR46431	1.71733	1.86854	0	0	1.9266	0	0	1.59759	3.3459	0.706008	0.540692	0	0	0	0.689347	2.4355	0	1.8212	0
CG12581	10.304	3.73708	10.2877	2.50365	5.77981	14.4991	6.95585	3.19517	6.6918	6.35407	18.9242	19.7587	6.33587	0	8.27216	7.91537	9.72059	7.28481	15.2361
CR33294	0	3.73708	8.23016	6.25913	7.70641	0	4.63723	0	18.0679	14.1202	8.65107	3.95174	3.69593	1.26696	15.1656	20.0929	15.7025	9.10602	2.17658
Dsk	0	0	0	0	0	0	0	0	0	0	0	0	0	0	0	0	0	1.21414	0
beta-Man	1672.68	1793.8	1467.03	2056.75	1967.06	1419.3	1662.45	1838.82	1705.07	1829.97	1670.2	1353.75	1472.56	1444.96	1697.17	2205.95	1932.9	2226.72	1477.9
CG14636	39.4985	78.4786	34.9782	68.8504	40.4587	16.1101	34.7793	81.4769	57.5495	31.0643	9.73245	7.33895	3.69593	6.33479	57.2158	52.3632	65.0531	36.4241	4.35316
aux	997.766	934.269	913.547	1040.27	984.494	926.333	994.687	963.345	1118.2	1045.6	1193.31	1210.93	1140.46	1306.23	1049.19	1081.36	1105.9	1112.15	1116.59
CG31516	1.71733	5.60561	0	3.75548	9.63301	0	0	1.59759	4.01508	4.23605	0	0.564535	1.58397	0.633479	4.13608	0.608875	5.23416	4.24947	1.08829
DhpD	364.073	435.369	372.415	423.117	475.871	399.532	424.307	531.997	498.539	506.913	437.96	490.016	422.392	457.372	465.998	503.54	535.38	527.542	479.936
CG14641	745.319	810.945	818.901	863.76	882.384	905.39	827.746	741.28	936.852	824.617	925.665	945.595	916.062	952.118	880.985	849.381	815.781	814.685	869.543
abs	310.836	369.97	341.552	360.526	337.155	312.537	287.509	418.568	344.628	329.706	309.276	310.494	332.633	373.752	334.333	362.889	348.446	338.137	348.253
Gel	515.198	812.814	532.903	537.033	468.164	473.638	575.017	546.375	202.762	159.558	171.399	185.732	222.284	274.296	228.863	182.662	201.141	168.765	178.479
asRNA:CR46255	0	1.86854	0	0	0	0	0	0	0	0	0	0	0	0	0	0	0	0	0
CG14642	5.15198	39.2393	20.5754	38.8066	19.266	38.6643	11.5931	27.159	5.35344	9.88411	2.16277	6.20988	0	0	4.13608	9.13312	5.9819	5.46361	4.35316
CG34305	0	0	0	1.25183	0	0	0	0	0	0	0	0	0	0.633479	0	0	0	0	0
TwdlU	0	0	0	0	0	1.61101	0	0	0	0.706008	0	0	0.52799	1.26696	0	0	0	0	1.08829
TwdlF	0	0	2.05754	1.25183	1.9266	3.22203	0	0	0	0	0	0	1.05598	0	0.689347	0	0.747737	0	0
TwdlG	1.71733	0	2.05754	1.25183	0	0	4.63723	0	0	0.706008	0.540692	0	0	0	0	0.608875	0	0.607068	3.26487
CG14644	0	0	0	0	0	0	0	0	0	0	1.08138	0	0	0	0.689347	0	0	0	0
TwdlV	0	0	0	0	0	0	0	0	0	0	0	0	0	0	0	0	0	0	0
Or82a	0	0	0	0	0	0	0	0	0	0	0	0	0	0	0	0	0.747737	0	0
CG1092	0	1.86854	0	0	0	0	0	1.59759	0	0	0	0	0	0	0.689347	0	0	0	1.08829
CG9766	0	0	0	0	0	0	0	0	0	0	0	0.564535	1.05598	1.26696	0	0	0	0	0
lncRNA:CR45597	0	0	0	0	0	0	0	0	0	0	0	0	0	0	0	0	0	0	0
cpx	15.4559	7.47415	10.2877	1.25183	9.63301	4.83304	0	6.39035	6.6918	5.64806	16.7614	28.2267	19.0076	22.8052	2.75739	2.4355	4.48642	4.24947	37.0018
Nepl11	1.71733	1.86854	2.05754	1.25183	3.85321	3.22203	0	0	0	2.11802	0.540692	1.12907	0.52799	3.16739	0	1.21775	0	1.21414	2.17658
mir-929	0	0	0	0	0	0	0	0	0	0	0	0	0	0	0	0	0	0	0
Vps24	690.365	782.917	831.246	822.45	672.384	736.234	695.585	730.097	685.24	766.018	657.481	629.456	674.771	741.803	681.764	778.751	755.962	783.725	823.835
MP1	194.058	121.455	59.6686	162.737	171.468	190.1	136.798	330.701	9.36852	14.8262	16.7614	14.1134	19.0076	10.1357	9.65086	38.3591	14.9547	25.4968	21.7658
asRNA:CR46140	1.71733	0	4.11508	0	0	1.61101	0	3.19517	0	0	1.08138	0.564535	0	1.90044	0.689347	0.608875	0	1.8212	1.08829
Suv3	333.161	244.778	288.055	316.712	285.137	296.427	306.057	282.773	259.642	338.884	292.514	330.253	258.187	252.758	308.827	323.921	278.158	391.559	399.402
Syt14	8.58663	20.5539	10.2877	20.0292	36.6055	9.66609	11.5931	19.171	12.7144	12.0021	14.058	11.8552	8.44783	10.1357	16.5443	6.69762	11.9638	16.3908	10.8829
CG9795	609.651	534.402	504.097	491.968	477.798	654.072	581.973	453.715	499.878	461.729	484.46	550.986	499.478	488.412	540.448	436.563	441.165	435.268	489.73
CG9776	1385.88	1371.51	1427.93	1393.28	1265.78	1486.97	1486.23	1399.49	1482.23	1439.55	1618.29	1774.33	1644.69	1651.48	1452.45	1519.14	1339.95	1351.33	1248.27
Skp2	740.167	853.922	720.139	757.355	672.384	671.793	581.973	643.828	755.504	766.018	787.247	838.898	781.952	715.197	826.527	655.149	813.538	722.411	808.599
CG14645	3.43465	0	0	0	0	0	0	0	0	0	0	0	0	0.633479	0	0.608875	0	0	0
CG1103	444.787	510.111	432.083	514.5	460.458	526.802	459.086	531.997	651.112	600.812	555.291	510.339	628.836	599.271	662.462	677.069	649.036	539.683	446.199
hkb	3.43465	0	0	1.25183	0	1.61101	4.63723	3.19517	0.66918	2.11802	0	0.564535	0	0	0	0.608875	0	0	1.08829
CG1090	30.9119	48.582	18.5179	86.376	53.9449	24.1652	60.2841	55.9155	36.8049	52.2446	25.4125	35.5657	19.5356	13.9365	53.7691	68.8029	37.3869	55.2432	21.7658
lncRNA:CR44922	0	0	0	2.50365	1.9266	3.22203	0	0	0.66918	2.82403	0	1.12907	0.52799	2.53391	2.75739	4.26212	0.747737	3.03534	0
Sfxn1-3	15.4559	35.5022	43.2083	10.0146	28.899	14.4991	23.1862	20.7686	10.0377	20.4742	20.5463	40.082	22.7035	19.6378	11.0295	24.355	7.47737	25.4968	32.6487
Cont	1281.13	1597.6	1310.65	1546	1404.49	1109.99	1277.56	1615.16	1634.81	1385.89	1424.18	1402.87	1375.41	1192.84	1331.82	1575.16	1944.86	1889.8	1388.66
tub	597.629	713.781	508.212	510.745	568.348	670.182	616.752	637.437	755.504	626.935	638.557	630.585	716.482	770.31	796.196	618.008	748.485	678.095	724.801
CG14646	439.635	317.651	378.587	360.526	366.055	362.478	389.528	356.262	350.65	346.65	340.095	313.881	387.016	410.494	364.664	320.877	337.23	325.995	298.191
CG34112	8.58663	11.2112	4.11508	12.5183	15.4128	1.61101	11.5931	19.171	8.03016	4.94205	7.56969	1.12907	10.5598	19.0044	4.82543	11.5686	8.22511	8.49895	8.70632
asRNA:CR46139	3.43465	3.73708	4.11508	13.7701	3.85321	0	4.63723	3.19517	2.00754	2.11802	2.16277	0.564535	1.58397	5.06783	4.82543	6.69762	6.72964	2.42827	1.08829
asRNA:CR45999	8.58663	1.86854	2.05754	8.76278	11.5596	9.66609	4.63723	1.59759	4.01508	3.53004	3.24415	2.25814	3.16794	3.16739	3.44673	4.26212	6.72964	6.07068	1.08829
CG9855	760.775	691.359	648.125	593.365	660.825	676.626	593.566	599.095	666.503	615.639	670.999	823.091	788.816	860.897	725.882	646.625	642.306	569.43	737.86
CG9853	463.678	581.115	479.407	537.033	466.238	492.97	549.512	452.117	596.24	557.04	553.668	573.003	561.253	475.109	555.614	565.036	567.533	557.895	555.028
CG14647	400.137	328.863	374.472	310.453	339.082	280.316	329.244	306.737	277.041	329.706	293.055	329.688	326.826	369.952	302.623	289.216	284.14	282.287	348.253
lncRNA:CR45187	6.8693	1.86854	6.17262	12.5183	13.4862	9.66609	9.27447	6.39035	4.01508	4.94205	4.32554	4.51628	8.44783	3.80087	4.82543	3.65325	10.4683	8.49895	7.61803
lost	9843.71	11519.5	8127.28	10464	10575.1	9728.92	9133.03	9761.26	11129.8	9297.41	9725.97	6896.35	8915.63	8557.03	10243.7	9396.77	11708.8	10434.3	9624.83
CG32944	87.5836	24.291	65.8413	51.3249	23.1192	146.602	113.612	11.1831	15.3911	12.0021	4.86623	8.46802	2.63995	4.43435	28.9526	31.6615	32.9004	24.2827	28.2955
CG31528	0	1.86854	0	2.50365	3.85321	0	2.31862	3.19517	1.33836	10.5901	2.70346	0	0.52799	0	0	8.52425	3.73869	6.07068	1.08829
srl	1375.58	1145.41	1392.95	1156.69	1225.32	1332.31	1458.41	1215.76	1357.77	1315.29	1579.36	1482.47	1321.03	1222.61	1348.36	1091.71	1416.96	1344.66	1508.37
CG31525	0	0	0	0	0	0	0	0	0	0	0	0	0	0	0	0	0	0	0
eIF3a	4544.04	5975.58	5098.58	5873.57	5043.85	5553.17	5258.62	4952.52	6394.69	5573.93	5697.27	6558.2	6131.54	7324.28	6393	5783.7	6427.55	5491.54	5466.48
CG1074	355.486	298.966	308.631	262.883	306.33	331.869	271.278	281.175	348.643	353.71	349.828	373.722	307.29	305.97	308.827	334.272	376.86	385.488	387.431
asRNA:CR46138	0	0	0	0	0	0	0	0	0.66918	0	0	0	0	0.633479	0	0	0	0	0
CG9804	214.666	300.835	201.639	229.084	223.486	264.206	257.367	241.236	236.221	238.631	223.306	265.896	286.698	248.957	267.467	193.622	231.799	210.045	305.809
asRNA:CR44134	0	3.73708	4.11508	0	1.9266	0	2.31862	0	1.33836	0.706008	1.08138	0	0	0.633479	0.689347	0.608875	0.747737	1.21414	0
CG14650	1136.87	980.982	1104.9	1136.66	971.008	1140.6	1119.89	1041.63	1140.28	1100.67	1266.84	1216.01	1251.34	1223.25	1052.63	1246.37	1099.17	1096.97	1141.62
CG31522	2733.98	1470.54	1736.56	1713.75	2450.64	1301.7	1430.59	1276.47	1840.91	2567.04	2912.17	2487.9	2776.17	2771.47	2387.9	1907	1668.2	2799.8	3379.14
asRNA:CR43629	30.9119	5.60561	10.2877	22.5329	17.3394	6.44406	25.5048	11.1831	10.0377	12.7081	8.11038	8.46802	6.33587	16.4704	8.96151	10.3509	17.9457	15.7838	7.61803
CG31523	1471.75	1459.33	1372.38	1500.94	1286.97	1498.24	1472.32	1054.41	1305.57	1133.85	1324.15	1189.47	1248.17	989.494	1556.55	1063.7	1070.01	999.234	1132.91
CG14651	0	0	0	0	0	0	0	0	0	1.41202	0	0	0	0	0	1.21775	0	0	0
Fip1	826.034	924.926	888.857	826.205	755.228	840.949	892.668	880.271	988.379	1079.49	1063.54	1124.55	990.508	1025.6	996.796	953.498	1003.46	1021.09	923.958
CG34357	30.9119	16.8168	51.4385	15.0219	34.6789	72.4956	69.5585	27.159	13.3836	26.8283	12.9766	27.6622	12.1438	11.4026	30.3313	31.6615	13.4593	32.7817	50.0613
CG34425	0	0	0	0	0	0	0	0	0	0	0	0	0	0	0	0	0	0	0
lncRNA:CR31526	0	0	0	0	0	0	0	0	0	0	0	0	0	0	0	0	0	0	0
Mur82C	0	0	0	0	0	0	0	0	0	0	0.540692	0	0	0	0	0.608875	0	0	0
CG32945	0	0	0	0	0	0	0	0	0	0	0	0	0	0	0	0	0	0	0
lncRNA:CR45558	0	0	0	0	0	0	0	0	0	0	0	0	0	0.633479	0	0	0	0	0
lncRNA:CR44317	25.7599	3.73708	45.2659	8.76278	21.1926	17.7212	20.8676	6.39035	17.3987	26.8283	38.9298	61.5343	34.8473	56.3796	19.3017	12.1775	22.4321	38.8523	89.2397
5-HT2A	39.4985	14.9483	69.9563	18.7774	40.4587	30.6093	23.1862	39.9397	23.4213	52.9506	91.9176	202.103	102.958	115.927	19.3017	21.9195	51.5939	161.48	385.254
lncRNA:CR45673	0	0	0	0	0	0	0	0	0	0	0	0.564535	1.05598	0.633479	0	0	0	0	2.17658
CG9775	1365.27	1358.43	1314.77	1417.07	1406.42	1528.85	1597.53	1466.58	1099.46	1182.56	1314.42	1361.09	1370.13	1358.18	1220.83	1201.31	1078.98	1161.93	1347.3
sisRNA:CR46358	0	0	0	0	0	0	0	0	0	0	0	0	0	0	0	0	0	0	0
MED31	388.116	336.337	446.486	331.734	412.293	370.533	447.493	404.19	423.591	429.959	460.129	448.805	416.056	476.376	415.676	418.906	443.408	426.162	409.197
slx1	30.9119	22.4225	22.6329	43.8139	19.266	33.8313	25.5048	22.3662	46.8426	45.1845	44.8774	37.8238	41.1832	48.7779	31.71	36.5325	47.1075	34.6029	33.737
Dlip2	159.711	156.957	92.5893	128.938	107.89	128.881	106.656	92.6601	142.535	147.556	137.336	102.745	137.805	122.895	154.414	127.255	147.304	129.913	151.272
rpk	27.4772	56.0561	18.5179	40.0584	44.3119	27.3872	39.4165	20.7686	126.475	81.1909	42.7147	23.1459	40.6552	58.28	112.364	80.9804	119.638	83.7754	31.5604
asRNA:CR44155	0	0	0	0	0	0	4.63723	1.59759	0	0.706008	0	0	0.52799	0	0.689347	0	0.747737	1.21414	0
Karybeta3	6239.04	7692.77	6773.42	7464.64	7059.07	7067.52	7039.32	7547	7988	7528.16	7194.99	7187.09	6075.58	6175.78	7229.18	7673.04	7935.74	8009.65	6782.22
spartin	170.015	226.093	164.603	209.055	231.192	172.379	224.906	247.626	159.934	179.326	128.685	155.247	131.997	200.813	157.171	158.307	182.448	191.226	219.834
smash	6785.15	7055.6	7038.84	6454.41	8444.3	7288.23	8727.28	10310.8	6135.04	5707.36	6102.25	4717.82	7229.23	8887.71	6021.44	6063.79	6276.51	6231.55	5646.05
lncRNA:CR44156	0	0	0	0	0	0	0	0	0	0	0	0	0	0	0	0	0	0	0
lncRNA:CR44157	3.43465	0	2.05754	5.0073	1.9266	1.61101	2.31862	4.79276	3.3459	2.82403	7.56969	4.51628	5.80788	6.33479	2.75739	0.608875	4.48642	3.03534	5.44145
CG33927	1.71733	0	20.5754	1.25183	11.5596	0	16.2303	1.59759	0	4.23605	4.32554	0.564535	0.52799	1.26696	0	2.4355	2.99095	2.42827	2.17658
eIF3f1	2876.52	2778.52	2501.97	2745.25	2957.34	2638.84	2782.34	2910.8	2797.84	2372.19	2615.87	2386.85	2707	3441.69	2790.48	2649.82	2803.27	2221.26	2055.78
lncRNA:CR44923	0	0	0	0	0	0	0	0	0	0	0	0	0	0.633479	0.689347	0	0	0	0
Nep2	24.0426	13.0798	24.6905	18.7774	28.899	9.66609	20.8676	14.3783	6.6918	9.88411	10.8138	11.2907	10.0318	23.4387	5.51477	17.6574	8.22511	37.0311	48.973
tacc	3005.32	2802.81	2567.81	3069.48	3044.03	2606.62	2851.9	3099.32	3140.46	3191.15	3354.45	2714.85	3457.8	2966.58	3147.56	3278.18	2810.74	3177.39	2967.77
asRNA:CR46137	0	0	0	0	0	0	0	0	0	0	0	0	0	0	0	0	0	0	1.08829
mir-9384	0	0	0	0	0	0	0	0	0	0	0	0	0	0	0	0	0	0	0
atms	674.909	756.758	730.426	782.391	791.834	737.845	774.418	702.938	891.348	888.157	974.867	851.883	878.047	862.164	918.899	923.663	842.7	802.544	769.421
CG44098	128.799	72.873	123.452	143.96	100.183	149.824	141.436	153.368	81.64	196.976	43.796	97.6645	46.4631	15.2035	67.556	206.409	80.0079	179.085	81.6217
CG44088	0	0	0	0	0	0	0	0	0	0	0	0	0.52799	0	0	0	0	0	0
CG14655	3.43465	5.60561	6.17262	1.25183	3.85321	0	4.63723	3.19517	5.35344	5.64806	2.16277	7.33895	2.11196	3.16739	3.44673	2.4355	2.99095	2.42827	3.26487
CG17387	1.71733	1.86854	2.05754	2.50365	0	1.61101	2.31862	1.59759	2.67672	3.53004	2.70346	1.12907	2.63995	5.06783	2.75739	3.04437	0.747737	2.42827	1.08829
ctrip	4726.08	4430.3	5403.1	4234.93	4862.75	5268.02	5541.5	5732.14	6555.29	5700.3	5556.15	4993.31	4825.3	5611.35	5235.59	5940.79	6481.39	6488.95	5074.69
Hus1-like	312.553	231.699	263.365	190.278	248.532	231.986	227.224	273.187	319.199	211.096	240.067	210.571	297.258	295.201	345.363	268.514	356.671	273.181	373.283
CG1129	662.888	779.18	773.635	911.329	957.522	752.344	774.418	956.955	614.977	725.07	582.325	598.407	588.18	526.421	605.936	781.187	661	746.693	587.676
BBS5	0	1.86854	0	0	0	1.61101	0	4.79276	0	1.41202	0	1.6936	0	1.26696	0	0	0	1.21414	0
CG14657	999.484	837.105	948.526	793.658	876.604	915.056	922.81	912.222	931.499	899.454	1011.63	950.112	1000.01	1123.79	1036.09	873.736	889.06	803.151	971.843
CG14658	0	0	0	0	0	0	0	0	0	0	0	0	0	0	0	0	0	0	0
CG14659	0	0	0	0	0	0	0	0	0	0	0	0	0	0	0	0	0	0	0
opa	0	0	0	1.25183	0	0	2.31862	0	0	0	0	0.564535	0	0.633479	0	0	0	0	0
laf	0	0	0	0	0	0	0	0	0.66918	0	0	0	1.58397	0.633479	0	0	0	0	0
lncRNA:CR45580	0	0	0	0	0	0	0	0	0	0	0.540692	0	0	0	0	0	0	0	0
Gnf1	1126.57	1278.08	1320.94	1218.03	1115.5	1280.76	1073.52	869.087	1471.53	1405.66	1595.04	1567.71	1524.31	1330.31	1471.07	1348.05	1242.74	1248.13	1337.51
Cdep	2314.96	2345.01	3067.79	2318.38	2367.79	3296.14	3206.65	2348.45	2359.53	2476.67	2450.96	2947.43	2253.99	2896.26	2411.34	2599.29	2335.93	2513.26	2272.35
lncRNA:CR45188	1.71733	0	2.05754	0	0	0	0	0	1.33836	0	1.62208	1.6936	0	1.26696	0.689347	0	0.747737	1.8212	0
snRNA:U1:82Eb	0	1.86854	0	0	0	0	0	0	0.66918	1.41202	0.540692	0	0.52799	0	2.06804	1.82662	2.24321	0.607068	0
Ubc6	1703.59	1722.79	1438.22	1763.82	2071.1	1461.19	1810.84	2631.23	1796.75	1905.51	1469.06	835.511	1190.09	1097.18	1247.72	2174.9	1848.41	1924.4	914.163
CG14661	0	0	0	0	0	0	0	0	0.66918	0.706008	0	0	0	0	0	0	0	0	0
CG2016	1.71733	0	0	0	1.9266	0	0	0	0.66918	0.706008	0	0	0	0	0	0.608875	0	0	0
CG1124	36.0638	89.6898	24.6905	60.0876	69.3577	46.7194	16.2303	20.7686	12.7144	9.1781	10.2731	6.20988	14.2557	7.60174	11.7189	9.13312	14.207	13.9626	9.79461
CG14662	1.71733	5.60561	2.05754	5.0073	0	17.7212	4.63723	6.39035	2.00754	1.41202	3.24415	3.38721	2.11196	0	0	3.04437	4.48642	1.8212	5.44145
asRNA:CR43478	0	0	0	0	0	0	2.31862	0	0	0	0	0	0	0	0	0	0	0	0
lncRNA:CR43424	1.71733	1.86854	0	0	0	3.22203	2.31862	0	0	0.706008	0	0	0	0.633479	2.06804	1.21775	0	1.8212	1.08829
plh	5.15198	1.86854	2.05754	5.0073	3.85321	22.5542	6.95585	6.39035	0.66918	1.41202	2.16277	0.564535	0.52799	0	3.44673	1.21775	1.49547	3.64241	2.17658
lncRNA:CR45585	0	1.86854	0	0	0	0	0	1.59759	0	1.41202	0	0.564535	0	0	0	0	0	0.607068	0
lncRNA:CR46352	0	0	0	0	0	0	0	0	0.66918	0	0	0	0	0	0	0.608875	0	1.21414	0
lncRNA:CR43635	0	0	0	1.25183	0	0	0	0	0	0	0.540692	0	0	0	0	0.608875	0	0	0
lncRNA:CR45588	0	0	0	0	0	0	0	0	0	1.41202	0	0	0	0	0	0	0	0	0
corto	518.632	414.815	567.881	413.103	629.999	438.196	421.988	741.28	299.793	184.974	247.637	186.296	288.81	337.011	289.526	238.07	286.383	187.584	151.272
CG43131	0	0	0	0	0	0	0	0	0	0	0	0	0	0	0	0	0	0	0
CG12007	501.459	631.566	502.04	638.431	786.054	610.574	839.339	1099.14	538.69	578.22	383.351	382.754	324.714	330.676	366.733	761.703	636.324	746.086	440.757
CG12589	0	0	0	0	1.9266	0	0	0	0	0	0	0	0	0	0	0	0	0	0
dpr16	5.15198	1.86854	2.05754	3.75548	1.9266	1.61101	0	0	2.67672	5.64806	3.78484	9.59709	4.75191	2.53391	0.689347	1.21775	2.24321	7.28481	3.26487
CG12590	0	0	0	0	0	0	0	0	0	0	0	0	0	0	0	0	0	0	0
CR46401	0	0	0	0	0	0	0	0	0	0	0	0	0	0	0	0	0	0	0
cno	3707.71	4172.44	5053.32	4511.58	4086.32	5002.2	5555.41	5139.44	3679.15	3500.39	3726.99	3672.86	3046.5	4040.33	2855.96	3804.25	3586.9	3873.09	2957.97
snRNA:U4atac	0	0	0	0	0	0	0	0	0	0	0	0	0	0	0.689347	0	0	0	0
Prosbeta2R2	34.3465	18.6854	41.1508	17.5256	38.5321	20.9432	20.8676	17.5735	106.4	72.0128	80.0224	48.55	57.0229	91.8544	53.0797	97.42	143.566	54.6361	57.6793
CG1116	242.143	280.281	244.847	252.869	290.917	241.652	273.597	309.932	262.319	286.639	262.236	250.653	261.883	314.205	228.174	306.264	270.681	278.644	220.923
Sccpdh1	953.116	1044.51	788.038	908.826	863.118	1008.49	1020.19	817.965	1383.2	1174.8	1102.47	908.901	1017.96	1050.31	1067.11	1170.26	1267.41	1098.19	948.988
CG14664	5.15198	3.73708	8.23016	1.25183	3.85321	4.83304	4.63723	6.39035	2.67672	1.41202	2.70346	3.38721	5.80788	3.80087	3.44673	2.4355	5.23416	1.8212	2.17658
Vps37B	405.289	442.843	376.53	398.081	473.944	447.862	389.528	484.069	396.824	384.068	421.199	364.689	394.408	366.151	361.218	454.221	418.733	468.656	422.256
Kat60	716.125	594.195	685.161	632.172	691.65	739.456	714.134	714.121	616.984	585.986	602.331	663.893	601.908	604.972	614.208	664.891	563.794	560.931	537.615
Mms19	631.976	665.199	738.657	645.942	583.761	794.23	746.595	503.24	988.379	853.563	808.334	907.772	854.287	780.446	844.45	793.364	984.77	673.238	711.741
rtp	0	0	0	1.25183	0	0	2.31862	1.59759	1.33836	0	1.08138	0.564535	0	0	1.37869	1.82662	0	1.21414	1.08829
CG12163	4234.93	4876.88	4209.73	5175.05	6072.65	3711.78	4205.97	6864.83	4238.59	4812.85	3838.91	2843.56	4288.86	3396.71	3785.89	5695.42	4624.76	5532.82	3777.45
CG33293	1.71733	0	0	1.25183	5.77981	0	0	0	1.33836	2.11802	0.540692	0.564535	2.11196	1.90044	2.06804	1.82662	2.24321	2.42827	3.26487
asRNA:CR44019	0	0	4.11508	1.25183	3.85321	4.83304	2.31862	1.59759	1.33836	2.11802	0.540692	0.564535	2.63995	0.633479	0.689347	1.82662	0	1.8212	1.08829
CG1113	3.43465	5.60561	0	5.0073	11.5596	14.4991	16.2303	3.19517	2.67672	3.53004	1.08138	0.564535	1.05598	1.90044	2.75739	6.69762	2.99095	1.21414	0
CG12173	413.876	495.162	427.968	453.161	431.559	407.587	396.484	351.469	556.758	487.145	509.332	473.08	545.941	506.783	482.543	434.737	470.327	426.162	474.494
Hph	1227.89	1317.32	868.282	1261.84	1402.57	948.887	1008.6	1568.83	1870.36	1144.44	1681.01	973.258	2019.56	2271.02	1444.87	1160.52	1930.66	1136.43	819.482
Tim17a2	0	0	0	0	0	0	0	0	0	0	0	0	0	0.633479	0	0	0	0	0
lncRNA:CR45793	5.15198	5.60561	4.11508	10.0146	3.85321	0	0	1.59759	18.737	2.82403	5.40692	1.12907	8.97582	13.9365	8.27216	6.08875	11.9638	6.67775	1.08829
CR45033	0	0	0	0	0	0	0	0	0	0	0	0	0	0	0	0	0	0	0
mtd	1241.63	1244.45	1296.25	1175.46	1234.95	1132.54	1131.49	1051.21	1599.34	1429.67	1388.5	1406.26	1366.44	1584.33	1539.31	1513.05	1475.29	1441.18	1242.83
CG31538	1.71733	0	0	0	0	3.22203	0	0	2.67672	1.41202	2.70346	1.6936	0.52799	3.80087	3.44673	1.21775	2.24321	0.607068	3.26487
Tim17b1	0	0	0	2.50365	0	0	0	0	0	0.706008	0.540692	0.564535	1.05598	0.633479	0	2.4355	0.747737	0	0
CG11999	705.821	551.219	693.391	797.413	664.678	744.289	741.958	878.673	627.022	719.422	703.44	661.634	754.497	618.909	654.879	832.332	754.467	659.883	744.39
CG1161	887.857	947.349	849.764	933.862	969.081	950.498	869.482	1024.05	743.459	868.389	734.8	759.863	815.744	834.925	721.057	933.405	752.972	846.86	797.716
Prosbeta7	1986.95	1870.41	2421.72	1768.83	1857.25	2445.52	2402.09	1814.86	2134.02	2298.05	2171.96	3115.1	2376.48	2011.29	2205.22	1987.37	2260.41	2293.5	3391.11
Cerk	127.082	151.352	111.107	121.427	131.009	153.046	113.612	158.161	131.828	130.611	124.9	132.666	132.525	127.329	140.627	143.086	134.593	105.63	122.977
lncRNA:CR44103	0	0	0	0	0	0	0	0	0	0	0	0	0	0	0	0	0	0	0
CG31542	0	0	0	0	0	0	0	0	0	0	0	0	0	0	0	0	0	0	0
CG34277	0	0	0	0	0	0	0	0	0	0	0	0	0	0	0	0	0	0	0
RpII18	587.325	476.477	530.845	475.694	512.476	589.631	479.954	436.141	561.442	605.048	665.051	683.651	644.675	499.815	541.827	511.455	549.587	566.394	689.976
hd	199.21	287.755	275.71	246.61	258.165	256.151	257.367	166.149	244.251	272.519	271.427	317.268	324.186	276.83	258.505	219.195	284.888	262.86	301.456
CG14667	130.517	123.323	117.28	142.708	107.89	125.659	111.294	94.2576	139.859	142.614	145.446	140.005	129.885	133.031	130.976	137.606	122.629	119.592	122.977
7B2	0	1.86854	0	1.25183	1.9266	0	2.31862	7.98794	2.00754	1.41202	0	0	0.52799	1.26696	0	1.82662	0	1.21414	1.08829
kkv	24.0426	267.201	111.107	327.978	30.8256	74.1067	127.524	39.9397	6.02262	6.35407	1.62208	3.38721	0.52799	1.90044	9.65086	4.26212	10.4683	1.21414	2.17658
CG14668	0	1.86854	0	3.75548	0	0	0	0	0	0	0	0	0	0	0	0	0	0	0
tRNA:Arg-TCG-4-1	0	0	0	0	0	0	0	0	0	0	0	0	0	0	0	0	0	0	0
CG1172	312.553	368.102	347.724	335.489	389.174	315.759	373.297	388.214	326.56	311.349	317.386	330.253	325.242	388.322	351.567	331.837	331.995	340.565	352.606
Or83a	0	0	0	0	0	0	0	0	0	0	0	0	0	0	0	0	0	0.607068	0
CG2663	0	0	0	0	0	0	0	0	0.66918	0.706008	0	0	0	0	1.37869	1.21775	0	0.607068	0
Orco	0	0	0	1.25183	0	0	0	0	0	0	0	0	0	0	0	0	0	0	0
CG14669	0	0	0	0	0	0	0	0	0	0	0	0	0	0	0	0	0	0	0
CG12147	0	0	0	0	0	0	0	0	0	0	0	0	0	0	0	0	0	0	0
PEK	2141.51	1879.75	1915.57	2164.41	2311.92	1933.22	2070.53	2552.94	2200.26	2150.5	2385.53	1404.56	1968.87	2245.68	1967.4	2081.13	2395	2173.3	1929.54
RpL35A	10353.8	8612.09	8995.56	9654.08	9879.62	9606.48	9485.46	8217.99	9357.82	8995.24	9256.1	9882.74	11144.3	12397.8	9242.07	8930.98	9799.1	9274.17	9206.93
POLDIP2	394.985	427.895	436.198	438.139	456.605	476.86	405.758	408.982	574.826	581.044	581.244	588.81	512.15	470.675	552.167	563.209	569.028	574.893	593.118
mRpL44	513.48	405.473	368.3	409.347	433.486	454.306	486.91	289.163	565.457	523.858	570.43	556.631	523.238	458.639	566.643	443.261	626.604	513.579	583.323
Snr1	674.909	751.152	720.139	749.844	639.632	765.232	758.188	541.582	834.468	734.248	803.468	853.576	846.367	810.219	920.967	781.187	758.206	638.635	699.77
CG45100	0	0	0	0	0	0	0	0	0	0	0	0	0	0	0	0	0	0	0
HDAC3	0	0	0	0	0	0	0	0	0	0	0	0	0	0	0	0	0	0	0
Hcs	571.87	553.087	549.363	617.15	504.77	560.633	544.875	498.447	623.676	621.993	665.592	646.392	608.772	620.809	667.288	602.786	573.515	571.251	608.354
ksr	508.328	515.716	524.673	488.212	466.238	531.635	663.125	464.898	538.69	435.607	535.285	495.661	510.566	620.809	519.768	439.608	551.082	436.482	477.759
CG31550	680.061	704.439	775.692	667.223	732.109	858.671	899.624	616.669	785.618	775.902	845.101	784.703	793.568	969.856	716.921	718.472	793.349	741.23	736.772
NKCC	5.15198	1.86854	0	6.25913	5.77981	0	6.95585	4.79276	2.67672	1.41202	2.70346	4.51628	5.2799	8.8687	1.37869	2.4355	0.747737	1.8212	3.26487
Nmdar1	5.15198	11.2112	14.4028	3.75548	1.9266	16.1101	18.5489	11.1831	1.33836	1.41202	1.08138	5.64535	4.22392	4.43435	5.51477	0.608875	2.24321	2.42827	0
Itp-r83A	865.532	1078.15	718.081	992.698	990.274	821.617	878.756	893.051	873.949	665.059	752.643	718.088	799.904	1091.48	995.417	734.303	739.512	695.7	703.035
CG43845	0	0	2.05754	0	0	0	0	0	0	0	0.540692	0	0	0	0	0	0	0	0
CG2519	1049.29	1137.94	936.18	1179.22	1146.33	1069.71	1010.92	1218.96	855.212	826.029	828.34	834.382	827.36	955.286	849.275	856.687	824.754	849.288	819.482
mia	157.994	140.14	144.028	205.299	163.761	143.38	139.117	150.173	249.604	194.152	212.492	186.296	193.772	184.342	173.715	223.457	227.312	201.547	130.595
Pcmt	413.876	472.74	460.889	446.902	533.669	470.416	461.405	439.336	471.772	543.626	463.373	453.321	458.823	425.698	462.552	595.48	464.345	562.145	453.817
Snm1	206.079	282.149	232.502	235.343	219.633	223.931	243.455	234.845	358.011	349.474	370.374	322.914	327.353	304.703	348.809	333.055	350.689	310.819	297.103
Pi4KIIalpha	700.669	758.626	855.936	706.03	868.898	733.012	860.207	1198.19	660.481	775.902	625.581	633.408	590.292	688.591	611.451	868.865	672.964	797.08	588.765
snoRNA:Pi4KIIalpha-a	0	0	2.05754	0	0	0	0	0	0.66918	0	0	0	0	0.633479	0	0	0	0	0
asRNA:CR46136	0	0	0	0	0	0	0	0	0	0	0	0	0	0	0	0	0	0	0
CG14671	157.994	119.586	129.625	148.967	161.835	172.379	166.94	156.564	165.288	163.794	146.527	164.844	147.309	136.831	154.414	186.316	160.764	159.659	202.422
CG12746	443.07	467.134	485.579	503.234	599.173	492.97	588.929	658.206	396.824	463.141	375.781	292.993	348.473	279.998	312.963	533.374	400.787	450.444	367.842
CG2931	209.514	252.253	273.653	261.632	221.559	228.764	306.057	185.32	262.319	247.809	279.538	304.284	263.467	242.622	261.952	247.812	258.717	248.898	253.571
Rheb	721.277	629.697	703.678	587.106	724.403	655.683	674.718	623.059	615.646	700.359	633.691	697.765	692.722	680.356	583.187	696.553	590.713	663.525	614.884
CRMP	168.298	183.117	98.7619	216.566	132.936	183.656	183.171	158.161	109.076	153.204	148.15	158.07	137.277	208.414	154.414	146.739	124.124	105.023	77.2686
CG2926	1787.74	1726.53	2059.6	1796.37	1699.26	1979.94	1931.41	1977.81	2120.63	1922.46	2293.61	2410.56	2290.95	2582.69	2183.16	2015.38	1941.13	1972.36	1938.24
scaRNA:MeU4:25F-C137	0	0	0	0	0	0	0	0	0	0	0	0	0	0	0	0	0	0	0
Rev7	176.885	287.755	244.847	232.84	314.036	188.489	227.224	394.604	369.387	401.012	306.572	177.264	187.436	179.274	193.706	488.318	393.31	421.912	179.568
noi	762.493	747.415	806.555	653.453	599.173	810.34	767.462	624.657	815.061	846.503	814.282	961.402	860.095	743.07	835.488	759.267	764.935	736.373	716.095
Vha26	6165.2	4813.35	4775.55	4644.27	4941.74	4787.93	4660.42	4284.73	4241.26	4384.31	4619.67	4399.98	4941.98	6112.44	4819.22	4052.06	3962.26	4420.06	4786.3
kra	6482.91	5674.75	5979.21	4423.95	5685.41	7239.9	6781.96	5502.09	6195.94	5154.56	6151.45	6673.36	6311.06	5191.99	6113.13	5275.29	6150.89	5068.41	6824.66
snoRNA:Psi28S-3385b	0	0	0	5.0073	1.9266	0	0	7.98794	2.00754	0	1.08138	1.6936	2.11196	1.90044	2.06804	1.21775	4.48642	0.607068	2.17658
snoRNA:Psi28S-3385a	0	0	4.11508	2.50365	5.77981	0	0	0	0	0.706008	1.08138	2.25814	1.05598	1.26696	0.689347	1.21775	2.24321	1.8212	1.08829
snoRNA:Psi28S-3091b	0	0	0	0	1.9266	0	0	1.59759	1.33836	0.706008	2.70346	1.12907	0.52799	1.90044	0.689347	0	0	1.21414	0
snoRNA:Psi28S-3091a	1.71733	1.86854	2.05754	3.75548	0	0	2.31862	1.59759	0	1.41202	1.08138	0	1.05598	0	0.689347	1.21775	0	0	1.08829
snoRNA:Psi28S-3571	5.15198	3.73708	2.05754	1.25183	0	0	2.31862	3.19517	0.66918	0.706008	0.540692	2.25814	1.05598	1.26696	2.06804	1.21775	0.747737	0	0
snoRNA:Psi28S-3186	0	0	2.05754	0	1.9266	3.22203	2.31862	0	3.3459	1.41202	2.70346	1.12907	2.63995	0.633479	0.689347	3.04437	4.48642	2.42827	3.26487
snoRNA:Psi28S-2442b	6.8693	5.60561	0	1.25183	5.77981	1.61101	9.27447	7.98794	2.67672	2.11802	2.70346	0	2.11196	5.06783	2.75739	2.4355	2.99095	1.8212	1.08829
snoRNA:Psi28S-2442a	5.15198	3.73708	8.23016	1.25183	3.85321	3.22203	0	4.79276	3.3459	2.11802	1.62208	1.12907	1.58397	5.70131	0.689347	0.608875	1.49547	1.21414	2.17658
CG1427	202.644	199.934	183.121	225.329	246.605	215.876	190.127	218.869	183.355	154.616	199.515	167.102	274.555	267.328	219.902	194.231	222.078	189.405	218.746
asl	432.766	489.557	471.176	533.278	393.027	565.466	426.626	361.055	665.165	521.74	585.569	598.407	611.94	637.913	676.939	501.713	499.489	428.59	486.465
Rga	1227.89	1352.82	1386.78	1149.18	1184.86	1541.74	1458.41	1286.06	1314.27	1340	1401.47	1599.89	1345.32	1476.01	1434.53	1314.56	1375.09	1344.05	1469.19
asRNA:ASTR	0	0	0	0	0	3.22203	0	0	3.3459	2.11802	1.62208	0	1.05598	0	6.20412	2.4355	0.747737	0	1.08829
sisRNA:1	6.8693	3.73708	2.05754	7.51095	3.85321	3.22203	4.63723	4.79276	4.01508	0.706008	3.78484	2.82267	3.69593	5.70131	4.13608	2.4355	0.747737	1.8212	3.26487
asRNA:CR46135	25.7599	13.0798	12.3452	17.5256	15.4128	25.7762	9.27447	15.9759	10.7069	8.47209	5.40692	7.33895	6.33587	8.23522	10.3402	6.08875	11.2161	6.07068	4.35316
Atu	750.471	861.396	903.26	997.705	695.504	953.72	813.835	746.073	1061.99	1078.78	972.705	1105.92	976.781	960.987	1080.9	1008.3	1040.85	1002.27	968.578
Spec2	427.614	452.186	508.212	419.362	485.504	452.695	528.645	531.997	242.912	288.757	257.369	241.621	263.467	218.55	254.369	332.446	272.176	286.536	282.955
CG2911	108.192	110.244	148.143	100.146	107.89	146.602	155.347	156.564	56.8803	70.6008	52.9878	95.9709	63.3587	70.9496	88.9257	76.7182	94.9626	68.5987	115.359
RpL13A	16625.4	16493.6	16659.9	16367.6	18668.8	16674	17004.7	15897.6	15901.7	15651.5	15623.3	17557.6	17548.3	20169.3	16345.8	14873	16402.4	15638.7	15923.9
snoRNA:Me28S-U2134b	0	0	2.05754	0	0	0	0	0	0.66918	0	0.540692	0	0	0	0.689347	0.608875	0	0	0
snoRNA:Me28S-U2134a	0	0	0	0	0	0	0	0	0	0	0	0	0	0	0	0	0	0	0
CG31551	0	1.86854	0	0	0	1.61101	0	0	0	0	0	0	0.52799	0.633479	0	0	0.747737	0.607068	1.08829
CG31549	1178.09	1117.39	1082.27	1154.18	1483.48	1018.16	1140.76	1568.83	1893.78	2017.77	1895.13	1178.75	1626.74	1393.02	1407.65	2121.93	2131.05	2113.2	1545.37
CG12171	431.049	424.158	452.659	425.621	527.889	380.199	482.272	484.069	647.766	687.651	583.407	458.402	417.112	393.39	473.581	768.4	690.162	762.477	458.17
CG31546	0	1.86854	4.11508	0	0	0	0	1.59759	0	0	1.08138	0	0	0.633479	0	0.608875	0	0	1.08829
CG31548	374.377	437.238	353.897	319.216	283.211	451.084	382.572	244.431	273.026	271.107	304.41	475.338	290.922	356.648	380.519	233.808	249.744	302.32	487.554
CG12170	226.687	272.806	203.696	272.898	231.192	241.652	236.499	228.455	327.229	288.757	319.008	269.848	324.714	335.11	353.635	258.163	361.905	298.677	336.281
MTA1-like	1100.81	1162.23	1368.26	1176.72	1209.91	1211.48	1265.97	1281.26	1175.08	1207.98	1363.08	1462.71	1416.6	1384.78	1364.22	1212.88	1167.22	1197.14	1246.09
Sec23	1847.84	2135.74	2154.24	2272.06	1984.4	2421.35	2390.49	2033.73	1926.57	1801.03	1700.48	1984.34	1823.15	2063.87	1984.63	1957.53	1907.48	1785.99	1818.53
elm	446.505	495.162	442.371	474.442	450.825	431.752	435.9	402.592	352.658	441.961	374.159	383.319	365.897	321.174	372.247	417.688	406.769	475.941	502.79
MED27	152.842	125.192	148.143	153.975	132.936	120.826	132.161	134.197	176.664	183.562	181.672	169.925	193.772	186.243	200.6	189.36	182.448	196.69	191.539
CG2182	887.857	1169.7	1265.39	976.424	1051.93	1314.59	1196.41	1079.97	999.755	1052.66	982.978	1234.07	1026.94	1203.61	1007.14	1112.41	1061.04	1039.91	953.342
asRNA:CR44093	3.43465	1.86854	2.05754	2.50365	5.77981	0	2.31862	0	0	0.706008	2.16277	2.25814	0.52799	1.26696	2.06804	1.82662	2.24321	0.607068	0
Wdr33	633.693	633.434	755.117	574.588	629.999	842.561	716.453	538.387	787.625	744.132	795.898	828.737	645.731	693.026	745.873	733.085	740.26	690.236	707.388
asRNA:CR46134	1.71733	0	0	0	3.85321	0	0	0	0	0.706008	2.70346	1.12907	1.05598	0.633479	0	1.82662	0.747737	0	0
Xe7	822.599	704.439	687.218	779.887	797.614	733.012	802.242	693.353	596.909	557.746	598.005	632.279	651.539	902.707	637.646	558.338	640.811	581.571	589.853
Atg17	573.587	700.702	775.692	588.358	666.605	718.512	656.169	813.172	594.232	612.815	585.569	700.023	609.3	720.899	583.877	627.75	594.451	613.746	708.476
Rab23	63.5411	72.873	57.6111	83.8723	52.0183	48.3304	60.2841	46.33	133.167	106.607	98.4059	64.3569	100.318	101.357	153.724	134.561	132.35	117.771	51.1496
plx	235.274	265.332	263.365	266.639	221.559	289.983	273.597	196.503	261.649	238.631	181.672	388.964	225.98	368.685	295.73	210.671	280.402	251.326	229.629
CG2104	0	0	0	1.25183	0	0	0	0	0	0	0	0	0	0.633479	0	0	0.747737	0	0
cas	8.58663	7.47415	8.23016	5.0073	1.9266	9.66609	25.5048	12.7807	7.36098	2.82403	4.32554	9.03255	6.33587	8.8687	11.0295	4.26212	5.9819	4.85654	3.26487
lncRNA:CR44924	0	0	0	0	0	0	0	0	0	0	0	0	0	0	0	0	0	0	0
CG1239	85.8663	65.3988	74.0714	80.1168	92.4769	98.2719	88.1075	97.4528	93.6852	84.7209	80.5631	82.422	75.5025	66.5153	64.1093	101.073	85.9898	102.594	94.6812
CG2100	345.182	366.233	316.861	294.179	317.889	378.588	271.278	335.493	404.185	356.534	368.752	361.302	348.473	311.038	392.238	379.938	360.409	336.316	346.076
CG1236	552.979	517.585	547.305	508.241	576.054	597.686	533.282	539.984	615.646	622.699	588.813	611.391	614.052	547.959	714.163	629.577	630.343	562.752	551.763
Sym	817.447	958.56	851.821	852.493	836.146	787.786	830.065	861.099	996.409	985.586	1097.06	1104.23	1100.86	1133.29	1138.8	1078.93	1152.26	1004.09	1026.26
Madm	874.119	1029.56	1098.73	1071.56	930.549	1108.38	1020.19	977.723	976.334	928.4	1083.01	1167.46	1060.2	1101.62	1060.9	1037.52	841.952	880.855	894.574
CG2091	486.003	528.796	596.686	440.643	435.412	501.025	447.493	381.823	534.006	425.723	493.652	676.877	589.764	508.05	576.294	398.204	481.543	418.877	588.765
Sec8	930.791	1087.49	1084.32	1215.52	1076.97	1155.1	1152.35	1091.15	1213.22	1068.19	1115.45	938.256	1000.54	1128.86	1022.99	1254.89	1221.8	1158.29	992.52
CG2082	788.253	648.383	660.47	658.46	728.256	805.507	744.276	968.138	255.627	314.879	246.555	356.221	230.203	233.754	310.895	283.736	251.24	338.137	373.283
jagn	929.073	749.284	666.643	878.782	791.834	707.235	765.144	746.073	820.415	796.376	760.213	667.844	743.409	649.316	748.631	978.462	801.574	863.857	816.217
kat-60L1	12.0213	13.0798	6.17262	6.25913	3.85321	1.61101	16.2303	12.7807	4.68426	4.94205	3.78484	6.20988	1.05598	6.96826	2.75739	7.3065	2.99095	4.85654	3.26487
Hat1	939.377	999.668	862.109	901.315	832.292	884.447	848.614	707.731	949.567	1037.13	1130.59	1019.55	1182.7	998.362	1082.96	1065.53	978.788	909.995	1048.02
Rpn5	2660.14	2466.47	3242.68	2010.43	2103.85	2867.61	2601.49	2038.52	2908.93	2768.96	3163.59	4550.71	3224.43	2752.46	3164.79	2430.02	2715.03	2686.88	3689.3
CG1218	345.182	341.942	302.458	312.956	287.064	372.144	313.013	196.503	260.98	348.768	292.514	427.353	315.738	206.514	344.673	341.579	296.104	299.284	395.049
CG2046	398.42	396.13	458.831	373.044	360.275	476.86	410.395	348.274	492.517	477.261	526.634	649.779	558.085	517.552	494.951	430.475	469.579	465.014	624.678
CG10979	1011.5	932.4	718.081	992.698	1021.1	832.894	897.305	1100.74	1533.09	1201.62	1545.3	753.089	1254.5	1448.77	1369.04	1437.55	1568.01	1191.07	784.657
CG11000	22.3252	26.1595	18.5179	37.5548	36.6055	19.3322	20.8676	47.9276	22.0829	24.7103	28.116	14.1134	32.2074	56.3796	31.71	24.9639	25.4231	21.8544	9.79461
CG42675	10.304	42.9764	22.6329	26.2883	21.1926	17.7212	16.2303	20.7686	13.3836	9.88411	1.08138	2.82267	3.69593	5.70131	30.3313	35.3147	18.6934	8.49895	0
Hpr1	475.699	612.88	543.19	584.603	545.229	534.857	510.096	527.204	632.375	621.993	654.778	693.248	643.091	621.443	637.646	614.355	600.433	611.924	531.085
CG46303	0	0	0	0	0	0	0	0	0	0	0	0	0	0.633479	0	0	0	0.607068	1.08829
CG2023	163.146	184.985	183.121	147.715	157.981	185.267	208.676	236.443	157.257	171.56	178.969	189.119	174.765	181.175	174.405	164.396	189.178	166.944	162.155
dgrn	326.292	222.356	310.688	281.661	290.917	325.425	317.651	361.055	298.454	324.763	242.23	248.96	255.547	253.391	251.612	295.304	305.825	327.817	303.633
glob3	0	0	0	0	0	0	0	0	0	0	0	0	0	0	0	0	0	0	0
CG1208	0	0	0	0	0	0	0	0	0	0	0.540692	0	0	0.633479	0	0	0	0.607068	1.08829
asRNA:CR45192	0	0	0	0	0	0	2.31862	0	0	0	0	0	0	0	0	0	0	0	0
CG1213	1.71733	0	2.05754	3.75548	0	0	4.63723	3.19517	0	0	0	0	0.52799	0	0.689347	0	0	0	2.17658
CG14676	0	0	0	0	0	0	0	0	0	0	0	0	0	0	0	0	0	0	0
CR10991	0	0	0	0	0	0	0	0	0	0	0	0	0	0	0	0	0	0	0
disp	755.623	812.814	582.284	804.924	880.458	658.905	677.036	913.82	866.588	672.119	699.655	490.016	730.737	931.214	985.766	762.311	786.62	707.234	726.977
CG34287	0	0	0	0	0	0	0	0	0	0	0	0	0	0	0	0	0	0	0
ECSIT	168.298	153.22	146.085	186.522	159.908	112.771	192.445	169.344	179.34	194.858	200.597	186.861	191.132	171.039	211.629	192.404	215.348	200.939	222.011
CG2017	1353.25	911.846	878.569	1394.53	1496.97	1055.21	1310.02	1677.47	1163.7	1559.57	1343.62	470.822	636.227	575.199	725.193	1539.84	1221.8	1347.08	497.348
asRNA:CR46133	1.71733	5.60561	6.17262	5.0073	3.85321	4.83304	9.27447	0	8.03016	9.1781	5.40692	7.90348	10.5598	15.837	6.20412	4.26212	13.4593	9.10602	10.8829
side-III	3.43465	0	0	1.25183	1.9266	0	0	0	0.66918	0	0.540692	0	0	1.26696	0	0	0	0	0
lncRNA:CR45761	0	0	0	0	0	0	0	0	0	0	0	0	0	0	0	0	0	0	0
lncRNA:CR45762	0	0	0	0	0	0	0	0	0	0	0	0	0	0	0	0	0	0	0
CG11373	0	0	0	0	0	0	0	0	0	0	0	0	0	0	0	0	0	0	0
lncRNA:CR44925	0	0	0	0	0	0	0	0	0	0	0	0	0	0	0	0	0	0	0
lncRNA:CR44926	0	0	0	0	0	0	0	0	0	0	0	0	0	0	0	0	0	0	0
lncRNA:TS20	0	0	0	0	0	0	0	0	0	0	0	0	0	0	0	0	0	0	0
Obp83a	0	0	0	0	0	0	0	0	0	0	0	0	0	0	0	0	0	0	0
Obp83b	0	0	0	0	0	0	2.31862	0	0	0	0	0	0	0	0	0	0	0	0
lncRNA:CR44927	0	0	0	0	0	0	0	0	0	0	0	0	0	0	0	0	0	0	0
lncRNA:CR44928	0	1.86854	0	0	0	0	0	0	0	0	0	0	0	0	0	0	0	0	0
Rm62	16182.4	15990.9	14139.4	15200.9	17643.8	15433.5	15782.8	18258.8	15051.9	13284.2	15981.2	11063.7	16713	20166.8	13319.6	12260.3	15884.2	13526.7	12678.6
CG10280	34.3465	11.2112	63.7837	20.0292	28.899	41.8864	23.1862	19.171	28.1056	40.2424	44.8774	55.8889	48.047	39.2757	29.6419	37.1414	27.6663	35.817	43.5316
CG11459	6.8693	3.73708	8.23016	7.51095	0	4.83304	13.9117	0	17.3987	12.7081	9.73245	18.0651	11.0878	4.43435	19.3017	32.2704	42.621	36.4241	164.332
CR1075	0	0	0	0	0	0	0	0	1.33836	0	0	0.564535	1.58397	2.53391	0.689347	0.608875	1.49547	1.8212	5.44145
lncRNA:CR46221	0	0	0	0	0	0	0	0	0	0	0	0	1.05598	0	0	1.21775	0	0	1.08829
lncRNA:CR44921	0	0	0	0	0	0	0	0	0	0	1.08138	0	0	0	0	0	0	0	0
CG15580	0	0	0	0	0	0	0	0	0	0.706008	0	0	0	0	0	0	0	0	0
Or83c	0	0	0	0	0	0	0	0	0	0	0	0	0	0	0	0	0	0	0
Gasp	2333.85	1741.48	1084.32	2061.76	3221.28	2045.99	1393.49	2921.99	264.995	396.776	369.833	489.451	423.448	302.169	257.816	436.563	239.276	376.382	373.283
lncRNA:CR44929	0	0	0	0	0	0	0	0	0	0	0	0	0	0	0	0.608875	0	0	0
Obp83cd	32.6292	29.8966	37.0357	25.0365	30.8256	56.3855	30.142	23.9638	52.8652	53.6566	44.8774	44.5982	40.1272	31.6739	44.8075	46.2745	44.1165	41.8877	28.2955
Obp83ef	0	0	0	0	0	0	0	1.59759	0	0	0	0	0	0	0	0	0	0.607068	0
Obp83g	0	1.86854	0	0	0	3.22203	0	1.59759	0	0	0	0	0	0	0	0	0	0	0
Vha14-2	3.43465	5.60561	0	10.0146	1.9266	3.22203	2.31862	9.58552	2.67672	0	0.540692	0.564535	0.52799	0	1.37869	3.65325	5.23416	5.46361	0
lncRNA:CR43486	0	0	0	0	0	0	0	0	0	0	0	0	0	0	0	0	0	0	0
lncRNA:CR43487	0	0	0	0	0	0	0	0	0	0	0	0	0	0	0	0	0	0	0
CG31559	1.71733	1.86854	0	0	3.85321	0	0	0	0	0	0	0.564535	0	0	0	0	0	0.607068	0
CG1077	27.4772	5.60561	39.0932	13.7701	9.63301	33.8313	30.142	7.98794	8.03016	10.5901	17.3021	20.3232	12.1438	15.2035	15.1656	17.6574	15.7025	16.9979	27.2072
Osi1	0	0	0	0	0	0	0	0	0	0.706008	0	0.564535	0	0	0	0	0	1.8212	1.08829
CR31562	0	0	0	0	0	0	0	0	0	0	0	0	0	0	0	0	0	0	0
NPFR	0	0	0	0	1.9266	0	0	0	1.33836	0	0.540692	3.38721	0	0.633479	0	0	2.99095	1.21414	0
Osi24	0	0	0	0	0	1.61101	0	0	0	0	0	0	0	0	0	0	0	0	0
Osi2	0	0	4.11508	0	0	0	0	0	1.33836	0.706008	0	0	0	0	1.37869	0.608875	0.747737	1.21414	0
Osi3	0	0	0	0	0	0	0	0	0	0	0	0	0	0	0	0	0	0	0
Osi4	0	0	0	0	0	0	0	0	0	0	0	0	0	0	0	0	0	0	0
Osi5	0	0	0	0	0	0	0	0	0	0	0	0	0	0	0	0	0	0	0
Osi6	0	1.86854	0	1.25183	0	1.61101	0	0	1.33836	0.706008	6.4883	2.82267	1.05598	1.26696	2.06804	1.82662	1.49547	1.8212	1.08829
Osi7	0	0	2.05754	0	0	0	2.31862	0	0.66918	0	0	0	0	0	0	0	0	0	0
Osi8	0	0	0	0	0	0	0	0	0	0	0	0	0	0	0	0	0	0.607068	0
Osi9	0	0	0	0	0	0	0	0	0	0	0	0	0	0	0	0	0	0	0
Osi10	0	0	0	0	1.9266	0	0	0	0	0	0	0	0	0	0	0	0	0.607068	0
Osi11	0	0	0	0	0	0	0	0	0	0	0	0	0	0	0.689347	0	0	0	0
Osi12	0	0	0	0	0	0	0	0	0	0	0	0	0	0	0	0	0	0	0
CG15597	0	0	0	0	0	0	0	0	0	0	0	0	0	0	0.689347	0	0	0	0
CG15594	0	0	0	0	0	0	0	0	0	0	0	0	0	0	0	0	0.747737	0	0
Osi13	0	0	0	0	0	0	0	0	0	0	0	0	0	0	0	0	0	0	0
Osi14	0	0	2.05754	0	0	0	0	0	0	0	0	0.564535	0	0	0	0	1.49547	0.607068	0
Osi15	0	0	0	0	0	0	0	0	0	0	0	0	0	0	0	0	0.747737	0	0
CG46396	0	0	0	0	0	0	0	0	0	0	0	0	0	0	0	0	0	0	0
Osi16	0	0	0	0	0	0	0	0	0	0	0	0	0	0	0	0	0	0	0
CG46026	0	0	0	0	0	1.61101	0	0	0	0	0	0	0	0	0.689347	0	0	0	0
CG31560	0	0	0	0	0	0	0	0	0	0	0	0	0	0	0	0	0	0	4.35316
Osi17	0	0	2.05754	0	1.9266	0	0	0	0.66918	0.706008	1.08138	0	0	0	0	1.21775	2.99095	1.8212	7.61803
Osi18	0	0	0	0	0	0	0	0	0	0	0	0	0	0	0	0	0	0	0
Osi19	0	0	0	1.25183	0	1.61101	0	0	0	0	0	0	0	0	0	0.608875	0	0.607068	1.08829
Osi20	0	0	0	0	0	0	0	0	0	0	0	0	0	0	0	0	0	0	0
CG17917	0	0	0	0	0	0	0	0	0	0	0	0	0	0	0	0	0	0	0
CG10298	0	0	0	0	0	0	0	0	0	0	0	0	0	0	0	0	0	0	0
CG17919	10.304	39.2393	12.3452	1.25183	5.77981	19.3322	39.4165	20.7686	1.33836	1.41202	0	0	1.05598	0	0	0	0	0	1.08829
SmD2	1037.26	822.157	864.166	849.99	759.082	993.996	818.472	710.926	1074.7	1097.14	1205.2	1192.3	1198.01	876.734	1027.13	1039.35	990.004	996.198	1099.17
CG18048	109.909	121.455	98.7619	106.405	94.4035	111.16	106.656	116.624	133.836	110.843	111.383	114.601	139.389	145.7	123.393	108.989	160.016	97.1308	108.829
Hr83	0	0	0	0	0	0	0	0	0	0	0	0	0	0	0	0	0.747737	0	0
Pak	1499.23	1696.63	1518.46	1865.22	1880.36	1752.78	1847.94	1939.47	1313.6	1380.95	1199.8	1212.06	1157.35	1246.05	1261.5	1542.28	1194.88	1474.57	1211.27
CG42724	999.484	1130.47	1154.28	1115.38	1036.51	1097.1	971.501	837.136	1005.78	995.471	1135.45	1369	1249.22	1436.73	1232.55	957.76	1031.88	902.71	1107.88
CG10286	604.499	710.044	802.44	592.114	618.44	807.118	690.948	571.936	867.927	745.544	805.09	1003.74	833.695	727.233	869.956	625.923	896.537	689.022	780.304
CRAT	274.772	321.388	288.055	404.34	352.568	299.649	301.42	356.262	308.492	350.886	277.375	307.671	290.394	299.002	312.963	362.889	311.806	377.596	351.518
CG42564	3.43465	18.6854	16.4603	20.0292	21.1926	3.22203	4.63723	4.79276	7.36098	12.7081	6.4883	9.03255	12.6717	12.6696	11.7189	11.5686	18.6934	7.89188	9.79461
snoRNA:83E4-5	0	0	0	0	0	0	0	0	0	0	0	0	0	0	0	0	0	0	0
CG1024	285.076	255.99	224.272	262.883	250.458	277.094	192.445	262.004	297.116	276.755	287.107	325.736	295.674	275.563	304.002	268.514	278.158	275.609	293.838
CG42537	0	0	0	0	0	0	0	0	0	0	0	0	0.52799	0.633479	0	0	0	0	0
TfIIFalpha	1119.7	1149.15	1162.51	1076.57	974.861	1134.15	1242.78	932.991	1316.28	1429.67	1436.62	1305.77	1350.07	1211.21	1174.65	1343.79	1336.95	1387.15	1357.1
gzl	977.158	1065.07	925.893	940.121	1182.93	1034.27	1087.43	1271.68	780.933	729.306	776.434	755.912	873.823	1087.05	910.627	795.8	901.024	898.46	940.282
Dmtn	2311.52	1730.27	2755.05	1945.34	2310	2252.2	2610.76	1867.58	2225.02	2205.57	2236.3	2026.11	2617.77	3123.05	2087.34	2252.84	2154.98	2142.95	1765.21
gpp	1130	1027.7	1213.95	1070.31	1198.35	1377.42	1381.9	1552.85	948.897	888.157	1115.99	1125.68	1200.12	1538.72	1093.3	938.885	973.554	987.699	1029.52
lncRNA:CR44017	0	0	0	0	0	0	0	0	0	0	0	0	0	0	0	0	0	0	0
CG9727	659.453	592.326	637.837	682.245	603.027	604.13	688.629	640.632	660.481	593.752	713.173	733.895	674.771	823.522	730.708	617.399	613.145	588.249	674.74
mir-9375	0	0	0	0	0	0	0	0	0	0	0	0	0	0	0	0	0	0	0
Zif	381.246	528.796	493.809	439.391	450.825	428.53	445.175	442.532	423.591	412.308	484.46	478.161	527.99	542.258	459.105	419.515	427.706	366.062	351.518
Neurochondrin	0	0	4.11508	1.25183	1.9266	4.83304	0	0	0	1.41202	0	2.25814	1.58397	0	1.37869	0	0	2.42827	1.08829
CG15186	15.4559	7.47415	2.05754	0	23.1192	4.83304	4.63723	7.98794	3.3459	4.23605	5.94761	22.0168	4.22392	9.50218	0.689347	2.4355	1.49547	3.03534	17.4126
tRNA:Met-CAT-1-5	0	0	0	0	0	0	0	0	0	0	0	0	0	0	0	0	0	0	0
CG15185	0	0	0	0	0	0	0	0	0	0	0.540692	0	0	0	0.689347	0	0	0	0
dpr11	0	0	0	0	0	0	0	0	0	0	0.540692	1.12907	0	0	0	0	0	0	0
Pif2	0	0	0	0	0	0	0	0	0	0	0	0	0	0	0	0	0	0	0
lncRNA:CR46132	0	0	0	0	0	0	0	0	0	0	0	0	0	0	0	0	0	0	0
CG1137	0	0	0	0	0	0	0	0	0	0	0	0	0	0	0	0	0	0	0
CG2336	0	0	0	0	0	0	0	0	0	0	0	0	0	0	0	0	0	0	0
lncRNA:CR46131	0	0	0	0	0	0	0	0	0	0	0	0	0	0	0	0	0	0	0
CG1138	0	0	0	0	0	0	0	0	0	0	0	0	0	0	0	0	0	0	0
CG31482	0	0	0	0	0	0	0	0	0	0	0	0	0	0	0	0	0	0	0
glob2	0	0	0	0	0	0	0	0	0	0	0	0	0	0	0	0	0	0	0
sowi	0	0	0	0	0	0	0	0	0	0	0	0	0	0	0	0	0	0	0
CG15177	0	0	0	0	0	0	0	0	0	0	0	0	0	0	0	0	0	0	0
sunz	0	0	0	0	0	0	0	0	0	0	0	0	0	0	0	0	0	0	0
CG31286	0	0	0	1.25183	0	0	0	0	0	0	0	0	0	1.90044	0	0.608875	0	0	0
Ass	0	0	0	1.25183	3.85321	0	0	0	0.66918	0	0	0	0.52799	0	0	0.608875	0	0.607068	0
Taf1	1511.25	1575.18	1734.51	1589.82	1626.05	1904.22	1752.87	1794.09	1695.7	1651.35	1862.68	2048.7	1732.33	1910.57	1800.57	1773.04	1648.76	1750.78	1567.14
CG1307	470.547	455.923	438.256	464.427	456.605	502.636	438.219	423.361	549.397	497.735	514.739	582.035	568.645	476.376	523.214	477.358	554.073	449.837	553.939
twr	1274.26	977.245	1139.88	1145.42	1011.47	1179.26	1129.17	950.564	1084.07	1090.08	1160.32	1177.62	1323.67	1162.43	1113.98	1183.04	1020.66	958.56	1104.61
agt	278.207	356.891	283.94	269.143	393.027	157.879	301.42	463.3	501.216	545.038	475.809	191.942	340.025	238.188	348.809	683.767	652.027	612.531	370.018
lab	0	0	0	0	0	0	0	0	0	0.706008	0	0	0	0	0	0	2.24321	0	0
Edg84A	0	0	0	0	0	0	0	0	0	0	0	0	0	0	0	0	0	0	0
Ccp84Ag	0	0	0	0	0	0	0	0	0	0	0	0.564535	0	0	0	0	0	0	0
Ccp84Af	0	0	2.05754	0	0	1.61101	0	0	0	0	0	0	0.52799	0	0	0	0	0	0
Ccp84Ae	0	0	0	0	0	0	0	0	0	0	0	0	0	0	0	0	0	0	0
Ccp84Ad	0	0	0	0	0	0	0	0	0	0.706008	0	0.564535	0	0.633479	0	0	0	0	0
Ccp84Ac	0	0	0	0	0	0	0	0	0	0	0	0	0	0	0	0	0	0	0
lncRNA:CR33938	0	0	0	0	0	0	0	0	0	0	0	0	0	0	0	0	0	0	0
Ccp84Ab	0	0	0	0	0	0	0	0	0	0	0	0	0	0	0	0	0	0	0
Ccp84Aa	0	0	0	0	0	0	0	0	0	0	0	0	0	0	0	0	0	0	0
pb	0	0	0	0	0	0	0	0	0	0	0	0	0	0	0	0	0	0	0
zen2	0	0	0	0	0	0	0	0	0	0	0	0	0	0	0	0	0	0	0
CG34297	0	0	0	0	0	0	0	0	0	0	0	0	0	0	0	0	0	0	0
zen	20.6079	9.34269	16.4603	16.2737	11.5596	16.1101	11.5931	7.98794	31.4515	27.5343	29.1974	32.743	12.1438	27.8731	26.1952	17.0485	32.9004	16.3908	14.1478
bcd	32.6292	35.5022	47.3234	16.2737	13.4862	33.8313	34.7793	15.9759	66.2488	46.5965	25.4125	48.55	19.0076	39.9092	58.5945	43.2301	48.6029	49.1725	31.5604
lncRNA:CR45593	84.149	76.61	109.05	32.5475	71.2843	86.9948	55.6468	33.5493	115.768	115.079	125.981	127.585	129.357	111.492	117.189	134.561	97.2059	77.7047	111.006
Ama	6778.29	7059.33	6045.05	7965.37	9058.89	6677.65	6710.08	9772.44	4291.45	4603.88	3788.09	3128.09	4238.17	3528.48	3983.74	5579.73	4096.11	4579.72	3116.86
lncRNA:CR44930	3.43465	1.86854	0	2.50365	1.9266	3.22203	0	3.19517	2.00754	0.706008	1.08138	1.6936	2.63995	9.50218	1.37869	0.608875	0.747737	0	1.08829
lncRNA:CR42721	0	0	0	0	0	0	0	0	0	0	0	0	0	0.633479	0	0	0	0	0
mir-993	0	0	0	0	0	0	0	0	0	0	0	0	0	0	0	0	0	0	0
lncRNA:CR43435	0	0	0	0	0	0	0	1.59759	0	0	0	0	0	0	0	0	0	0	0
Dfd	0	0	0	0	0	0	0	0	1.33836	0	0	0	0.52799	0	0	0	0	0.607068	0
lncRNA:CR42651	0	0	0	0	0	0	0	0	0	0	0	0	0	0	0	0	0	0	0
mir-10	0	0	0	0	0	0	0	0	0	0	0	0	0	0	0	0	0	0	0
lncRNA:CR45915	0	0	0	0	0	0	0	0	0	0	0	0	0.52799	0	0	0	0	0	0
tRNA:Lys-CTT-2-1Psi	0	0	0	0	0	0	0	0	0	0	0	0	0	0	0	0	0	0	0
tRNA:Lys-TTT-2-1	0	0	0	0	0	0	0	0	0	0	0	0	0	0	0	0	0	0	0
7SLRNA:CR42652	0	0	0	0	0	0	0	0	0	0	0	0	0	0	0	0	0	0	1.08829
tRNA:Lys-TTT-2-2	0	0	0	0	0	0	0	0	0	0	0	0	0	0	0	0	0	0	0
tRNA:Lys-TTT-2-3	0	0	0	0	0	0	0	0	0	0	0	0	0	0	0	0	0	0	0
7SLRNA:CR32864	0	0	0	0	0	0	0	0	0	0	0	0	0	0	0	0	0	0	0
tRNA:Lys-TTT-2-4	0	0	0	0	0	0	0	0	0	0	0	0	0	0	0	0	0	0	0
Scr	0	0	0	0	0	0	0	0	0	0	0	0	0	0	0	0	0	0	0
lncRNA:CR45901	0	0	0	0	0	0	0	0	0	0	0	0	0	0	0	0	0	0	0
lncRNA:CR45902	0	0	0	0	0	0	0	0	0	0	0	0	0	0	0	0	0	0	0
lncRNA:CR45903	0	0	0	0	0	0	0	0	0	0	0	0	0	0	0	0	0	0	0
lncRNA:CR45904	0	0	0	0	0	0	0	0	0	0	0	0	0	0	0	0	0	0	0
lncRNA:CR45905	0	0	0	0	0	0	0	0	0	0	0	0	0	0	0	0	0	0	0
lncRNA:CR45900	0	0	0	0	0	0	0	0	0	0	0	0	0	0	0	0	0	0	0
ftz	0	0	0	0	0	0	0	0	0	0	0	0	0	0	0	0	0	0	0
lncRNA:CR44931	0	0	0	0	0	0	0	0	0	0	0	0	0	0	0	0	0	0	0
lncRNA:CR45559	0	0	0	0	0	0	0	0	0	0	0	0.564535	0	0	0	0	0	0	0
lncRNA:CR44932	0	0	4.11508	0	0	0	0	0	0	0.706008	0	0	0	0	2.75739	1.21775	1.49547	0.607068	0
Antp	60.1064	65.3988	84.3591	30.0438	36.6055	64.4406	69.5585	22.3662	99.0387	76.9548	69.7493	125.327	57.5509	64.6148	125.461	70.0206	83.7466	60.0997	77.2686
lncRNA:CR43252	0	0	0	0	0	0	0	0	0.66918	0	0	0.564535	0.52799	1.90044	2.06804	0.608875	0.747737	0.607068	0
lncRNA:CR45899	0	0	0	0	0	0	0	0	0	0	0	0	0	0	0	0	0	0	0
lncRNA:CR44933	0	0	0	0	0	0	0	0	0	0	0	0	0	0	0	0	0	0	0
Sodh-1	0	1.86854	0	0	1.9266	1.61101	2.31862	0	0.66918	0.706008	0	0.564535	0	0	1.37869	0	0	0.607068	1.08829
CG1979	0	0	0	0	0	0	0	0	0	0	0	0	0	0	0	0	0	0	0
dj	0	0	0	0	0	0	0	0	0	0	0	0	0	0	0	0	0	0	0
djl	0	0	0	0	0	0	0	0	0	0	0	0	0	0	0	0	0	0	0
CG1988	0	0	6.17262	0	0	1.61101	0	0	0	0	0	0	0	0	0	0	0	0.607068	0
CG1105	486.003	577.378	477.349	698.519	730.182	531.635	619.071	742.878	408.869	416.544	316.845	286.784	308.874	338.911	377.073	521.197	403.778	463.193	297.103
CG1965	405.289	454.055	405.335	394.325	460.458	457.528	514.733	463.3	396.155	361.476	402.275	443.724	426.088	498.548	383.966	385.418	376.86	395.201	411.373
Ufl1	465.395	452.186	460.889	525.767	433.486	476.86	472.998	432.946	433.629	429.959	457.966	443.724	416.056	438.367	457.037	443.261	444.156	470.478	402.667
asRNA:CR45908	1.71733	0	2.05754	1.25183	3.85321	0	0	0	0	0	0	0	0	0	0	0	0	0	0
CG1943	5012.87	5213.22	4563.62	5793.45	5169.08	3748.83	4245.39	5168.19	4874.31	4281.23	4084.93	3623.18	4633.11	4873.35	4552.45	4982.42	4269.58	3975.08	3757.86
Ref1	2639.53	2274.01	2868.21	2345.92	2529.63	2999.71	3266.93	2696.73	3436.91	3996	3708.61	3553.74	3440.91	2914	2840.11	3919.33	3514.37	3931.37	2746.84
Dpck	202.644	194.328	220.157	191.529	171.468	219.098	192.445	126.209	260.98	231.57	263.317	307.107	329.465	304.703	238.514	228.328	263.204	216.723	212.216
Tailor	867.25	919.32	841.534	782.391	940.182	887.669	973.819	937.784	938.86	914.986	1020.83	895.916	908.142	798.817	832.731	946.801	1000.47	934.277	828.188
asRNA:CR45907	20.6079	20.5539	12.3452	12.5183	28.899	16.1101	6.95585	17.5735	34.1282	25.4163	25.4125	11.8552	21.6476	22.1718	26.8845	26.7905	30.6572	13.9626	16.3243
alphaTub84B	36884.7	30651.5	36052.2	33374.9	28292.2	41622.2	38329.1	25138	35579	30238.3	34460.5	40447.8	34363.7	31134.8	41186.4	25796.8	31839.4	26004.4	36132.3
lncRNA:CR43685	151.125	147.614	115.222	96.3906	109.816	109.549	134.48	121.417	131.828	115.079	129.766	108.391	108.766	112.759	142.005	104.118	144.313	133.555	120.8
e(y)2b	5.15198	1.86854	2.05754	3.75548	3.85321	0	4.63723	0	10.0377	5.64806	7.02899	1.6936	6.33587	3.80087	10.3402	12.7864	11.2161	8.49895	4.35316
Alh	376.094	388.656	434.141	421.865	423.853	415.642	403.439	356.262	516.607	469.495	508.25	526.146	574.981	686.691	464.62	458.483	549.587	465.621	439.669
lncRNA:CR45906	0	0	0	0	0	0	0	1.59759	0.66918	0	0	0	0	0	0	0	0	0	0
Mlp84B	12.0213	11.2112	16.4603	27.5402	19.266	16.1101	16.2303	9.58552	18.0679	23.2982	27.5753	16.3715	16.8957	17.1039	24.1271	20.0929	23.9276	18.212	20.6775
CG10098	391.55	405.473	508.212	324.223	525.963	486.526	535.601	667.791	191.386	214.626	165.452	173.877	175.293	215.383	200.6	219.195	185.439	192.44	201.334
CG10068	240.426	184.985	205.754	227.832	246.605	164.323	227.224	247.626	165.288	168.03	166.533	149.037	181.628	164.071	185.434	197.884	162.259	183.334	196.98
CR42875	20.6079	22.4225	24.6905	23.7847	21.1926	12.8881	4.63723	30.3542	20.0754	20.4742	25.4125	25.9686	24.8155	20.2713	25.5058	28.6171	23.1799	29.1393	14.1478
CG31248	13.7386	7.47415	4.11508	5.0073	7.70641	6.44406	0	6.39035	2.67672	5.64806	4.32554	5.64535	3.16794	10.7691	8.27216	10.3509	8.97285	6.07068	2.17658
tRNA:Gly-TCC-1-1	0	0	0	0	0	0	0	0	0	0	0	0	0	0	0	0	0	0	0
tRNA:Gly-TCC-1-2	0	0	0	0	0	0	0	0	0	0	0	0	0	0	0	0	0	0	0
CG31493	0	0	0	0	0	0	0	0	0	0	0.540692	0	0	0	0	0	0	0	0
Fer1	1.71733	0	2.05754	0	1.9266	1.61101	0	3.19517	0	0	0	0	0	0	0.689347	0.608875	0	0	0
asRNA:CR42738	0	0	0	0	0	0	0	0	0	0	0	0	0	0	0	0	0	0	0
CG14610	0	0	0	0	0	0	0	0	0	0.706008	0.540692	0	0	0.633479	0	0	0	0	0
CG2656	307.401	302.703	261.307	272.898	285.137	217.487	255.048	327.505	369.387	381.244	337.392	282.832	346.889	304.07	325.372	392.724	404.526	367.276	325.399
gfzf	789.97	848.316	843.591	947.632	816.88	886.058	834.702	897.844	930.83	824.617	999.739	1063.02	954.605	1005.33	1005.76	880.433	907.005	763.084	816.217
Sas-4	427.614	353.154	382.702	376.8	314.036	378.588	415.033	306.737	490.509	485.733	515.82	500.742	485.222	489.679	497.708	449.959	419.481	409.771	420.08
MAGE	132.234	156.957	106.992	145.212	115.596	101.494	134.48	127.807	182.686	192.034	170.318	163.715	151.533	143.166	178.541	180.227	157.773	163.908	174.126
asRNA:CR45909	0	0	0	0	0	0	0	0	0	0	0	0	0	0	1.37869	0	0	0	0
sas	5.15198	16.8168	30.8631	5.0073	7.70641	24.1652	27.8234	9.58552	2.67672	10.5901	3.24415	3.95174	1.58397	3.16739	4.13608	3.04437	2.99095	4.24947	0
CG10055	441.353	532.533	456.774	519.508	651.192	452.695	577.336	613.473	468.426	524.564	449.315	413.804	438.231	439.634	425.327	561.383	471.075	522.685	448.375
lap	989.18	1085.62	1061.69	1086.58	961.375	1072.94	1150.03	1095.94	718.03	718.01	733.719	677.441	714.898	781.713	838.246	731.868	706.612	774.619	767.244
CG14609	0	0	4.11508	0	0	0	0	0	0	0.706008	1.62208	1.12907	0.52799	0	0.689347	0.608875	0.747737	0.607068	0
CG1288	0	0	0	0	0	0	0	0	0	0	0	0	0	0	0	0	0	0	0
CG14606	3.43465	7.47415	14.4028	8.76278	11.5596	1.61101	4.63723	7.98794	4.01508	14.1202	1.62208	10.1616	0.52799	0	2.75739	4.26212	5.23416	8.49895	11.9712
CG14605	17.1733	3.73708	43.2083	38.8066	44.3119	1.61101	18.5489	59.1107	4.01508	15.5322	5.40692	12.4198	3.16794	0	3.44673	17.6574	2.24321	32.1746	18.5009
thw	170.015	132.666	246.905	236.595	312.11	45.1084	97.3819	148.576	68.9256	511.149	240.067	466.306	131.469	54.4792	40.6715	321.486	167.493	1093.33	368.93
CG14607	0	0	0	0	0	0	0	0	0.66918	0	0	0	0	0	0	0.608875	0	0.607068	0
CG1234	592.477	635.303	654.297	633.424	680.091	723.345	642.257	551.168	791.64	806.261	873.217	834.382	775.089	680.99	778.962	737.956	851.673	817.72	822.747
CG10053	133.951	112.112	152.258	125.183	134.862	130.492	150.71	145.38	123.129	151.086	143.283	160.892	136.221	138.732	130.976	146.13	159.268	146.91	182.833
CG1227	219.818	220.487	189.294	184.018	188.807	198.155	192.445	174.137	157.257	173.678	163.289	205.491	174.237	165.338	175.094	163.787	137.584	182.12	186.098
CG10050	75.5623	69.1359	78.1865	80.1168	42.3853	75.7177	99.7005	49.5252	86.3242	95.311	95.1618	117.988	105.598	92.4879	93.7512	80.9804	81.5034	82.5612	118.624
Obp84a	0	0	0	0	0	0	2.31862	0	0	0	0	0	0	0	0	0	0	0	0
Gld	0	5.60561	0	0	1.9266	3.22203	0	0	0	0	0	1.6936	0.52799	1.26696	1.37869	1.21775	1.49547	1.21414	1.08829
lncRNA:CR44338	0	0	0	0	0	0	0	0	0	0	0	0	0	0	0.689347	0	0	0	0
Syt4	1.71733	1.86854	0	0	0	0	4.63723	0	0.66918	0	0	0	0	0	0	0	0	0	0
CR10032	0	0	0	0	0	0	0	0	0	0	0	0	0	0	0	0	0	0	0
rn	0	35.5022	18.5179	12.5183	7.70641	1.61101	6.95585	4.79276	18.0679	19.7682	1.62208	11.8552	7.91984	15.2035	35.1567	24.9639	39.6301	22.4615	9.79461
lncRNA:CR44333	0	0	0	0	0	0	0	0	0	0	0	0	0	0	0	0	0	0	0
RacGAP84C	10.304	11.2112	30.8631	5.0073	5.77981	17.7212	18.5489	3.19517	4.68426	3.53004	2.16277	19.7587	1.05598	1.26696	1.37869	6.08875	5.9819	7.89188	7.61803
CG42544	0	0	0	0	0	0	0	0	0	0	0	0	0	0	0	0.608875	0	0	0
lncRNA:CR44334	0	0	0	0	0	0	0	0	0	0	0	0	0	0	0	0	0	0	0
lncRNA:CR46130	0	0	0	0	0	0	0	0	0	0	0	0	0	0	0	0	0	0	0
CG10029	0	0	0	0	0	0	0	0	0	0	0	0	0	0.633479	0	0	0	0.607068	0
lncRNA:CR46299	0	0	0	0	0	0	0	0	0	0	0	0	0	0	0	0	0	0	0
lncRNA:CR46224	0	0	0	0	0	0	0	0	0	0	0	0	0	0	0	0	0	0	0
CG44335	0	0	0	0	0	0	0	0	0	0	0	0	0	0	0	0	0	0	0
lncRNA:TS14	0	0	0	0	0	0	0	0	0	0	0	0	0	0	0	0	0	0	0
lncRNA:CR44337	0	0	0	0	0	0	0	0	0	0	0	0	0	0	0	0	0	0	0
CG31496	1.71733	0	0	0	0	0	0	1.59759	0	0	0	0	0.52799	0	0	0	0	0.607068	0
nxf4	0	0	0	0	0	0	0	0	0	0	0	0	0	0	0	0	0	0	0
CG43290	0	0	0	1.25183	0	0	0	0	0	0	0	0	0	0	0	0	0	0	0
CG17944	0	0	0	0	0	0	0	0	0	0	0	0	0	0	0	0	0	0	0
Mst84Dd	0	0	0	0	0	0	0	0	0	0	0	0	0	0	0	0	0	0	0
Mst84Dc	0	1.86854	0	0	0	0	0	0	0	0	0	0	0	0.633479	0	0	0	0	0
Mst84Db	0	0	0	0	0	0	0	0	0	0	0	0	0	0	0	0	0	0	0
Mst84Da	0	0	0	0	0	0	0	0	0	0	0	0	0	0	0	0	0	0	0
MstProx	0	0	0	0	0	0	0	0	0	0	0	0	0	0	0	0	0	0	0
lncRNA:CR45560	0	0	0	1.25183	0	0	2.31862	0	0	0	0.540692	0	0	0	0.689347	0.608875	0.747737	0	0
CG42650	0	0	0	0	0	0	0	0	0	0	0	0	0	0	0	0	0	0	1.08829
Ir84a	0	0	0	0	0	0	0	0	0	0	0	0	0	0	0	0.608875	0	0	0
CR46300	0	0	0	0	0	0	0	0	0	0	0	0	0	0	0	0	0	0	0
wa-cup	0	0	2.05754	0	0	0	2.31862	0	0	0	0	0	0	0	0	0	0	0	0
CG14598	0	0	2.05754	0	0	0	2.31862	0	0	0	0	0	0	0	0	0	0	0	0
tRNA:Val-CAC-2-1	0	0	0	0	0	0	0	0	0	0	0	0	0	0	0	0	0	0	0
mir-4950	0	0	0	0	0	0	0	0	0	0	0	0	0	0	0	0	0	0	0
tRNA:Val-CAC-2-2	0	0	0	0	0	0	0	0	0	0	0	0	0	0	0	0	0	0	0
lncRNA:CR44934	0	0	0	0	0	0	0	0	0	0	0	0	0	0	0	0	0	0	0
tRNA:Val-CAC-2-3	0	0	0	0	0	0	0	0	0	0	0	0	0	0	0	0	0	0	0
CG1142	425.897	334.468	331.264	335.489	283.211	354.423	359.386	338.688	448.351	439.843	513.117	391.787	467.271	385.155	430.842	341.579	520.425	451.658	432.051
scaRNA:MeU5-C46	1.71733	7.47415	4.11508	3.75548	1.9266	1.61101	0	1.59759	2.67672	3.53004	3.78484	5.64535	2.63995	1.90044	4.13608	2.4355	3.73869	4.24947	5.44145
snRNA:7SK	10.304	87.8213	20.5754	5.0073	32.7522	32.2203	2.31862	36.7445	11.3761	16.2382	23.2498	7.90348	22.7035	10.7691	10.3402	9.742	9.72059	8.49895	28.2955
tRNA:Val-CAC-2-4	0	0	0	0	0	0	0	0	0	0	0	0	0.52799	0	0	0	0	0	0
alpha-Est10	420.745	340.074	380.645	379.303	379.541	346.368	454.449	415.373	313.176	363.594	275.753	196.458	221.756	233.754	311.585	345.841	321.527	383.06	207.863
CG42656	0	0	0	0	0	0	2.31862	0	0	0	0	0.564535	0.52799	1.26696	0	0	1.49547	1.21414	0
alpha-Est9	911.9	469.003	1181.03	575.84	847.705	847.394	888.03	450.52	702.639	915.692	1105.17	1490.94	1154.19	1622.97	883.743	656.367	732.035	1171.03	2065.57
Mics1	5.15198	0	2.05754	2.50365	0	0	4.63723	0	1.33836	5.64806	4.32554	2.82267	6.33587	4.43435	7.58282	1.21775	2.24321	1.8212	15.2361
alpha-Est8	0	1.86854	0	0	5.77981	1.61101	2.31862	1.59759	0.66918	0	0.540692	0	0.52799	1.26696	0	0	0.747737	0.607068	2.17658
Ubc84D	1.71733	0	0	1.25183	0	0	0	0	0	0.706008	0	0.564535	0.52799	1.90044	0	0	0	0	0
alpha-Est7	41.2158	37.3708	96.7043	28.792	59.7247	53.1635	67.2399	76.6842	23.4213	40.9484	17.8428	79.0348	10.5598	13.3031	19.3017	18.2662	33.6482	63.7421	51.1496
alpha-Est6	0	1.86854	0	0	0	0	0	0	0	0	0	0	0.52799	0	0	0.608875	0	0	0
alpha-Est4aPsi	3.43465	1.86854	2.05754	1.25183	7.70641	3.22203	6.95585	0	1.33836	2.82403	0.540692	0.564535	0	0	1.37869	1.21775	2.99095	1.8212	0
Rtnl2	3.43465	0	2.05754	1.25183	0	1.61101	0	1.59759	2.00754	0.706008	3.24415	0.564535	3.69593	1.26696	3.44673	2.4355	2.24321	1.21414	0
alphaTub84D	2332.13	1586.39	2086.34	1505.95	1589.45	2305.36	2028.79	1075.18	3131.76	2283.93	3403.66	3334.14	3200.67	2778.44	3384.69	1803.49	2714.29	1976.61	2621.69
alpha-Est5	24.0426	24.291	28.8055	7.51095	21.1926	4.83304	20.8676	35.1469	7.36098	5.64806	9.73245	9.59709	4.75191	15.2035	6.20412	17.0485	13.4593	13.3555	23.9424
alpha-Est4	17.1733	18.6854	18.5179	13.7701	5.77981	20.9432	20.8676	14.3783	12.7144	14.8262	15.6801	13.5488	21.6476	20.9048	14.4763	10.9597	20.1889	15.7838	9.79461
asRNA:CR46128	0	1.86854	0	2.50365	0	0	6.95585	4.79276	0.66918	0	0.540692	0.564535	1.05598	1.26696	2.06804	1.21775	0.747737	1.21414	0
alpha-Est3	123.647	160.694	104.935	196.537	136.789	128.881	171.578	188.515	151.235	155.322	147.068	137.746	164.733	171.039	178.541	154.654	133.845	152.374	156.714
alpha-Est2	0	3.73708	8.23016	0	3.85321	0	0	1.59759	0	2.82403	0.540692	0.564535	0	0.633479	2.06804	0	2.99095	3.03534	1.08829
asRNA:CR46129	0	0	0	0	0	0	0	0	0	0	0	0	0	0	0	0	0	0	0
alpha-Est1	0	0	10.2877	1.25183	3.85321	4.83304	2.31862	3.19517	0	0.706008	0.540692	0	0.52799	1.26696	0	0.608875	0	1.8212	1.08829
CG45545	0	0	0	0	0	0	0	0	0	0	0	0	0	0	0	0	0	0	0
Nlg3	1.71733	0	0	0	0	0	0	0	0	0	0	0.564535	0	0	0	0	0	0	0
lncRNA:CR44332	0	0	0	0	0	0	0	0	0	0	0	0	0	0	0	0	0	0	0
Nlg1	73.845	59.7932	57.6111	61.3395	82.8439	40.2754	74.1958	145.38	128.483	114.373	124.9	25.9686	60.1908	44.3435	74.4495	256.945	109.917	112.308	23.9424
lncRNA:CR44260	0	0	0	0	0	0	0	0	0	0	0	0	0	0	0	0	0	0	0
CG2616	0	0	0	0	0	0	0	0	0	0	0	0	0	0	0	0	0	0	0
CG43254	0	0	0	0	0	0	0	0	0	0	0	0	0	0	0	0	0	0	0
lncRNA:CR44935	0	0	0	0	0	0	0	0	0	0	0	0	0	0	0	0	0	0	0
pyd3	195.775	224.225	226.329	305.445	277.431	244.874	271.278	377.031	127.813	237.219	157.341	233.153	120.91	79.8183	124.772	213.106	79.2602	220.366	141.478
CG10919	0	0	0	0	0	0	0	0	0	0	0.540692	0	0	0	0	0	0	0	0
Sp7	204.362	470.871	246.905	351.763	294.77	331.869	282.871	420.165	179.34	177.914	74.0748	62.6633	69.1666	48.7779	226.795	271.558	192.168	232.507	149.096
CG11286	0	0	0	0	0	0	0	0	0	0	0	0	0	0	0	0	0	0	2.17658
lncRNA:CR46225	3.43465	0	0	0	0	3.22203	0	0	0	0	0	0	0.52799	0.633479	2.75739	0	0	1.21414	1.08829
lncRNA:CR46226	0	0	0	0	0	0	0	0	0	0	0	0	0	0	0	0	0	0	0
CG18747	0	0	0	0	0	0	0	0	0	0	0	0	0	0	0	0	0	0	0
CG18745	0	0	0	0	0	0	0	0	0	0	0	0	0	0	0	0	0	0	0
CG18748	0	0	0	0	0	0	0	0	0	0	0	0	0	0	0	0	0	0	0
CG18746	0	0	0	0	1.9266	0	0	0	0.66918	0	0	0	0	0	0	0.608875	0	0	0
CG10086	8.58663	3.73708	8.23016	2.50365	1.9266	20.9432	18.5489	0	2.67672	2.82403	1.62208	1.12907	0	0	2.75739	7.3065	3.73869	5.46361	2.17658
CG2641	152.842	121.455	146.085	186.522	167.614	159.49	159.985	126.209	113.761	116.491	76.2376	116.294	74.4465	85.5196	110.295	112.033	106.179	137.197	136.036
CG18744	0	0	0	0	0	3.22203	2.31862	1.59759	0	0	0	0	0	0	0	0	0.747737	0	0
CG3014	0	0	2.05754	0	0	0	0	0	0	0	0	0.564535	0	0	0	0	0	0	0
CG18268	3.43465	0	2.05754	3.75548	1.9266	1.61101	0	0	0	0	0.540692	0	0.52799	0	0	0	0	0.607068	2.17658
CG2993	5.15198	5.60561	4.11508	7.51095	3.85321	8.05507	4.63723	3.19517	12.0452	9.88411	9.19176	3.95174	1.58397	7.60174	4.82543	13.3952	8.97285	10.3202	3.26487
sgll	456.809	368.102	421.796	416.858	385.321	449.473	396.484	356.262	454.373	526.682	578	523.888	472.551	403.526	439.114	503.54	481.543	522.685	590.941
CG31473	3.43465	9.34269	12.3452	12.5183	15.4128	14.4991	16.2303	27.159	6.6918	11.2961	10.8138	10.1616	3.69593	7.60174	9.65086	15.8307	7.47737	7.28481	6.52974
CG34384	0	0	0	2.50365	1.9266	0	0	4.79276	2.00754	0.706008	0	0	0	0	1.37869	0.608875	2.99095	3.64241	1.08829
CG17816	437.918	306.44	232.502	388.066	319.816	269.039	292.146	226.857	492.517	443.373	556.372	397.432	536.437	509.317	589.392	414.035	456.12	394.594	284.044
lncRNA:CR46127	0	0	0	0	0	0	0	0	0.66918	0.706008	0	1.12907	1.05598	0	0.689347	1.21775	1.49547	1.21414	3.26487
ArgRS-m	243.86	259.727	216.042	226.58	217.706	233.597	220.269	249.224	212.13	231.57	248.178	218.475	215.948	239.455	232.999	208.235	233.294	242.827	273.161
mRpS9	1018.37	906.241	911.49	998.957	895.87	852.227	874.119	985.711	1123.55	1269.4	1016.5	980.596	979.421	892.571	1092.61	1092.32	1168.71	1166.18	969.666
wtrw	932.508	467.134	769.52	459.42	1036.51	907.001	934.403	843.526	359.35	360.064	842.398	522.759	1006.88	827.957	372.937	350.103	308.068	372.74	635.561
EMC1	1731.06	1603.21	1724.22	1742.54	1560.55	1768.89	1711.14	1519.31	1931.25	1840.56	1895.67	1882.72	1951.98	2021.43	1983.25	1745.04	1835.7	1796.92	1877.3
Taf7	144.255	184.985	168.718	174.004	190.734	177.212	157.666	146.978	192.724	175.796	152.475	202.103	149.421	163.437	179.92	163.787	183.943	160.873	144.743
Prat	875.836	794.128	831.246	756.103	899.724	805.507	723.409	750.866	1043.92	1059.01	1141.4	1248.19	1239.19	1028.14	1100.2	1002.82	1094.69	1025.94	1063.26
CG2846	353.769	257.858	263.365	271.646	300.55	280.316	262.004	257.212	319.199	267.577	317.927	312.752	337.385	382.621	326.75	303.829	346.202	311.426	383.078
CG2678	72.1277	74.7415	61.7262	127.686	63.5779	83.7727	74.1958	111.831	52.8652	57.8926	31.9008	44.0337	40.6552	64.6148	85.479	56.0165	56.828	45.5301	41.355
CG10445	597.629	549.35	532.903	567.077	670.458	539.69	563.424	766.842	736.767	826.029	788.869	515.42	630.947	655.65	565.954	839.03	711.846	778.261	526.732
lds	1504.38	1507.91	1473.2	1430.84	1250.37	1598.13	1351.75	1052.81	1762.62	1690.89	2003.8	2190.39	1925.58	2042.97	2276.91	1481.39	1535.85	1415.68	1761.94
scaRNA:MeU2-C41	0	0	0	0	0	0	0	0	0	0	0	0	0	0	0	0	0.747737	0	0
dsx	7083.97	5650.46	5032.74	5961.19	6194.03	5129.47	5381.51	6000.54	4545.07	4915.93	5410.16	4523.62	5555.51	6800.39	4687.56	4478.28	4355.57	4636.18	3939.61
CD98hc	1655.5	1257.53	1127.53	1835.18	1610.64	1549.8	1720.41	2024.14	1174.41	1375.3	1267.92	753.089	939.293	954.019	1090.55	1415.63	1345.18	1449.07	848.866
Os-C	0	0	0	0	0	0	0	0	0	0	0	0.564535	0	0	0	0	0	0	0
Sfp84E	0	0	0	0	0	0	0	0	0	0	0	0	0	0	0	0	0	0	0
ELOVL	401.854	214.882	388.875	162.737	464.311	610.574	593.566	808.379	1.33836	1.41202	1.08138	1.12907	2.63995	1.90044	1.37869	2.4355	2.24321	1.8212	2.17658
lncRNA:CR46143	0	0	0	0	0	0	0	0	0	0	0	0	0	0	0	0	0	0.607068	0
lncRNA:CR46142	0	0	0	0	0	0	0	0	0	0	0	0	0	0	0	0	0	0	0
PIG-H	127.082	110.244	82.3016	111.412	129.082	111.16	141.436	132.6	120.452	107.313	122.737	94.2773	119.854	115.293	127.529	99.2466	109.17	94.7026	143.654
Kmn2	116.778	71.0044	131.683	126.434	98.2567	104.716	97.3819	67.0987	84.3167	110.137	112.464	154.118	130.941	79.8183	89.6151	101.682	91.224	119.592	112.094
CG2698	906.748	790.391	697.506	941.373	934.402	618.63	795.286	1095.94	623.007	566.218	500.681	378.238	479.942	649.949	614.208	660.629	673.711	639.849	537.615
CG2767	826.034	792.26	765.405	783.643	774.494	855.449	725.727	725.305	825.099	886.745	875.38	954.063	760.305	722.166	720.367	885.304	800.079	919.708	929.399
CG11052	1.71733	0	0	1.25183	0	0	2.31862	1.59759	2.67672	4.94205	1.08138	1.12907	2.11196	5.06783	3.44673	4.871	1.49547	4.85654	0
CG3223	305.684	355.022	403.278	439.391	441.192	433.363	438.219	351.469	367.38	422.899	384.973	393.481	355.865	377.553	384.656	414.035	377.607	436.482	404.844
CG10435	417.31	437.238	423.853	403.088	479.724	423.697	426.626	544.777	417.568	374.89	351.99	415.497	407.608	564.429	385.345	397.595	346.202	342.993	351.518
Pbp95	133.951	140.14	148.143	121.427	107.89	115.993	132.161	148.576	132.498	126.375	150.853	136.617	135.165	149.501	137.18	110.815	118.143	130.52	175.215
CG2747	1260.52	1827.43	1516.41	1487.17	1575.96	1722.17	1690.27	2513	1416.65	1260.22	1126.8	1121.17	1314.17	1365.15	1406.96	1387.02	1362.38	1305.2	1263.5
ImpE3	10.304	11.2112	16.4603	5.0073	3.85321	9.66609	13.9117	19.171	12.7144	12.0021	11.8952	12.9843	19.5356	17.7374	17.923	7.91537	14.9547	11.5343	11.9712
CG10903	283.359	263.464	267.48	281.661	252.385	277.094	282.871	188.515	337.936	340.296	309.276	380.496	270.331	188.143	310.206	368.978	340.968	359.991	359.136
CG11035	32.6292	31.7651	57.6111	56.3322	40.4587	40.2754	51.0096	36.7445	37.4741	40.9484	39.4705	42.3401	29.5674	27.2396	29.6419	47.4922	31.405	37.0311	57.6793
unc-45	994.332	1048.25	1181.03	1094.1	1034.59	1246.93	1247.42	1043.22	783.61	828.147	648.29	800.51	725.458	758.907	895.462	910.268	835.97	913.03	827.1
lncRNA:CR44936	0	1.86854	0	0	1.9266	0	0	0	0	0	0	0	0	0	0	0	0	0	0
CG43060	0	0	0	0	0	0	0	0	0	0	0	0	0	0	0	0	0	0	0
CG43618	0	0	0	0	0	0	0	0	0	0	0	0	0	0	0	0	0	0	0
CG43061	0	0	0	0	0	0	0	0	0	0	0	0	0	0	0	0.608875	0	0	0
mAChR-B	6.8693	5.60561	2.05754	3.75548	5.77981	4.83304	13.9117	17.5735	4.68426	4.94205	2.70346	3.38721	2.11196	2.53391	4.13608	9.13312	9.72059	10.9272	5.44145
snoRNA:Me18S-G423	0	0	0	0	0	0	0	0	0	0	0	0	0	0	0	0	0	0	0
CG7910	1.71733	1.86854	2.05754	0	1.9266	1.61101	0	1.59759	0.66918	0.706008	0	1.12907	0.52799	2.53391	0.689347	0	0.747737	0	0
lncRNA:CR44330	0	1.86854	10.2877	1.25183	7.70641	0	0	3.19517	1.33836	2.82403	5.40692	2.82267	2.11196	3.16739	4.13608	8.52425	1.49547	4.85654	1.08829
CG7900	206.079	364.365	158.431	280.409	335.229	103.105	111.294	262.004	105.061	113.667	77.3189	71.6959	149.421	105.157	91.6831	131.517	97.2059	136.59	92.5046
puc	1957.75	2025.49	2339.42	2250.78	2491.1	1905.83	2297.75	2663.18	673.864	938.284	735.882	863.173	874.351	1153.56	717.61	1009.51	622.117	1075.72	954.43
lncRNA:CR44331	22.3252	20.5539	32.9206	18.7774	36.6055	14.4991	6.95585	28.7566	3.3459	2.11802	1.08138	1.6936	2.63995	6.33479	1.37869	1.82662	4.48642	4.85654	7.61803
CG7878	3355.65	3094.3	2907.3	3135.82	3082.56	2743.56	2620.04	2501.82	3693.87	3659.94	3688.6	3236.48	3949.36	3667.21	3368.84	3798.16	3919.64	3860.34	3728.48
CG9667	190.623	222.356	181.063	160.234	231.192	182.045	197.082	180.527	168.633	182.856	188.161	206.055	185.324	179.274	179.92	158.307	226.564	177.264	239.424
Arl8	468.83	605.406	473.234	491.968	518.256	468.805	544.875	522.411	299.793	268.283	281.7	267.589	324.714	401.625	402.579	339.752	327.509	348.457	328.663
tRNA:Asn-GTT-1-10	0	0	0	0	0	0	0	0	0	0	0	0	0	0	0	0	0	0	0
tRNA:Arg-ACG-1-6	0	0	0	0	0	0	0	0	0	0	0	0	0	0	0	0	0	0	0
tRNA:Arg-ACG-1-7	0	0	0	0	0	0	0	0	0	0	0	0	0	0	0	0	0	0	0
tRNA:Arg-ACG-1-8	0	0	0	0	0	0	0	0	0	0	0	0	0	0	0	0	0	0	0
tRNA:Arg-ACG-1-9	0	0	0	0	0	0	0	0	0	0	0	0	0	0	0	0	0	0	0
tRNA:Arg-ACG-1-10	0	0	0	0	0	0	0	0	0	0	0	0	0	0	0	0	0	0	0
grn	0	0	0	0	0	0	0	0	0	0	0	0	0	0	0	0	0	0.607068	0
lncRNA:CR43302	0	0	0	0	0	0	0	0	0	0	0	0	0	0	0	0	0	0	0
lncRNA:CR43303	0	0	0	0	0	0	0	0	0	0	0	0	0	0	0	0	0	0	0
CheA84a	0	0	0	0	0	0	0	0	0	0	0	0	0	0	0	0	0	0	0
CG7800	671.474	508.242	514.385	687.252	689.724	534.857	547.194	739.683	600.255	558.452	549.884	505.823	578.677	496.014	547.341	657.585	561.551	520.257	536.527
CG18249	3.43465	5.60561	4.11508	2.50365	9.63301	1.61101	9.27447	3.19517	8.69934	1.41202	7.02899	1.12907	12.1438	9.50218	2.06804	1.82662	5.23416	2.42827	2.17658
lncRNA:CR45551	0	1.86854	0	0	3.85321	0	0	1.59759	0	0.706008	0	0	0	0	0	0	0	0.607068	0
lncRNA:CR45550	0	0	0	0	0	0	0	0	0	0	0	0	0	0	0	0	0	0	0
asRNA:CR45549	12.0213	5.60561	0	2.50365	5.77981	3.22203	2.31862	9.58552	2.67672	1.41202	1.62208	1.12907	0.52799	0.633479	2.06804	4.26212	2.24321	1.8212	2.17658
DNApol-iota	551.262	554.956	539.075	637.179	695.504	559.022	702.541	889.856	351.989	475.849	402.815	235.975	276.139	350.314	351.567	542.508	422.472	534.22	305.809
Ada2b	958.268	895.029	1302.42	861.256	1138.62	1232.43	1395.81	1244.52	993.063	1117.61	917.013	751.96	681.106	720.899	732.776	1154.43	1175.44	1195.32	722.624
CG9636	1227.89	1350.95	1092.55	1196.75	1346.7	937.61	1249.73	1522.5	1054.63	1028.65	1111.12	946.16	1010.04	1143.43	1090.55	1147.12	1197.88	1226.28	1214.53
CG18749	0	0	0	0	0	0	0	0	0	0	0	0	0	0	0	0	0	0	0
CG33722	0	0	0	1.25183	0	0	0	0	0.66918	0	0.540692	0.564535	0	0	0.689347	0	0	0.607068	0
CG15864	37.7812	18.6854	45.2659	22.5329	26.9724	20.9432	30.142	25.5614	33.459	31.7703	45.9588	33.3075	33.7913	78.5513	46.8756	53.581	40.3778	21.8544	22.8541
mtg	46.3678	35.5022	32.9206	27.5402	19.266	32.2203	34.7793	15.9759	42.1584	36.7124	27.0346	26.5331	30.0954	79.1848	28.9526	32.2704	31.405	18.8191	22.8541
CR18228	36.0638	74.7415	37.0357	41.3103	117.523	22.5542	53.3282	226.857	12.7144	12.0021	9.19176	10.7262	9.50381	6.96826	8.27216	17.0485	12.7115	13.9626	0
RpA-70	3548	3750.15	3946.36	3417.48	4188.43	3326.74	3774.71	4728.86	6285.61	6856.74	6058.45	3942.71	4370.7	3319.43	3983.74	7670.61	6441.01	6678.35	3338.87
Mcm2	1555.9	1496.7	1440.28	1419.57	1173.3	1437.02	1177.86	878.673	2050.37	2064.37	2335.79	2287.49	2105.09	1636.28	2154.21	2132.89	1928.41	1741.68	1718.41
CG9630	259.316	231.699	253.077	275.402	240.825	270.65	222.587	236.443	336.598	333.942	297.381	297.51	276.139	210.948	257.816	308.091	330.5	319.318	279.69
ato	0	0	0	0	0	0	0	0	0	0	0	0	0	0	0	0	0	0	0
lncRNA:CR44318	1.71733	0	0	0	0	0	0	0	0.66918	2.82403	2.16277	1.12907	0.52799	0	0.689347	0.608875	1.49547	1.8212	2.17658
Nazo	24.0426	35.5022	12.3452	40.0584	15.4128	14.4991	9.27447	4.79276	84.9859	89.663	40.5519	66.6151	19.5356	13.3031	45.4969	100.464	110.665	116.557	74.0037
CG11672	0	3.73708	4.11508	2.50365	0	0	0	3.19517	0	0.706008	0	0	0	0	0.689347	1.21775	0	0	0
CG31464	0	0	2.05754	2.50365	0	0	0	3.19517	1.33836	0.706008	0.540692	1.12907	1.05598	0	0	0	1.49547	2.42827	0
CG31463	0	0	0	0	0	0	2.31862	0	0	0	0	0	0	0	0	0	0.747737	0	0
CG9626	269.62	315.783	285.998	171.5	156.055	252.929	278.234	100.648	271.018	295.111	377.944	541.389	410.248	506.783	279.875	195.449	331.248	338.744	387.431
mRpL1	631.976	566.167	489.694	592.114	502.843	642.795	605.159	423.361	741.452	693.299	781.3	706.233	695.89	703.795	715.542	608.875	764.188	693.271	731.331
nac	144.255	162.563	94.6468	122.679	152.202	112.771	102.019	121.417	92.3469	89.663	84.8886	82.9866	109.294	107.691	90.3044	119.339	128.611	122.021	101.211
Sgt1	405.289	375.576	547.305	400.584	464.311	460.75	340.837	405.787	291.763	302.171	255.207	287.348	305.178	260.36	290.215	309.917	293.113	292.607	360.224
tex	310.836	325.126	267.48	336.741	373.761	264.206	271.278	333.896	267.672	309.231	287.107	353.399	334.217	341.445	277.117	320.877	279.654	324.781	340.635
mir-4918	0	0	0	0	0	0	0	0	0	0	0	0	0	0	0	0	0	0	0
CG11693	0	0	0	0	0	0	0	0	0	0	0	0	0	0	0	0	0	0	0
CG11694	0	0	0	0	0	0	0	0	0	0	0	0	0	0	0	0	0	0	0
CG11698	0	0	0	0	0	0	0	0	0	0	0	0	0	0	0	0	0	0	0
CG7483	1047.57	1091.23	1228.35	1072.81	982.567	1153.49	1242.78	896.246	1213.22	1152.91	1291.71	1581.83	1454.08	1346.78	1300.8	1017.43	1094.69	1107.9	1286.36
Coq2	226.687	227.962	179.006	241.602	221.559	178.823	234.18	246.028	302.469	268.283	208.166	224.685	236.011	200.179	235.067	280.082	285.636	296.249	274.249
lncRNA:CR45215	0	0	0	0	0	0	0	0	0	0	0	0	0	0	0	0	0	0	0
Ctr1B	0	0	0	0	0	0	2.31862	0	0	0	0	0	0	0	0	0	0	0.607068	0
Poxm	0	0	0	0	0	1.61101	0	0	0	0	0	0	0	0.633479	0	1.21775	0	0	1.08829
Or85a	0	0	0	0	0	0	0	0	0	0	0	0	0	0	0	0	0	0	0
CG7443	3.43465	9.34269	12.3452	5.0073	15.4128	6.44406	13.9117	7.98794	0.66918	1.41202	1.08138	0.564535	1.58397	0	4.82543	1.21775	0.747737	0.607068	2.17658
COX7A	1394.47	1128.6	1294.19	1091.59	992.2	1211.48	1029.47	699.743	1322.3	1297.64	1416.07	1907	1554.93	1501.98	1511.05	1166	1257.69	1277.88	1876.21
Arl2	334.879	280.281	255.135	284.164	292.844	257.762	268.96	233.248	207.446	207.566	196.271	226.378	266.107	202.08	228.863	233.808	189.925	244.041	244.865
CG9601	274.772	336.337	314.804	329.23	406.513	378.588	282.871	380.226	347.974	323.351	334.148	316.704	308.874	335.11	317.789	339.752	351.437	357.563	317.781
COX7AL	8.58663	9.34269	6.17262	5.0073	0	4.83304	2.31862	1.59759	29.4439	15.5322	10.2731	1.6936	7.91984	8.23522	10.3402	15.2219	14.9547	6.67775	2.17658
DppIII	3664.77	3759.5	3722.09	3650.32	3720.27	3811.66	4094.68	3652.08	5214.92	5024.66	5260.93	5461.31	4919.28	4349.46	4645.51	4681.64	5680.56	5344.62	5378.33
CG7352	61.8237	67.2674	45.2659	112.664	80.9173	45.1084	23.1862	102.246	129.821	98.135	103.272	47.9854	71.8066	86.7866	104.091	127.864	151.791	118.985	84.8866
mir-9380	0	0	0	0	0	0	0	0	0	0	0	0	0	0	0	0.608875	0	0	0
Atg13	405.289	390.524	343.609	356.77	412.293	410.809	373.297	418.568	401.508	356.534	360.641	364.125	428.727	440.901	438.425	353.147	391.067	321.139	337.37
stck	1025.24	1014.62	1222.18	1169.21	1298.53	1285.59	1354.07	1230.14	707.993	707.42	532.041	584.858	608.772	582.167	641.782	747.698	799.331	764.298	734.595
CG9684	915.335	958.56	942.353	828.709	868.898	1008.49	934.403	797.196	834.468	792.846	735.882	1051.16	843.199	814.654	961.639	704.468	738.765	771.583	985.99
CG7963	1.71733	3.73708	0	0	3.85321	0	6.95585	0	1.33836	2.11802	0.540692	0	1.05598	0.633479	2.75739	2.4355	2.99095	0	0
CG45263	30.9119	13.0798	53.496	12.5183	9.63301	45.1084	53.3282	30.3542	33.459	30.3583	31.9008	29.9203	16.8957	10.1357	20.6804	45.6656	23.9276	25.4968	8.70632
lncRNA:CR46126	0	0	0	0	0	0	0	0	0	0	0	0	0	0	0	0	0	0	0
Obp85a	0	0	0	0	0	0	0	0	0	0	0	0	0	0	0	0	0	0	0
lncRNA:CR46125	0	0	0	0	0	0	0	0	0	0	0.540692	0	0	0	0	0	0	0	0
Or85b	0	0	0	0	0	0	0	0	0.66918	0	0	0	0	0	0.689347	0	0.747737	1.21414	0
Or85c	0	0	0	0	0	0	0	0	0	0	0	0	0	0	0	0	0	0	0
lncRNA:CR46228	0	0	0	0	0	0	0	0	0	0	0	0	0	0	0	0	0	0	0
CG11737	259.316	227.962	248.962	249.113	217.706	259.373	262.004	293.956	239.567	288.051	254.666	309.929	253.963	236.288	217.144	258.772	216.844	261.039	293.838
CG31454	156.277	123.323	90.5317	171.5	148.348	125.659	129.843	220.467	57.5495	90.369	95.1618	95.9709	124.606	135.564	78.5855	102.9	70.2873	110.486	102.299
CG31259	0	0	0	0	0	0	0	0	0	0	0	0	0	0	0	0	0.747737	0	0
CG11741	0	0	0	0	0	0	0	0	0	0	0	0	0	0	0	0	0	0	0
lncRNA:CR45575	0	0	0	0	0	0	0	0	0	0	0	0	0	0	0	0	0	0	0
lncRNA:CR45574	0	0	0	0	0	0	0	0	0	0	0	0	0	0	0	0	0	0	0
Or85d	0	0	2.05754	0	0	0	0	0	0	0	0	0	0	0	0	0	0	0	0
pch2	695.517	657.725	617.262	620.906	558.715	729.79	646.894	594.302	849.859	795.67	734.26	770.59	758.721	615.108	885.121	795.8	763.44	640.457	666.033
mRpS18A	278.207	207.408	195.466	186.522	215.78	236.819	201.72	150.173	236.89	225.216	285.485	311.059	300.954	232.487	248.854	165.005	254.978	219.759	346.076
CG31460	273.055	214.882	160.488	200.292	231.192	214.265	197.082	228.455	207.446	194.152	234.66	215.088	267.691	242.622	235.757	236.852	234.79	225.829	276.426
asRNA:CR44291	13.7386	5.60561	14.4028	11.2664	11.5596	8.05507	13.9117	14.3783	7.36098	9.88411	9.73245	11.2907	14.7837	18.3709	8.96151	10.3509	10.4683	20.6403	6.52974
Cenp-C	480.851	498.9	495.867	475.694	385.321	504.247	445.175	337.091	627.691	513.973	674.243	735.588	702.226	617.008	691.415	526.068	521.173	432.232	492.995
5-HT2B	0	0	0	0	0	0	0	0	0	0	0	0	0	0	0	0	0	0	0
lncRNA:CR46124	0	0	0	0	0	0	0	0	0	0	0	0	0	0	0	0	0	0	0
Or85e	0	0	0	0	0	0	0	0	0	0	0	0	0	0	0	0	0	0	0
tRNA:Tyr-GTA-1-4	0	0	0	0	0	0	0	0	0	0	0	0	0	0	0	0	0	0	0
tRNA:Tyr-GTA-1-5	0	0	0	0	0	0	0	0	0	0	0	0	0	0	0	0	0	0	0
Cyp313b1	1.71733	3.73708	2.05754	1.25183	0	0	4.63723	0	0	0	0.540692	0	0	0.633479	0.689347	0.608875	0	1.21414	0
Mkk4	1255.37	1321.06	1228.35	1294.39	1142.48	1359.7	1307.7	1314.81	1207.87	1224.92	1213.85	1264.56	1265.06	1291.03	1246.34	1228.71	1109.64	1164.96	1251.53
SLIRP2	32.6292	29.8966	22.6329	52.5767	42.3853	17.7212	23.1862	36.7445	30.7823	36.7124	35.6857	25.4041	33.2633	19.6378	30.3313	37.1414	24.6753	26.1039	27.2072
Dhod	743.602	683.885	584.341	598.373	566.421	649.239	619.071	493.654	774.241	725.07	741.289	777.929	804.656	757.007	745.873	733.085	800.079	764.298	939.194
CG11753	273.055	270.938	288.055	241.602	304.403	212.654	227.224	319.517	193.393	184.974	161.126	142.827	190.604	199.546	173.026	220.413	209.366	213.081	216.57
CG42489	48.0851	22.4225	39.0932	8.76278	25.0458	22.5542	23.1862	4.79276	20.0754	26.1223	41.6333	90.8901	51.215	52.5787	41.3608	15.2219	36.6391	39.4594	78.3568
bel	4743.25	4964.7	6154.1	4724.39	5103.57	5838.32	5819.73	5377.48	6119.65	5602.88	6181.19	7497.02	6062.9	5821.04	5885.64	5257.64	5753.84	5534.03	5796.23
p	396.702	495.162	462.946	560.818	448.898	439.807	489.228	501.642	558.765	509.031	529.337	526.146	587.652	585.968	539.759	511.455	537.623	481.405	508.231
CG8032	152.842	194.328	240.732	195.285	217.706	220.709	187.808	206.089	161.272	163.794	171.399	220.168	185.852	198.279	173.715	190.578	142.07	179.085	225.276
CG8036	4094.1	4381.72	3518.39	4781.97	3689.44	4265.97	3844.27	3989.18	6705.19	6224.87	5585.35	7692.91	5907.15	6538.77	7210.57	6349.96	5984.89	5883.09	5180.26
tRNA:Tyr-GTA-1-6	0	0	0	0	0	0	0	0	0	0	0	0	0	0	0	0	0	0	0
tRNA:Tyr-GTA-1-7	0	0	0	0	0	0	0	0	0	0	0	0	0	0	0	0	0	0.607068	0
tRNA:Tyr-GTA-1-8	0	0	0	0	1.9266	0	0	0	0	0	0	0	0	0	0	0	0	0	1.08829
mRpL19	291.945	356.891	364.184	332.986	350.642	336.702	326.925	268.395	387.455	375.596	410.385	420.578	394.936	414.295	407.404	320.268	392.562	386.095	474.494
CG9773	415.593	328.863	267.48	381.807	437.339	278.705	391.846	500.045	303.808	337.472	303.869	217.91	249.739	231.853	212.319	363.498	371.625	336.923	239.424
CG8043	202.644	244.778	168.718	241.602	298.623	170.768	227.224	254.016	271.018	269.695	260.073	234.282	262.939	311.038	279.875	291.042	320.032	316.282	289.485
CG11755	73.845	89.6898	59.6686	98.8942	90.5503	64.4406	64.9213	84.6721	80.3016	69.8947	91.3769	70.0023	99.79	79.8183	95.1299	91.9401	109.917	105.023	93.5929
CG33325	0	0	0	0	0	0	0	0	0	0	0	0	0	0	0	0	0	0	0
lncRNA:CR44937	0	0	0	0	1.9266	0	0	0	0	0	0	0	0	0	0	0	0	0	0
CG44227	0	0	0	0	0	0	0	0	0	0	0	0	0	0	0	0	0	0	0
hb	5.15198	5.60561	8.23016	5.0073	9.63301	11.2771	4.63723	1.59759	3.3459	0	2.16277	2.25814	0.52799	1.90044	1.37869	0.608875	2.24321	1.8212	4.35316
Cks85A	252.447	183.117	211.927	236.595	213.853	186.878	199.401	204.491	273.026	253.457	255.207	257.992	285.642	235.654	232.31	314.179	270.681	297.463	289.485
CG8112	34.3465	33.6337	37.0357	35.0511	34.6789	12.8881	32.4606	57.5131	28.1056	45.1845	23.7904	33.3075	21.1196	32.9409	37.2247	62.7141	23.9276	43.1018	15.2361
TMEM216	111.626	130.798	135.798	120.175	132.936	122.437	132.161	127.807	125.137	127.787	110.842	143.392	133.053	138.098	96.5086	114.468	125.62	169.372	260.101
CG11760	5.15198	0	2.05754	0	1.9266	1.61101	2.31862	1.59759	0	2.82403	1.62208	1.6936	3.16794	1.90044	1.37869	0	0.747737	0.607068	3.26487
CG8136	1.71733	0	6.17262	5.0073	0	3.22203	2.31862	7.98794	3.3459	0.706008	3.24415	6.20988	3.16794	5.70131	5.51477	3.04437	4.48642	8.49895	5.44145
nom	549.544	459.66	395.048	416.858	431.559	470.416	433.581	349.872	657.804	740.602	678.028	687.603	693.25	534.656	676.939	633.23	655.766	610.103	648.621
ouib	0	0	2.05754	1.25183	0	0	4.63723	0	1.33836	1.41202	1.08138	1.12907	0.52799	0.633479	1.37869	1.21775	0.747737	1.8212	1.08829
CG8159	54.9544	44.8449	65.8413	67.5986	53.9449	96.6609	81.1516	78.2818	62.2338	65.6587	53.5285	71.1313	65.4707	50.0448	52.3904	63.9319	64.3054	75.2764	58.7676
ranshi	49.8024	39.2393	49.3809	33.7993	32.7522	48.3304	39.4165	55.9155	35.4665	36.0064	42.7147	38.3883	32.2074	43.71	35.846	38.3591	36.6391	35.2099	42.4433
M1BP	427.614	515.716	619.319	426.873	529.816	602.519	491.547	469.691	423.591	427.135	448.774	606.31	455.655	424.431	483.232	452.394	370.13	348.457	403.755
CG8202	249.012	231.699	246.905	279.157	327.522	278.705	264.322	385.018	208.784	201.918	172.481	158.07	175.821	188.143	204.736	229.546	176.466	184.549	156.714
CG9801	401.854	1029.56	547.305	584.603	678.164	900.557	913.535	1083.16	64.9105	33.8884	18.3835	14.1134	16.8957	29.14	44.8075	51.1455	65.8009	32.1746	5.44145
CG8223	2778.63	2800.94	2979.32	2571.25	2346.6	2645.29	2527.29	2086.45	2797.17	2998.41	3299.84	3749.07	3035.94	2479.44	2877.33	2998.1	2563.24	2599.46	2796.9
CG34135	0	0	0	0	0	0	0	0	0	0	0	0	0	0	0	0	0	0	0
CG11768	0	0	0	0	0	0	0	0	0	0	0	0	0	0	0	0	0	0	0
asRNA:CR44228	0	0	0	0	0	0	0	0	0	0	0	0	0	0	0	0	0	0	1.08829
CG8236	0	0	0	0	0	0	0	0	0	0.706008	0.540692	0	0	0.633479	0	0	0.747737	0	0
CG13318	0	0	0	0	0	0	0	0	0.66918	0	0	0	0	0	0	0.608875	0	0	0
CG34301	0	0	0	0	0	0	0	0	0	0	0	0	0	0	0	0	0	0	0
Pif1A	0	0	0	0	0	0	0	1.59759	0	0	0	0	0	0	0	0	0	0	0
Pif1B	0	0	0	0	0	0	0	0	0	0	0	0	0	0	0	0	0	0	0
CG33191	0	0	0	1.25183	0	0	0	0	0	0	0	0	0	0	0	0	0	0	0
CG33189	0	0	0	0	0	0	0	1.59759	0	0	0	0	0	0	0	0	0	0	0
Ir85a	0	0	0	0	0	0	2.31862	0	0	0	0	0	0	0	0	0	0	0	0
CCT7	5275.63	5248.72	5337.26	5489.26	5196.05	5203.58	5145.01	4720.87	6695.15	6291.23	6582.92	7445.65	6301.55	5424.48	5982.15	6262.28	6649.63	6434.92	6254.4
CG9839	346.9	358.759	310.688	245.358	302.477	415.642	354.748	319.517	341.282	292.287	330.363	338.721	338.969	302.803	375.694	342.797	317.788	315.068	301.456
hng2	118.495	177.511	94.6468	131.442	123.303	80.5507	88.1075	108.636	141.197	120.727	101.65	97.6645	140.445	117.827	117.189	118.122	112.161	112.308	104.476
CG9837	638.845	276.544	469.119	376.8	358.348	549.356	496.184	303.542	271.018	264.753	379.566	401.384	452.487	322.441	317.1	343.405	278.158	300.499	473.406
aqz	3125.53	2918.66	2269.47	2178.18	3074.86	2058.88	2214.28	2941.16	2301.31	2377.13	2437.98	1848.29	2743.43	3747.03	2473.38	2461.07	2475.01	2665.03	2704.4
lncRNA:CR43130	1.71733	1.86854	2.05754	7.51095	0	3.22203	0	0	4.68426	1.41202	2.70346	0.564535	2.11196	0	3.44673	1.82662	8.22511	2.42827	2.17658
CG8369	8.58663	3.73708	10.2877	16.2737	3.85321	14.4991	2.31862	4.79276	6.6918	12.0021	4.86623	3.38721	3.69593	3.80087	8.96151	12.7864	8.97285	6.67775	1.08829
IscU	1272.54	1029.56	919.72	1111.62	1396.79	950.498	1115.25	1417.06	1646.18	1822.21	1613.97	920.191	1278.26	1209.31	1167.75	2180.99	1783.35	1682.79	1008.84
CG8379	542.675	661.462	664.585	623.409	606.88	547.745	600.522	798.794	618.322	595.164	540.692	535.179	497.366	530.222	580.43	609.484	580.992	593.712	471.229
pyd	6455.43	5904.58	6487.42	5389.11	5627.61	7388.11	7804.47	5062.75	6710.54	6457.85	7090.63	7217.01	5901.87	8145.9	6654.95	6415.11	6469.42	6194.52	4408.66
tRNA:Arg-TCG-2-3	0	0	0	0	0	0	0	0	0	0	0	0	0	0	0	0	0	0	0
tRNA:Arg-TCG-2-4	0	0	0	0	0	0	0	0	0	0	0	0	0	0	0	0	0	0	0
asRNA:CR44020	0	0	0	0	0	0	0	0	0	0	0	0	0	0	0.689347	0	0	0	0
osk	10.304	24.291	24.6905	11.2664	17.3394	20.9432	48.691	28.7566	5.35344	6.35407	7.02899	1.6936	6.86386	5.70131	13.0976	6.69762	5.9819	8.49895	11.9712
lncRNA:osk	0	0	0	0	0	0	0	0	0	0	0	0	0	0	0	0	0	0	0
ScsbetaA	2541.64	2774.78	2775.62	2547.47	3020.91	2700.06	3113.9	3142.45	2051.71	2161.09	1983.8	1933.53	2022.73	2407.22	2063.22	2336.25	2147.5	2489.59	2677.19
CG11964	403.572	474.609	499.982	577.092	502.843	388.254	433.581	471.288	496.532	519.622	529.878	496.79	506.342	451.67	519.768	400.64	507.714	451.051	458.17
ich	175.167	224.225	226.329	215.314	244.679	264.206	227.224	324.31	124.468	105.195	81.6445	35.0011	74.4465	79.1848	126.84	167.441	136.836	94.0955	52.2379
CAHbeta	22.3252	29.8966	22.6329	22.5329	46.2385	41.8864	34.7793	35.1469	16.7295	11.2961	8.65107	16.3715	7.91984	15.837	18.6124	18.2662	15.7025	15.1767	9.79461
RagA-B	484.286	543.744	563.766	540.789	493.21	507.47	498.503	568.741	430.952	420.074	359.56	528.969	413.944	390.856	470.135	379.938	420.228	442.552	434.228
[truncated: 17,153 more rows]

[truncated: 4 more sheets: Tj_chipseq_MEME_ChIP_de_novo, Tj_chipseq_CentriMo_motifs, Tj_chipseq_top_pseudo_palindrom, DESeq2 flamDeltaprom vs wt]
