# Supplementary material for: The transcription factor Traffic jam orchestrates the somatic piRNA pathway in Drosophila ovaries
Source: Cell Rep. Author manuscript; Available in PMC 2026 Feb 24. (PMC7618790; doi:10.1016/j.celrep.2025.115453)
Supplement: Supplemental Information [file EMS212575-supplement-Supplemental_Information.zip › 1-s2.0-S2211124725002244-mmc4.xlsx]

## Sheet: siRNA sequences
ID	RNA oligo sequence (5'->3')
tj_v1_as	rUrArGrArUrArUrUrUrArCrUrUrCrGrArUrGrCrCrG
tj_v1_s	rGrCrArUrCrGrArArGrUrArArArUrArUrCrUrArArC
tj_v2_as	rUrUrGrUrCrGrUrCrCrArUrUrUrArArCrCrGrCrCrA
tj_v2_s	rGrCrGrGrUrUrArArArUrGrGrArCrGrArCrArArUrC
tj_v3_as	rUrUrGrUrUrCrGrArGrGrArUrCrUrGrGrUrCrGrArG
tj_v3_s	rCrGrArCrCrArGrArUrCrCrUrCrGrArArCrArArCrA
nup54_as	rUrArUrGrUrGrArArCrArArGrCrArUrGrUrUrGrGrG
nup54_s	rCrArArCrArUrGrCrUrUrGrUrUrCrArCrArUrArGrA
renilla_as	rUrArArCrArArUrUrUrGrUrArCrArArCrGrUrCrArG
renilla_s	rGrArCrGrUrUrGrUrArCrArArArUrUrGrUrUrArGrG

## Sheet: RT-qPCR primers
ID	DNA oligo sequence (5'->3')
fs(1)Yb_fwd	TGGATTGATTCGGTTCTTGGTTCTAGT	qPCR on OSC
fs(1)Yb_rev	GGTTCGCCTCCAGTTCGTAGTG	qPCR on OSC
panx_fwd	GAGTCCCTATGTCCGGATCAGGT	qPCR on OSC
panx_rev	TGGGCTCCATCTTCGGTTCAATG	qPCR on OSC
piwi_fwd	CATTCGCGACCACAATCAGC	qPCR on OSC
piwi_rev	CATGGCACGCATAAGCTGAAA	qPCR on OSC
nxf2_fwd	CTCGCCAAATCCGGAGCAGATAA	qPCR on OSC
nxf2_rev	AAGAGCTTATCAATGGCCGCCTT	qPCR on OSC
tj_fwd	GCCAAAGTGCGGATAGTGATC	qPCR on OSC
tj_rev	CCTGCGGCTAAGTTTTATCTTGA	qPCR on OSC
rpL32_fwd	TGCTAAGCTGTCGCACAAATG	qPCR on OSC
rpL32_rev	CTTCTTGAATCCGGTGGGCA	qPCR on OSC
armi_fwd	CGAAACGAAGGTGGCAGAGGATA	qPCR on OSC
armi_rev	TGTCGGCTTTTCGTTCTTCAGGT	qPCR on OSC
gypsy_fwd	AGAAAGTCGCCGTCTACCCTGTA	qPCR on OSC
gypsy_rev	GTGTGACATTGAGCAGCGTTTCC	qPCR on OSC
rpL32_fwd	GACGCTTCAAGGGACAGTATCTG	qPCR on ovaries
rpL32_rev	AAACGCGGTTCTGCATGAG	qPCR on ovaries
tomato_fwd	CGCCACCACCTGTTCCTGG	qPCR on ovaries
tomato_rev	TGACGGCCATGTTGTTGTCCTC	qPCR on ovaries
Gypsy_fwd	CGCTCGAAGGTTACCAGGTAGGTTC	qPCR on ovaries
Gypsy_rev	CTTCACGTTCTGCGAGCGGTCT	qPCR on ovaries
Zam_fwd	CTCCCAATCATCTCCTCCAA	qPCR on ovaries
Zam_rev	AGAAGTCGGGGTGCTCTTCT	qPCR on ovaries
Burdock_fwd	GGACAAACTCCATTTCCGACTC	qPCR on ovaries
Burdock_rev	TCCCTGAGCCTGACTTGTGT	qPCR on ovaries
Dm297_fwd	GCCAGTACACACGAACGAAATA	qPCR on ovaries
Dm297_rev	AATTGAATTTTGGCAATTTTGG	qPCR on ovaries
Gtwin_fwd	TTCGCACAAGCGATGATAAG	qPCR on ovaries
Gtwin_rev	GATTGTTGTACGGCGACCTT	qPCR on ovaries
mdg1_fwd	AGAAACCTATTTGAGAGAGGCC	qPCR on ovaries
mdg1_rev	AGAAACCTATTTGAGAGAGGCC	qPCR on ovaries
Tabor_fwd	ACGTTGTTCACGACATTAGCCG	qPCR on ovaries
Tabor_rev	GGGTTGGTTCGGATCTGACG	qPCR on ovaries
412-fwd	GGACTGGAAGAAGACTGGACTAA	qPCR on ovaries
412-rev	CTTAGTTTTCAAACCGCCACG	qPCR on ovaries

## Sheet: cloning primers
ID	DNA oligo sequence (5'->3')
TOMATO_F	CGCCTTGCAGAAGCTTCTAGATGGTGAGCAAGGGCGAG
TOMATO_R	AGCTCCTCGACTTGTACAGCTCGTCCATGC
UTR_K10_F	GCTGTACAAGTCGAGGAGCTTGATAACATTATAC
UTR_K10_R	TCACGGCGGGCATGTCGACCTTATTTTTTGTTGCAAATCTCTCTTTATTC
515_F	GGCCAGTGAATTGCCGGCGATATCGGTTTCGCTGCTTAAGTCACAAAACTATTGACGAAAACAAATCAGGATC
+30_R	ATCTAGAAGCTTCTGCAAGGCGCGCTGCGCACGCGCCCGGCGT
515_432_F	GGCCAGTGAATTGCCGGCGATATCGGTTTCGCTGCTTAAGTCAC
432_R	ATCTAGAAGCTTCTGCAAGGCGCGCCGCTTGAAAATGTACAAAATC
515_2086_F	GGCCAGTGAATTGCCGGCGATATCGGTTTCGCTGCTTAAGTCACAA
515_2086_R	ATCTAGAAGCTTCTGCAAGGCGCGCAACACCCAGTCCAATGCTC
718_R	ATCTAGAAGCTTCTGCAAGGCGCGCTAGCCTGCCTATTCTATATGAAAC
770_2086_F	GGCCAGTGAATTGCCGGCGATATCGGATTCGTTAAAAAGTATGTAACAGG
770_2086_R	ATCTAGAAGCTTCTGCAAGGCGCGCAACACCCAGTCCAATGCTC
515_1200_F	GGCCAGTGAATTGCCGGCGATATCGGTTTCGCTGCTTAAGTCAC
1200_R	ATCTAGAAGCTTCTGCAAGGCGCGCAATCACGTACCACAATTGTATC
1624_F	GGCCAGTGAATTGCCGGCGATATCGAGCAAAGTGATGGAAAGAC
1624_2086_R	GCTCGACATGTTCCTAGAAGCTTCTGCAAGG
UAS_F	GTAAAACGACGGCCAGTGAATTGCCAAGCTTAGGCCTCCAAGG
UAS_R	CTTAAGCAGCGAAACCGATATCGCCAAGCTTCGGCTATCGACTC

## Sheet: oligos for CRISPR
ID	DNA oligo sequence (5'->3')
Crispr-guide_F	GCGGCCCGGGTTCGATTCCCGGCCGATGCAATAGAAATATGGTTACCTTGGTTTTAGAGCTAGAAATAGCAAG
Crispr-guide_R	ATTTTAACTTGCTATTTCTAGCTCTAAAACTAATACCGTTGTGTTTTTGTTGCACCAGCCGGGAATCGAACCC
Check_F	CCAACCCACTTGCAGAAAAT
Check_R	AAATACGAACGCGCTGACTT

## Sheet: RNA-FISH oligos
ID	DNA sequence (5'->3')	ID	DNA sequence (5'->3')	ID	DNA sequence (5'->3')	ID	DNA sequence (5'->3')	ID	DNA sequence (5'->3')
flam_1	ttgtttcgtcaaagtatgca	mdg1_1	aagctcgttttgtattcctt	gypsy_1	ttgtttcgtcaaagtatgca	412_1	GATCAACAAGCTTTTCCCAG	ZAM_1	attgccaacatttctttttc
flam_2	cttttattgggtatgcaacg	mdg1_2	ctctatttggtgtcatgcat	gypsy_2	cttttattgggtatgcaacg	412_2	CTGTTTTGCGTTAAGCACTT	ZAM_2	agtattttactgcccatatt
flam_3	gatcggctaaatggtatggc	mdg1_3	ttgagagtgtcttgttgcac	gypsy_3	gatcggctaaatggtatggc	412_3	TCCTATTGATTGTTACAGCT	ZAM_3	acgccataaatatatggtct
flam_4	aatatactgttgccgagcac	mdg1_4	cttaccaatatctgcgcatg	gypsy_4	aatatactgttgccgagcac	412_4	CTATTTACCAAGACTTGGGC	ZAM_4	ttagtggcttgtgatctgta
flam_5	caactcattggttgttggtt	mdg1_5	taattggcgtgctccattaa	gypsy_5	caactcattggttgttggtt	412_5	TTGTTGGATCAACTCTCTGA	ZAM_5	gttgggttctttgaaattca
flam_6	aacccttctgtagttatgtg	mdg1_6	gttaatcttttcctttctct	gypsy_6	aacccttctgtagttatgtg	412_6	TGCGTTCCAAATTCTTTCTA	ZAM_6	gtctccaacgaattattttt
flam_7	tatcctcgctttcgtattcg	mdg1_7	acaagttctcacggaacctg	gypsy_7	tatcctcgctttcgtattcg	412_7	TTCAAAGCCTTAGCACACTG	ZAM_7	attgtattccatgagttgga
flam_8	taacggctgacctaatgctt	mdg1_8	ttgtgtctgtacttgacgtt	gypsy_8	taacggctgacctaatgctt	412_8	TTTCTCTTAATGTCACCAGT	ZAM_8	tttgtgaacctttcttgtga
flam_9	taatatctaccgtggcacta	mdg1_9	ccactataggtgtgcttaaa	gypsy_9	taatatctaccgtggcacta	412_9	GGTTGGAATTTCTATCTGGA	ZAM_9	ttaaggcgtctgcaattaca
flam_10	tgaatctgattggggtccat	mdg1_10	tttcgatatcctcaccgatc	gypsy_10	tgaatctgattggggtccat	412_10	TTCTTAGTGGGGTGTTTACT	ZAM_10	taaatttgggtccgctctac
flam_11	tctgacggcattgtcgataa	mdg1_11	tctatttctgattctcctac	gypsy_11	tctgacggcattgtcgataa	412_11	AGTTAGTGCTGTCTTCATTC	ZAM_11	gtcagtgtttcgttgtagtt
flam_12	ggattgctgttgcgacaatg	mdg1_12	gtggagatcctcttctttta	gypsy_12	ggattgctgttgcgacaatg	412_12	TGACTATAGTCCTATCTTCC	ZAM_12	atgtggggcaaggcttaaca
flam_13	gctagggaattgagttgtgt	mdg1_13	ttattaccgctggaattgca	gypsy_13	gctagggaattgagttgtgt	412_13	GATCTTCCTCTTTAATGTCT	ZAM_13	ttcgttaataggtttttcgg
flam_14	attttgatttgcggtgcttc	mdg1_14	cttcttcaagtaattcgggt	gypsy_14	attttgatttgcggtgcttc	412_14	GCTGGTATAGTTAGATCGTG	ZAM_14	tctagtatgagttgcgtgtt
flam_15	catcggggttaacagagact	mdg1_15	ttcctgtattcttattcctg	gypsy_15	catcggggttaacagagact	412_15	TCGTCGTTCTTCAGCATTAA	ZAM_15	ggtgttgtagtttggtaaga
flam_16	tatgtcaaggggaatgtcgc	mdg1_16	gcagagtctgtcattttgtc	gypsy_16	tatgtcaaggggaatgtcgc	412_16	AAGTTATTTTCGGAGTCGGC	ZAM_16	ggctgtgaatattttttcct
flam_17	gagaactctggtacagactt	mdg1_17	aatttgtcgcacatattccc	gypsy_17	gagaactctggtacagactt	412_17	CTTCCCTAATGTAAGACCTA	ZAM_17	agggttcctttcaagatttt
flam_18	cacatactcgtcttgggtac	mdg1_18	ctttttgccgtcaaactcag	gypsy_18	cacatactcgtcttgggtac	412_18	CAAATTCTGGCACTGTGCAG	ZAM_18	cgcaaatcctgttaggtttt
flam_19	taggcgtatatggccgattg	mdg1_19	gccgtgaggaatctattcaa	gypsy_19	taggcgtatatggccgattg	412_19	TGTAAATGGATCTTTTGCCC	ZAM_19	attatcgtccgccaagaatg
flam_20	ctgccattgtatggtttgaa	mdg1_20	tctccttttgtcagatctat	gypsy_20	ctgccattgtatggtttgaa	412_20	TCTACCAATTTGATTGCCTT	ZAM_20	gctttttcgattaatgcgga
flam_21	tggcaacagcctgataatgg	mdg1_21	ttgtcttgattacctcaacc	gypsy_21	tggcaacagcctgataatgg	412_21	GCAATGTCTTCAAATGGTCC	ZAM_21	tcctacgatttcgtggagaa
flam_22	ccacggattttattccttaa	mdg1_22	ctttgtgtgataatggacca	gypsy_22	ccacggattttattccttaa	412_22	GTGCCAACTATTTTTGACTT	ZAM_22	gaatttgttttgttcggggt
flam_23	tgtgggagacaagtaaagcc	mdg1_23	accgataatggtcttttcat	gypsy_23	tgtgggagacaagtaaagcc	412_23	TTGCTGGAATTGTCGTTTCA	ZAM_23	tgctgttagtgtgatattcc
flam_24	gcatcgaagttcaataccgt	mdg1_24	gcctttaactgatgctttta	gypsy_24	gcatcgaagttcaataccgt	412_24	CCGACAACTACTTTCTGCAA	ZAM_24	gaatgtttcgtctatgcctc
flam_25	agtacgtgcagtctagtctg	mdg1_25	ctttgatgacatcgggcgat	gypsy_25	agtacgtgcagtctagtctg	412_25	GCTTTGACATTACTGGATGT	ZAM_25	ggtttctcgtttgaggtgaa
flam_26	aggcgtaaggatgttttgtc	mdg1_26	gctgttgtgtactaagcatt	gypsy_26	aggcgtaaggatgttttgtc	412_26	CTCTGCTGAACTGTTGCTAG	ZAM_26	gtttttcatattggggaagt
flam_27	ctaaccatttccaatccttg	mdg1_27	tatattgcgctgcagttttg	gypsy_27	ctaaccatttccaatccttg	412_27	CGGTAAATTGCGTTGCAGTT	ZAM_27	aggtttcgcaattcctaatt
flam_28	gtattgcattagtggtaggt	mdg1_28	aacccacgtaggttttctat	gypsy_28	gtattgcattagtggtaggt	412_28	GTTTTCTCAGGCTATCAACT	ZAM_28	gtcgtatttgagttttagac
flam_29	caagcgttagcttcttttca	mdg1_29	catctatataggctgcttcg	gypsy_29	caagcgttagcttcttttca	412_29	CCTCATCGATATAGGAAGCT	ZAM_29	actatattttgtggttgcct
flam_30	cttgttcatgcgtcattacg	mdg1_30	tgtctgcattgttggaatct	gypsy_30	cttgttcatgcgtcattacg	412_30	GTGGCATGTTCTAGAGGTAT	ZAM_30	gggtttctggggtttcaaat
flam_31	agtacgtgcagtctagtctg	mdg1_31	atggcttcctttgtagcgaa	gypsy_31	ctcagcgttaagcaggtcag	412_31	TTTCAATTGCCTCTTTGGTG	ZAM_31	gtattatgtcgaggggtttc
flam_32	aggcgtaaggatgttttgtc	mdg1_32	acagttcttggtcattgcag	gypsy_32	ataaaagcatgcagggcgtc	412_32	TGCTCAGCACGATGTATCAT	ZAM_32	tttgtctatgattgtcaggt
flam_33	ctaaccatttccaatccttg	mdg1_33	tggttttgagcttatcgtgc	gypsy_33	gatggcaggtcttttggttg	412_33	TCCAGTACTGTTTTGATACT	ZAM_33	gacagctgcgaattttgaga
flam_34	gtattgcattagtggtaggt	mdg1_34	ttgaaatttccagcttccaa	gypsy_34	ttctctagctaaagccagtg	412_34	CGTTCTTATGTATGCGCTTA	ZAM_34	tttctatttgggatggggta
flam_35	caagcgttagcttcttttca	mdg1_35	ttcaatcacgctattcatcg	gypsy_35	aggagttagcgaacatgctt	412_35	ATTGATGTCACCGGTAACTC	ZAM_35	ctttgatgcaattgatgccg
flam_36	cttgttcatgcgtcattacg	mdg1_36	ttctgtactgcagtgtatgt	gypsy_36	ctgttcttctttatttggct	412_36	TTGGGTCTGTTACCTCTAAA	ZAM_36	ggtagtccgaattgactgaa
flam_37	ctcagcgttaagcaggtcag	mdg1_37	acactatttgaattgccggt	gypsy_37	gtttggtgaagtggggattc	412_37	TACTACCTCTATTGGCATTT	ZAM_37	ggtcgtgtattagttttttg
flam_38	ataaaagcatgcagggcgtc	mdg1_38	ttattacctcgatagtgtcc	gypsy_38	ttggtttgtccgttattttt	412_38	TTATTAAAGCCTCTACCGCG	ZAM_38	cgttgcaaaattctactcct
flam_39	gatggcaggtcttttggttg	mdg1_39	tgttttggtaatttcctcgg	gypsy_39	ctggaggatgaatcgacctc	412_39	GGTAGTTGCCTCTAATACTA	ZAM_39	gctggaaggatgtgacatgg
flam_40	ttctctagctaaagccagtg	mdg1_40	tataatttcctcggccatta	gypsy_40	gataatgttcagtacgctgc	412_40	CCGTTATTTTGGTAACCGTT	ZAM_40	cgttctactggagaattact
flam_41	aggagttagcgaacatgctt	mdg1_41	gcctctatagttgttattgt	gypsy_41	ctcttaaacgcgttcgactc	412_41	CTGGTAACCGTTATTTTGGT	ZAM_41	tctctgtcaaagaggagtgt
flam_42	ctgttcttctttatttggct	mdg1_42	tctgtttccaccatggtaac	gypsy_42	gttgagcgttctgaggaatt	412_42	AGCGGTTTTGATAACCGTTA	ZAM_42	ttttccgtgtgtctagtatt
flam_43	gtttggtgaagtggggattc	mdg1_43	taattttggttaccacctcg	gypsy_43	gttattcagacgttgtcgtc	412_43	CCTCTGTTATAGCCATTATA	ZAM_43	ggtctgtaggtaatttgtgt
flam_44	ttggtttgtccgttattttt	mdg1_44	tgagtaacctccacctctat	gypsy_44	tttggggtccttttgtttag	412_44	GCCTCTGTTTCCATTATAAC	ZAM_44	ttctgacattatttcttcgt
flam_45	ctggaggatgaatcgacctc	mdg1_45	agttatggttttggttacct	gypsy_45	cctttgctgttttttcatac	412_45	GTAGTTGTTCTGACTGTTGT	ZAM_45	ggagtggattgcgttgttat
flam_46	gataatgttcagtacgctgc	mdg1_46	attgtgggcatgacttgttt	gypsy_46	tcattttcgctgtcgatttc	412_46	GTACATTGGCATTGTTTCTG	ZAM_46	aaaaggggtgtgtttggtgg
flam_47	ctcttaaacgcgttcgactc	mdg1_47	tttccgattgtatgtttcgg	gypsy_47	attcaacgagtcgtcactgg	412_47	TTTCCCTGTTCTTGGATTAC	ZAM_47	cgaataaatgggtcctacca
flam_48	gttgagcgttctgaggaatt	mdg1_48	tgtagattgtcgctcaaggg	gypsy_48	tcgttcaatgaacggcaacc	412_48	CTGAGTACCTAAAGGCTGTT	ZAM_48	tcatgctcattattgggtat
flam_49	gttattcagacgttgtcgtc
flam_50	tttggggtccttttgtttag
flam_51	cctttgctgttttttcatac
flam_52	tcattttcgctgtcgatttc
flam_53	attcaacgagtcgtcactgg
flam_54	tcgttcaatgaacggcaacc
