# Supplementary material for: The transcription factor Traffic jam orchestrates the somatic piRNA pathway in Drosophila ovaries
Source: Cell Rep. Author manuscript; Available in PMC 2026 Feb 24. (PMC7618790; doi:10.1016/j.celrep.2025.115453)
Supplement: Supplemental Information [file EMS212575-supplement-Supplemental_Information.zip › 1-s2.0-S2211124725002244-mmc5.xlsx]

## Sheet: Data source
Dataset	Type	Species	Source	Data accession
ChIP-seq	Pol2 in ovaries	Drosophila melanogaster	Andersen et al. (20)	GSE97719
ChIP-seq	Tj binding in female whole fly	Drosophila melanogaster	Kudron et al.(39)	ENCSR199TFG
ChIP-seq	Input control for Tj ChIP-seq in female	Drosophila melanogaster	Kudron et al.(39)	ENCSR414VZP
ChIP-seq	OSC H3K9me3 in si-GFP OSCs	Drosophila melanogaster	Eastwood et al.(16)	GSE160855
ChIP-seq	Input control for H3K9me3 in si-GFP OSCs	Drosophila melanogaster	Eastwood et al.(16)	GSE160855
ATAC-seq	OSCs	Drosophila melanogaster	Alizada et al. (33)	GSE233246
ATAC-seq	Whole ovary	Drosophila melanogaster	Alizada et al. (33)	GSE233246
ATAC-seq	Whole ovary	Drosophila yakuba	van Lopik et al. (30)	GSE225889
RNA-seq	Ovarian germ cells	Drosophila melanogaster	Alizada et al. (33)	GSE233246
RNA-seq	Ovarian somatic cells	Drosophila melanogaster	Alizada et al. (33)	GSE233246
RNA-seq	OSCs	Drosophila melanogaster	Alizada et al. (33)	GSE233246
RNA-seq	tj-siRNA in OSCs 48hr	Drosophila melanogaster	this study	GSE282040
RNA-seq	tj-siRNA in OSCs 96hr	Drosophila melanogaster	this study	GSE282040
RNA-seq	renilla-siRNA in OSCs 48hr	Drosophila melanogaster	this study	GSE282040
RNA-seq	renilla-siRNA in OSCs 96hr	Drosophila melanogaster	this study	GSE282040
RNA-seq	nup54-siRNA in OSCs 48hr	Drosophila melanogaster	this study	GSE282040
RNA-seq	nup54-siRNA in OSCs 96hr	Drosophila melanogaster	this study	GSE282040
RNA-seq	Whole ovary	Drosophila melanogaster	van Lopik et al. (30)	GSE225889
RNA-seq	Whole ovary	Drosophila yakuba	van Lopik et al. (30)	GSE225889
mRNA-seq	Adult ovary soma vs germline TRAP experiment	Drosophila melanogaster	Vachias et al. (75)	GSE230452
small-RNA-Seq	Adult ovary - flam{-515; +30} Tomato	Drosophila melanogaster	this study	GSE282040
small-RNA-Seq	Adult ovary - flam {-515; +432} Tomato	Drosophila melanogaster	this study	GSE282040
small-RNA-Seq	Adult ovary - flam {-515; +718} Tomato	Drosophila melanogaster	this study	GSE282040
small-RNA-Seq	Adult ovary - flam {-515; +1200} Tomato	Drosophila melanogaster	this study	GSE282040
small-RNA-Seq	Adult ovary - flam {-515; +2086} Tomato	Drosophila melanogaster	this study	GSE282040
small-RNA-Seq	Adult ovary - flam {-515; +6334} Tomato	Drosophila melanogaster	this study	GSE282040
small-RNA-Seq	Adult ovary - flam deltaProm/WT	Drosophila melanogaster	this study	GSE282040
small-RNA-Seq	Adult ovary - flam deltaProm/flam DeltaProm	Drosophila melanogaster	this study	GSE282040
small-RNA-Seq	Adult ovary - TjGal80ts Gal4 ; RNAi white (BL#33644)	Drosophila melanogaster	this study	GSE282040
small-RNA-Seq	Adult ovary - TjGal80ts Gal4 ; RNAi TJ (BL34595)	Drosophila melanogaster	this study	GSE282040
mRNA-seq	Adult ovary - flam deltaProm/flam DeltaProm	Drosophila melanogaster	this study	GSE282040
mRNA-seq	Adult ovary - flam deltaProm/WT	Drosophila melanogaster	this study	GSE282040
